# Supplementary material for: Temperature-dependent life history and transcriptomic responses in heat-tolerant versus heat-sensitive Brachionus rotifers
Source: Sci Rep. 2020 Aug 6;10:13281. doi: 10.1038/s41598-020-70173-0 (PMC7411042; doi:10.1038/s41598-020-70173-0)
Supplement: Supplementary file 1 — Supplementary Information 1. [file 41598_2020_70173_MOESM1_ESM.xlsx]

## Sheet: 1.BCAL_KO_Annotations
TRINITY_DN10002_c0_g1_i1	K21766
TRINITY_DN10003_c0_g1_i2
TRINITY_DN10004_c0_g1_i1
TRINITY_DN10005_c0_g1_i1
TRINITY_DN10008_c0_g1_i1	K08741
TRINITY_DN10015_c0_g1_i2
TRINITY_DN10026_c0_g1_i1
TRINITY_DN10031_c0_g1_i1
TRINITY_DN10037_c0_g1_i2
TRINITY_DN10054_c0_g1_i2	K05609
TRINITY_DN10055_c0_g1_i1	K12163
TRINITY_DN10069_c0_g1_i1
TRINITY_DN10077_c0_g1_i1
TRINITY_DN10078_c0_g1_i1
TRINITY_DN10079_c0_g1_i1
TRINITY_DN1008_c0_g1_i1
TRINITY_DN10084_c0_g1_i2
TRINITY_DN10109_c0_g1_i2
TRINITY_DN10110_c0_g1_i2
TRINITY_DN10112_c0_g1_i1
TRINITY_DN10114_c0_g1_i1
TRINITY_DN10127_c0_g1_i1	K08836
TRINITY_DN10128_c0_g1_i1	K04648
TRINITY_DN10129_c0_g1_i2	K02180
TRINITY_DN10129_c0_g2_i1	K15323
TRINITY_DN10135_c0_g1_i1
TRINITY_DN10140_c0_g1_i1
TRINITY_DN10141_c0_g1_i1
TRINITY_DN10142_c0_g1_i1
TRINITY_DN10152_c0_g1_i1	K02178
TRINITY_DN10156_c0_g1_i1
TRINITY_DN10161_c0_g1_i1
TRINITY_DN10168_c0_g2_i1
TRINITY_DN1017_c0_g1_i1
TRINITY_DN10171_c0_g1_i2
TRINITY_DN10177_c0_g1_i1
TRINITY_DN10177_c0_g2_i1
TRINITY_DN10184_c0_g1_i1
TRINITY_DN10186_c0_g1_i1
TRINITY_DN10187_c0_g1_i1
TRINITY_DN10191_c0_g1_i1
TRINITY_DN10207_c0_g1_i1
TRINITY_DN10209_c0_g1_i2
TRINITY_DN10211_c0_g1_i1
TRINITY_DN10211_c0_g2_i1
TRINITY_DN10213_c0_g1_i1
TRINITY_DN10239_c0_g1_i1
TRINITY_DN10241_c0_g1_i1
TRINITY_DN10248_c0_g1_i1
TRINITY_DN10252_c0_g1_i1
TRINITY_DN10262_c0_g1_i1
TRINITY_DN10267_c0_g1_i1
TRINITY_DN1027_c0_g1_i1
TRINITY_DN10270_c0_g2_i1
TRINITY_DN10276_c0_g1_i1
TRINITY_DN10283_c0_g1_i2
TRINITY_DN10283_c0_g2_i1
TRINITY_DN10285_c0_g1_i1
TRINITY_DN10287_c0_g1_i2	K20135
TRINITY_DN10294_c0_g2_i1
TRINITY_DN10295_c0_g1_i1
TRINITY_DN10298_c0_g1_i1
TRINITY_DN10299_c0_g2_i1
TRINITY_DN1030_c0_g1_i1
TRINITY_DN10300_c0_g2_i1
TRINITY_DN10301_c0_g1_i1
TRINITY_DN10301_c0_g2_i1
TRINITY_DN10303_c0_g1_i1
TRINITY_DN10314_c0_g1_i1
TRINITY_DN10314_c1_g1_i1
TRINITY_DN10317_c0_g1_i1
TRINITY_DN10328_c0_g1_i1
TRINITY_DN10331_c0_g1_i1	K14574
TRINITY_DN10333_c0_g1_i2
TRINITY_DN10334_c0_g2_i1
TRINITY_DN10338_c0_g1_i1
TRINITY_DN10340_c0_g3_i1
TRINITY_DN10343_c0_g1_i1	K00357
TRINITY_DN10345_c1_g1_i1
TRINITY_DN10346_c0_g1_i2	K06883
TRINITY_DN10349_c0_g1_i1
TRINITY_DN10354_c0_g1_i1
TRINITY_DN10357_c0_g1_i1	K15255
TRINITY_DN10357_c0_g2_i1
TRINITY_DN10359_c0_g1_i1	K10605
TRINITY_DN10361_c0_g1_i1
TRINITY_DN10362_c0_g1_i1
TRINITY_DN10367_c0_g1_i1
TRINITY_DN10369_c0_g1_i1
TRINITY_DN10375_c0_g1_i1	K17778
TRINITY_DN10376_c0_g2_i1
TRINITY_DN10380_c1_g1_i1
TRINITY_DN10388_c0_g1_i1
TRINITY_DN104_c0_g1_i2	K05022
TRINITY_DN10402_c0_g1_i2
TRINITY_DN10402_c1_g1_i1
TRINITY_DN10405_c0_g1_i1
TRINITY_DN10410_c0_g2_i1
TRINITY_DN10414_c0_g1_i1
TRINITY_DN10424_c0_g1_i1
TRINITY_DN10431_c0_g1_i1
TRINITY_DN10437_c0_g1_i1
TRINITY_DN10438_c0_g1_i1
TRINITY_DN10446_c0_g1_i1
TRINITY_DN10449_c0_g1_i1
TRINITY_DN10452_c0_g1_i1
TRINITY_DN10452_c0_g2_i1
TRINITY_DN10468_c0_g1_i1	K13578
TRINITY_DN10476_c0_g1_i1
TRINITY_DN10477_c0_g1_i1
TRINITY_DN10479_c0_g1_i1
TRINITY_DN10483_c0_g2_i1
TRINITY_DN10493_c0_g1_i2	K08490
TRINITY_DN10499_c0_g1_i1
TRINITY_DN10500_c0_g1_i1
TRINITY_DN10504_c0_g1_i1	K18740
TRINITY_DN10505_c0_g1_i1	K04917
TRINITY_DN10507_c0_g1_i1
TRINITY_DN10512_c0_g1_i1
TRINITY_DN10515_c0_g1_i1
TRINITY_DN10518_c0_g1_i1
TRINITY_DN10531_c0_g1_i1
TRINITY_DN10532_c0_g2_i1
TRINITY_DN10535_c0_g1_i1
TRINITY_DN1054_c0_g1_i1
TRINITY_DN10543_c0_g1_i2
TRINITY_DN10545_c1_g1_i1
TRINITY_DN10549_c0_g1_i1
TRINITY_DN1055_c0_g1_i2
TRINITY_DN10559_c0_g1_i1
TRINITY_DN10567_c0_g1_i1
TRINITY_DN10568_c0_g1_i1
TRINITY_DN10569_c0_g1_i1
TRINITY_DN10577_c0_g1_i1
TRINITY_DN10582_c0_g1_i1
TRINITY_DN10588_c0_g1_i1
TRINITY_DN10588_c0_g2_i1
TRINITY_DN10588_c0_g3_i1
TRINITY_DN10589_c0_g1_i1	K03111
TRINITY_DN10593_c0_g1_i1
TRINITY_DN10596_c0_g1_i1
TRINITY_DN10597_c0_g1_i1
TRINITY_DN10600_c0_g1_i1
TRINITY_DN10602_c0_g1_i2
TRINITY_DN10602_c0_g2_i1
TRINITY_DN10603_c0_g1_i1
TRINITY_DN10607_c0_g1_i3
TRINITY_DN10608_c0_g1_i1
TRINITY_DN10608_c0_g2_i1
TRINITY_DN10611_c0_g1_i2	K02870
TRINITY_DN10620_c0_g1_i1
TRINITY_DN10623_c0_g1_i1	K13421
TRINITY_DN10624_c0_g1_i1
TRINITY_DN10625_c0_g1_i1
TRINITY_DN10637_c0_g1_i2
TRINITY_DN10639_c0_g3_i1
TRINITY_DN10639_c1_g1_i1	K15202
TRINITY_DN10643_c0_g1_i2	K00967
TRINITY_DN10643_c0_g2_i1
TRINITY_DN10645_c0_g1_i1
TRINITY_DN10645_c0_g2_i2	K10390
TRINITY_DN10647_c0_g1_i1	K11650
TRINITY_DN10648_c0_g1_i1
TRINITY_DN10648_c0_g2_i1
TRINITY_DN10648_c0_g3_i1
TRINITY_DN1065_c0_g1_i1
TRINITY_DN10658_c0_g1_i1
TRINITY_DN10659_c0_g1_i1
TRINITY_DN10664_c0_g1_i1
TRINITY_DN10665_c0_g1_i1	K09877
TRINITY_DN10666_c0_g1_i1
TRINITY_DN10668_c0_g1_i1
TRINITY_DN10669_c0_g1_i1	K01580
TRINITY_DN10672_c0_g1_i1
TRINITY_DN10681_c0_g1_i1
TRINITY_DN10687_c0_g1_i2
TRINITY_DN10691_c0_g1_i1
TRINITY_DN10695_c0_g1_i1
TRINITY_DN10701_c0_g1_i1
TRINITY_DN10704_c0_g1_i1
TRINITY_DN10710_c0_g1_i1
TRINITY_DN10713_c0_g1_i2
TRINITY_DN10719_c0_g1_i2
TRINITY_DN10727_c0_g1_i1
TRINITY_DN10736_c0_g1_i2
TRINITY_DN10738_c0_g1_i1	K10630
TRINITY_DN10744_c0_g1_i1
TRINITY_DN1075_c0_g1_i1	K20398
TRINITY_DN10757_c0_g1_i2	K02520
TRINITY_DN10758_c0_g1_i2
TRINITY_DN10762_c0_g1_i2
TRINITY_DN10763_c0_g1_i1	K18467
TRINITY_DN10768_c0_g1_i2	K15789
TRINITY_DN10770_c0_g1_i1
TRINITY_DN10773_c0_g1_i2
TRINITY_DN10774_c0_g1_i1
TRINITY_DN10775_c0_g1_i1
TRINITY_DN10779_c0_g1_i1
TRINITY_DN10783_c0_g1_i2
TRINITY_DN10785_c0_g1_i1
TRINITY_DN10786_c0_g1_i1
TRINITY_DN10787_c0_g1_i1
TRINITY_DN10789_c0_g1_i1
TRINITY_DN10791_c0_g1_i3	K18460
TRINITY_DN10794_c0_g1_i1
TRINITY_DN10796_c0_g1_i1
TRINITY_DN10800_c0_g1_i2
TRINITY_DN10802_c0_g1_i2
TRINITY_DN10803_c0_g1_i1
TRINITY_DN10807_c0_g1_i1
TRINITY_DN10811_c0_g1_i1
TRINITY_DN10812_c0_g2_i1
TRINITY_DN10816_c0_g1_i1	K09662
TRINITY_DN10817_c0_g1_i2
TRINITY_DN10818_c0_g1_i1
TRINITY_DN10825_c0_g1_i1
TRINITY_DN10833_c0_g1_i1
TRINITY_DN10841_c0_g1_i1
TRINITY_DN10847_c0_g1_i1
TRINITY_DN10848_c0_g2_i1
TRINITY_DN10853_c0_g1_i1
TRINITY_DN10854_c0_g1_i1	K17800
TRINITY_DN10856_c0_g1_i1	K02954
TRINITY_DN10869_c0_g1_i1
TRINITY_DN10872_c0_g1_i1
TRINITY_DN10877_c0_g1_i1
TRINITY_DN10880_c0_g1_i1
TRINITY_DN10884_c0_g1_i1
TRINITY_DN10892_c0_g1_i1
TRINITY_DN10893_c0_g1_i1
TRINITY_DN10904_c0_g2_i1
TRINITY_DN10912_c0_g1_i1	K04482
TRINITY_DN10919_c0_g1_i1
TRINITY_DN10936_c0_g2_i1
TRINITY_DN10947_c0_g1_i1
TRINITY_DN10948_c0_g1_i1
TRINITY_DN10949_c0_g1_i1
TRINITY_DN10950_c0_g1_i1
TRINITY_DN10953_c0_g1_i1	K13701
TRINITY_DN10964_c0_g1_i1
TRINITY_DN10967_c0_g1_i1	K02912
TRINITY_DN10972_c0_g1_i1
TRINITY_DN10977_c0_g1_i1
TRINITY_DN10984_c0_g1_i1
TRINITY_DN10988_c0_g1_i1
TRINITY_DN10988_c0_g2_i1
TRINITY_DN10993_c0_g1_i1
TRINITY_DN11003_c0_g1_i1
TRINITY_DN11016_c0_g1_i1
TRINITY_DN1102_c0_g1_i1
TRINITY_DN11020_c0_g1_i1	K08963
TRINITY_DN11025_c0_g1_i1
TRINITY_DN11031_c0_g1_i1
TRINITY_DN11040_c0_g1_i1
TRINITY_DN11040_c1_g1_i1
TRINITY_DN11043_c0_g1_i1
TRINITY_DN11046_c0_g1_i1
TRINITY_DN11046_c0_g2_i1
TRINITY_DN1105_c0_g1_i1	K09319
TRINITY_DN11064_c0_g1_i1
TRINITY_DN11065_c0_g1_i1
TRINITY_DN11068_c0_g1_i1
TRINITY_DN11070_c0_g1_i1
TRINITY_DN11078_c0_g1_i1
TRINITY_DN11079_c0_g1_i1
TRINITY_DN11080_c0_g1_i1
TRINITY_DN11080_c0_g2_i1
TRINITY_DN11083_c0_g1_i2
TRINITY_DN11087_c0_g2_i1
TRINITY_DN111_c0_g1_i1
TRINITY_DN11107_c1_g1_i3	K02865
TRINITY_DN11116_c0_g1_i1
TRINITY_DN11117_c0_g1_i2	K13523
TRINITY_DN11119_c1_g1_i1
TRINITY_DN11120_c0_g1_i1
TRINITY_DN11120_c0_g2_i1
TRINITY_DN11126_c0_g2_i1	K05463
TRINITY_DN11130_c0_g1_i1
TRINITY_DN11147_c0_g1_i1	K09268
TRINITY_DN11149_c0_g1_i1
TRINITY_DN11151_c0_g1_i2
TRINITY_DN11170_c0_g2_i1
TRINITY_DN11174_c0_g1_i2
TRINITY_DN11176_c0_g1_i1
TRINITY_DN11194_c0_g1_i1
TRINITY_DN11196_c1_g1_i1
TRINITY_DN11197_c0_g1_i1
TRINITY_DN11198_c0_g1_i1
TRINITY_DN11203_c0_g1_i1
TRINITY_DN11203_c0_g2_i1
TRINITY_DN11204_c0_g1_i1
TRINITY_DN11205_c0_g1_i1	K00922
TRINITY_DN11208_c0_g1_i2
TRINITY_DN11216_c0_g2_i1
TRINITY_DN11221_c0_g1_i2
TRINITY_DN11222_c0_g1_i1
TRINITY_DN11224_c0_g1_i1
TRINITY_DN11226_c0_g1_i2
TRINITY_DN11235_c0_g1_i2
TRINITY_DN11242_c0_g1_i1
TRINITY_DN11244_c0_g1_i1
TRINITY_DN11244_c0_g2_i1
TRINITY_DN11245_c0_g1_i1
TRINITY_DN11250_c0_g1_i1
TRINITY_DN11252_c0_g1_i1	K19473
TRINITY_DN11257_c0_g1_i1
TRINITY_DN11257_c0_g2_i1
TRINITY_DN11259_c0_g1_i1
TRINITY_DN11261_c0_g1_i2	K10523
TRINITY_DN11269_c0_g1_i1
TRINITY_DN11276_c0_g1_i1
TRINITY_DN11276_c0_g2_i1
TRINITY_DN11280_c0_g1_i1
TRINITY_DN11288_c0_g1_i1	K04392
TRINITY_DN11294_c0_g1_i1
TRINITY_DN11300_c0_g1_i1
TRINITY_DN11303_c0_g1_i1
TRINITY_DN11306_c0_g1_i1
TRINITY_DN11310_c0_g1_i1
TRINITY_DN11310_c1_g1_i1
TRINITY_DN11316_c0_g1_i1
TRINITY_DN11320_c0_g1_i1
TRINITY_DN11325_c0_g1_i1
TRINITY_DN11326_c0_g1_i1
TRINITY_DN11330_c0_g1_i1
TRINITY_DN11332_c0_g1_i1
TRINITY_DN11332_c1_g1_i1
TRINITY_DN11336_c0_g1_i1
TRINITY_DN11338_c0_g1_i2
TRINITY_DN11339_c0_g1_i1
TRINITY_DN11344_c0_g1_i1	K00859
TRINITY_DN11345_c0_g1_i1
TRINITY_DN11352_c0_g1_i1
TRINITY_DN11353_c0_g1_i1
TRINITY_DN11361_c0_g1_i1
TRINITY_DN11365_c0_g1_i1
TRINITY_DN11369_c0_g1_i1
TRINITY_DN11373_c0_g1_i2
TRINITY_DN11373_c1_g1_i1
TRINITY_DN11377_c0_g1_i1
TRINITY_DN11381_c0_g1_i1	K09108
TRINITY_DN11392_c0_g1_i1
TRINITY_DN11393_c0_g1_i1
TRINITY_DN11394_c0_g2_i1
TRINITY_DN11396_c0_g1_i1
TRINITY_DN11399_c0_g1_i1
TRINITY_DN11399_c0_g2_i1
TRINITY_DN11407_c0_g1_i1
TRINITY_DN11412_c0_g1_i1	K01578
TRINITY_DN11417_c0_g1_i1
TRINITY_DN11423_c0_g1_i1
TRINITY_DN11425_c0_g1_i1
TRINITY_DN11433_c0_g1_i1
TRINITY_DN11436_c0_g1_i1
TRINITY_DN11436_c0_g2_i1
TRINITY_DN11437_c0_g1_i2
TRINITY_DN11438_c0_g1_i2
TRINITY_DN11444_c0_g1_i1
TRINITY_DN11449_c0_g1_i1
TRINITY_DN11450_c0_g1_i1
TRINITY_DN11452_c0_g1_i1	K14998
TRINITY_DN11453_c0_g1_i1
TRINITY_DN11456_c0_g1_i1
TRINITY_DN11464_c0_g1_i2	K14072
TRINITY_DN11469_c0_g1_i1
TRINITY_DN11472_c0_g1_i1
TRINITY_DN11472_c0_g2_i1
TRINITY_DN11472_c0_g3_i1
TRINITY_DN11474_c0_g1_i1
TRINITY_DN11479_c0_g1_i1
TRINITY_DN11493_c0_g1_i1
TRINITY_DN11498_c0_g1_i1
TRINITY_DN11498_c1_g1_i1
TRINITY_DN11506_c0_g1_i1	K09397
TRINITY_DN11509_c0_g1_i1
TRINITY_DN11521_c0_g1_i1	K22723
TRINITY_DN11526_c0_g1_i1
TRINITY_DN11534_c0_g1_i1
TRINITY_DN11534_c0_g2_i1
TRINITY_DN11536_c0_g1_i1
TRINITY_DN11538_c0_g1_i1
TRINITY_DN1154_c0_g1_i1
TRINITY_DN11541_c0_g1_i1
TRINITY_DN11544_c0_g1_i1	K08745
TRINITY_DN11556_c1_g1_i1
TRINITY_DN11557_c0_g1_i1
TRINITY_DN11558_c0_g1_i1
TRINITY_DN11559_c0_g2_i1
TRINITY_DN11561_c0_g1_i1
TRINITY_DN11566_c0_g1_i1	K17339
TRINITY_DN11568_c0_g1_i1
TRINITY_DN11569_c0_g1_i1	K02935
TRINITY_DN11569_c0_g2_i1	K17253
TRINITY_DN1157_c0_g1_i1
TRINITY_DN11570_c0_g1_i1
TRINITY_DN11572_c0_g1_i1
TRINITY_DN11573_c0_g1_i1	K14075
TRINITY_DN11574_c0_g1_i2	K09206
TRINITY_DN11576_c0_g1_i1
TRINITY_DN11577_c0_g1_i1
TRINITY_DN11579_c0_g1_i1
TRINITY_DN11580_c0_g1_i2
TRINITY_DN11582_c0_g1_i4
TRINITY_DN11586_c0_g1_i1	K02737
TRINITY_DN11589_c0_g1_i1
TRINITY_DN11595_c0_g1_i1
TRINITY_DN11598_c0_g1_i1
TRINITY_DN11599_c0_g1_i1	K15694
TRINITY_DN11601_c0_g1_i1
TRINITY_DN11602_c0_g1_i1	K02375
TRINITY_DN11606_c0_g2_i1
TRINITY_DN11607_c0_g1_i1
TRINITY_DN11624_c0_g1_i2	K11411
TRINITY_DN11625_c0_g1_i1
TRINITY_DN11626_c0_g1_i1	K02946
TRINITY_DN11627_c0_g1_i1	K08501
TRINITY_DN11639_c0_g2_i1	K16264
TRINITY_DN11641_c0_g1_i2
TRINITY_DN11642_c0_g1_i2
TRINITY_DN11642_c1_g1_i1	K02919
TRINITY_DN11644_c0_g1_i1
TRINITY_DN11645_c0_g1_i1	K01858
TRINITY_DN11645_c1_g1_i1
TRINITY_DN1165_c0_g1_i1
TRINITY_DN11650_c0_g1_i1
TRINITY_DN11652_c0_g1_i1
TRINITY_DN11653_c0_g1_i1
TRINITY_DN11654_c0_g1_i2
TRINITY_DN11655_c0_g1_i1
TRINITY_DN11661_c0_g1_i1
TRINITY_DN11663_c0_g1_i1	K07819
TRINITY_DN11666_c0_g1_i1
TRINITY_DN11674_c0_g1_i2
TRINITY_DN11677_c0_g1_i2
TRINITY_DN11678_c0_g1_i1
TRINITY_DN11682_c0_g1_i1
TRINITY_DN11683_c0_g2_i1
TRINITY_DN11688_c0_g1_i1
TRINITY_DN11688_c0_g2_i1
TRINITY_DN11689_c0_g1_i2
TRINITY_DN11692_c0_g1_i2
TRINITY_DN11695_c0_g1_i1
TRINITY_DN11696_c0_g1_i1
TRINITY_DN11700_c0_g1_i1
TRINITY_DN11701_c0_g1_i1	K04733
TRINITY_DN11702_c0_g1_i1	K11251
TRINITY_DN11703_c0_g1_i1	K18741
TRINITY_DN11705_c0_g1_i2	K02449
TRINITY_DN11708_c0_g1_i1	K17928
TRINITY_DN11709_c0_g1_i1
TRINITY_DN11712_c0_g1_i3
TRINITY_DN11714_c0_g1_i1
TRINITY_DN11716_c0_g1_i1
TRINITY_DN11718_c0_g1_i1	K08547
TRINITY_DN11719_c0_g1_i3	K01444
TRINITY_DN11720_c0_g1_i2
TRINITY_DN11725_c0_g1_i3	K11137
TRINITY_DN11731_c0_g1_i1
TRINITY_DN11733_c0_g1_i1
TRINITY_DN11734_c0_g1_i2	K09330
TRINITY_DN11735_c0_g1_i1
TRINITY_DN11736_c0_g1_i1
TRINITY_DN11737_c0_g1_i2
TRINITY_DN11740_c0_g1_i2	K18246
TRINITY_DN11741_c0_g1_i2	K22560
TRINITY_DN11743_c0_g1_i1
TRINITY_DN11744_c1_g1_i3
TRINITY_DN11745_c0_g1_i1	K01424
TRINITY_DN11749_c0_g1_i1
TRINITY_DN1175_c0_g2_i1
TRINITY_DN11750_c0_g1_i1
TRINITY_DN11751_c0_g1_i1
TRINITY_DN11755_c0_g1_i2
TRINITY_DN11756_c0_g1_i1
TRINITY_DN11759_c0_g1_i1
TRINITY_DN11761_c0_g1_i2
TRINITY_DN11762_c0_g1_i1
TRINITY_DN11762_c1_g1_i1	K11872
TRINITY_DN11764_c0_g1_i1	K21970
TRINITY_DN11765_c0_g1_i1
TRINITY_DN11766_c0_g1_i1
TRINITY_DN11770_c0_g1_i3
TRINITY_DN11771_c0_g1_i1
TRINITY_DN11772_c0_g1_i1	K01142
TRINITY_DN11775_c0_g1_i1	K04950
TRINITY_DN11777_c0_g1_i1
TRINITY_DN11779_c0_g1_i1
TRINITY_DN11780_c0_g1_i2
TRINITY_DN11782_c0_g1_i3
TRINITY_DN11784_c0_g1_i1
TRINITY_DN11792_c0_g1_i1	K05755
TRINITY_DN11793_c0_g1_i1
TRINITY_DN11799_c0_g1_i1
TRINITY_DN11805_c0_g1_i1
TRINITY_DN11806_c0_g1_i2
TRINITY_DN11808_c0_g1_i2
TRINITY_DN11810_c0_g1_i1
TRINITY_DN11811_c0_g1_i1	K14801
TRINITY_DN11814_c0_g1_i1	K01922
TRINITY_DN11817_c0_g1_i1	K01340
TRINITY_DN11818_c0_g1_i1
TRINITY_DN11823_c0_g2_i1
TRINITY_DN11823_c1_g1_i1
TRINITY_DN11824_c0_g1_i1
TRINITY_DN11826_c0_g1_i1	K02427
TRINITY_DN11827_c0_g1_i2	K13566
TRINITY_DN11830_c0_g1_i1
TRINITY_DN11832_c0_g1_i1	K16673
TRINITY_DN11834_c0_g1_i1
TRINITY_DN11835_c0_g1_i3
TRINITY_DN11836_c0_g1_i1
TRINITY_DN11840_c0_g1_i1
TRINITY_DN11843_c0_g2_i1
TRINITY_DN11845_c0_g1_i1
TRINITY_DN11847_c0_g1_i1	K12185
TRINITY_DN11848_c0_g1_i1
TRINITY_DN11854_c0_g1_i1	K10448
TRINITY_DN11857_c0_g1_i1
TRINITY_DN11859_c0_g1_i4
TRINITY_DN11861_c0_g1_i1
TRINITY_DN11862_c0_g1_i2	K14071
TRINITY_DN11863_c0_g1_i1	K02266
TRINITY_DN11868_c0_g1_i1	K09332
TRINITY_DN11869_c1_g1_i1
TRINITY_DN11870_c1_g1_i1	K06058
TRINITY_DN11871_c0_g1_i1
TRINITY_DN11874_c0_g1_i1
TRINITY_DN11874_c0_g2_i1
TRINITY_DN11875_c0_g1_i1
TRINITY_DN11881_c0_g1_i1	K23224
TRINITY_DN11885_c0_g1_i1	K03013
TRINITY_DN11887_c0_g1_i2
TRINITY_DN11889_c0_g2_i1
TRINITY_DN11899_c0_g1_i2	K01793
TRINITY_DN11900_c0_g1_i1	K11997
TRINITY_DN11901_c0_g1_i1
TRINITY_DN11906_c0_g1_i1
TRINITY_DN11906_c0_g2_i1
TRINITY_DN11907_c0_g2_i1	K22792
TRINITY_DN11907_c1_g1_i1
TRINITY_DN11912_c0_g1_i1
TRINITY_DN11915_c0_g1_i2
TRINITY_DN11921_c0_g1_i3	K14291
TRINITY_DN11923_c0_g1_i1
TRINITY_DN11923_c0_g2_i1
TRINITY_DN11924_c0_g1_i1
TRINITY_DN11925_c0_g1_i1
TRINITY_DN11929_c0_g1_i1
TRINITY_DN11930_c0_g1_i1
TRINITY_DN11933_c0_g1_i1
TRINITY_DN11940_c0_g1_i1
TRINITY_DN11941_c0_g2_i1
TRINITY_DN11945_c0_g1_i1
TRINITY_DN11953_c0_g1_i1
TRINITY_DN11958_c0_g1_i4	K00139
TRINITY_DN11962_c0_g1_i1	K10736
TRINITY_DN11966_c0_g1_i1
TRINITY_DN11969_c0_g1_i1
TRINITY_DN11971_c0_g1_i1
TRINITY_DN11973_c0_g1_i1
TRINITY_DN11974_c0_g1_i1	K05283
TRINITY_DN11977_c0_g1_i1
TRINITY_DN11978_c0_g1_i1
TRINITY_DN11982_c0_g1_i1
TRINITY_DN11983_c0_g1_i1	K20819
TRINITY_DN11988_c0_g1_i1
TRINITY_DN11988_c1_g1_i1
TRINITY_DN11990_c0_g1_i3
TRINITY_DN11991_c0_g1_i1	K00753
TRINITY_DN11995_c0_g1_i1
TRINITY_DN11997_c0_g1_i3	K11971
TRINITY_DN120_c0_g1_i1
TRINITY_DN12000_c0_g1_i1
TRINITY_DN12001_c0_g1_i1
TRINITY_DN12003_c0_g1_i2
TRINITY_DN12004_c0_g1_i1
TRINITY_DN12006_c0_g1_i1
TRINITY_DN12006_c0_g2_i1
TRINITY_DN12007_c0_g1_i1
TRINITY_DN12008_c0_g1_i1
TRINITY_DN12009_c0_g1_i1	K00622
TRINITY_DN12015_c0_g1_i1
TRINITY_DN12019_c0_g2_i1
TRINITY_DN12020_c0_g1_i2
TRINITY_DN12021_c0_g1_i1
TRINITY_DN12025_c0_g1_i2
TRINITY_DN12027_c1_g1_i1
TRINITY_DN12028_c0_g1_i1
TRINITY_DN12029_c0_g1_i1
TRINITY_DN12030_c0_g1_i1	K15273
TRINITY_DN12031_c0_g1_i1
TRINITY_DN12032_c0_g1_i1
TRINITY_DN12035_c0_g1_i1
TRINITY_DN12036_c0_g1_i1
TRINITY_DN12040_c0_g1_i1
TRINITY_DN12047_c0_g1_i2
TRINITY_DN12051_c0_g1_i1
TRINITY_DN12052_c0_g1_i3	K15734
TRINITY_DN12053_c0_g2_i1	K20095
TRINITY_DN12054_c0_g1_i2
TRINITY_DN12055_c0_g1_i2	K10103
TRINITY_DN12056_c0_g1_i1
TRINITY_DN12057_c0_g1_i1
TRINITY_DN12058_c0_g1_i1
TRINITY_DN12059_c0_g1_i1
TRINITY_DN12060_c0_g1_i2
TRINITY_DN12062_c0_g1_i2
TRINITY_DN12065_c0_g1_i1
TRINITY_DN12066_c0_g2_i1
TRINITY_DN12070_c1_g1_i1
TRINITY_DN12073_c0_g1_i3	K05917
TRINITY_DN12074_c0_g1_i1
TRINITY_DN12076_c0_g1_i1	K00844
TRINITY_DN12078_c0_g1_i2
TRINITY_DN12080_c0_g1_i1
TRINITY_DN12084_c0_g1_i1
TRINITY_DN12087_c0_g1_i1
TRINITY_DN12088_c0_g1_i1	K07488
TRINITY_DN12089_c0_g1_i2
TRINITY_DN12095_c0_g1_i1
TRINITY_DN12097_c0_g1_i1
TRINITY_DN12098_c0_g1_i3
TRINITY_DN12099_c0_g1_i3	K12948
TRINITY_DN12100_c0_g1_i2
TRINITY_DN12101_c0_g1_i1
TRINITY_DN12102_c0_g1_i1	K20393
TRINITY_DN12103_c0_g1_i1
TRINITY_DN12108_c0_g1_i1	K22764
TRINITY_DN12118_c0_g1_i1
TRINITY_DN12119_c0_g1_i3
TRINITY_DN12127_c0_g1_i1
TRINITY_DN12129_c0_g1_i3
TRINITY_DN12129_c0_g2_i1
TRINITY_DN12130_c0_g1_i1	K17637
TRINITY_DN12133_c0_g3_i1
TRINITY_DN12136_c0_g1_i1
TRINITY_DN12136_c0_g2_i1
TRINITY_DN12136_c0_g3_i1
TRINITY_DN12142_c0_g1_i1
TRINITY_DN12150_c0_g1_i1
TRINITY_DN12151_c0_g1_i1	K03678
TRINITY_DN12159_c0_g1_i1
TRINITY_DN12161_c0_g1_i2
TRINITY_DN12162_c0_g1_i1
TRINITY_DN12165_c0_g1_i1	K18398
TRINITY_DN12166_c0_g1_i1
TRINITY_DN12167_c0_g1_i1
TRINITY_DN12168_c0_g1_i1	K06508
TRINITY_DN12168_c1_g1_i1
TRINITY_DN1217_c0_g1_i1
TRINITY_DN1217_c0_g2_i1
TRINITY_DN12171_c0_g1_i1
TRINITY_DN12173_c0_g1_i2
TRINITY_DN12176_c0_g1_i1
TRINITY_DN12177_c0_g1_i1
TRINITY_DN12178_c0_g1_i2	K04569
TRINITY_DN12183_c0_g2_i2	K03105
TRINITY_DN12184_c0_g1_i1
TRINITY_DN12188_c0_g1_i1
TRINITY_DN12191_c0_g1_i1
TRINITY_DN12192_c0_g1_i1	K13135
TRINITY_DN12195_c0_g1_i1
TRINITY_DN12197_c0_g1_i1
TRINITY_DN12200_c0_g1_i4	K06580
TRINITY_DN12204_c0_g1_i1	K03029
TRINITY_DN12207_c0_g1_i2	K02902
TRINITY_DN12209_c0_g1_i1
TRINITY_DN12210_c0_g2_i1
TRINITY_DN12210_c1_g1_i1
TRINITY_DN12212_c0_g1_i1
TRINITY_DN12214_c0_g1_i1	K15015
TRINITY_DN12219_c0_g1_i2
TRINITY_DN12222_c0_g1_i3	K14394
TRINITY_DN12223_c0_g1_i1
TRINITY_DN12226_c0_g1_i1
TRINITY_DN12229_c0_g1_i2	K18171
TRINITY_DN12230_c0_g1_i1
TRINITY_DN12235_c0_g2_i1
TRINITY_DN12238_c0_g1_i1
TRINITY_DN12239_c0_g1_i1
TRINITY_DN12244_c0_g1_i1
TRINITY_DN12246_c0_g1_i2
TRINITY_DN12250_c0_g1_i2
TRINITY_DN12252_c0_g1_i1
TRINITY_DN12253_c0_g1_i2
TRINITY_DN12255_c0_g1_i2
TRINITY_DN12256_c0_g1_i1
TRINITY_DN12264_c0_g1_i1	K04345
TRINITY_DN12265_c0_g1_i1
TRINITY_DN12269_c0_g1_i1	K17345
TRINITY_DN1227_c0_g1_i1
TRINITY_DN1227_c0_g2_i1
TRINITY_DN12271_c0_g1_i1
TRINITY_DN12272_c0_g2_i2
TRINITY_DN12274_c0_g1_i1
TRINITY_DN12276_c0_g1_i1
TRINITY_DN12280_c0_g1_i2	K00933
TRINITY_DN12287_c0_g1_i1
TRINITY_DN12288_c0_g1_i1
TRINITY_DN12295_c0_g2_i2
TRINITY_DN12311_c0_g1_i1
TRINITY_DN12316_c0_g1_i1
TRINITY_DN12320_c0_g1_i1
TRINITY_DN12323_c0_g1_i2	K05758
TRINITY_DN12324_c0_g1_i1
TRINITY_DN12331_c0_g1_i1
TRINITY_DN12332_c0_g1_i1	K09057
TRINITY_DN12335_c0_g1_i2	K01001
TRINITY_DN12339_c0_g1_i1
TRINITY_DN12339_c0_g2_i1
TRINITY_DN12343_c0_g1_i2
TRINITY_DN12348_c0_g1_i1
TRINITY_DN12349_c0_g1_i3	K16465
TRINITY_DN12350_c0_g1_i1
TRINITY_DN12356_c0_g1_i1
TRINITY_DN12359_c0_g1_i1
TRINITY_DN12361_c0_g1_i1
TRINITY_DN12363_c0_g1_i1	K22544
TRINITY_DN12364_c0_g1_i2	K08545
TRINITY_DN12365_c0_g1_i1
TRINITY_DN12370_c0_g2_i1	K18595
TRINITY_DN12376_c0_g1_i1
TRINITY_DN12376_c0_g2_i1
TRINITY_DN12379_c0_g1_i1	K19384
TRINITY_DN12395_c0_g1_i1
TRINITY_DN12396_c0_g1_i1	K07583
TRINITY_DN12398_c0_g1_i1
TRINITY_DN12399_c0_g1_i1
TRINITY_DN124_c0_g1_i2
TRINITY_DN12400_c0_g1_i1
TRINITY_DN12401_c0_g1_i1
TRINITY_DN12404_c0_g3_i1
TRINITY_DN12406_c0_g1_i2	K14168
TRINITY_DN12412_c0_g1_i2
TRINITY_DN12413_c0_g1_i1
TRINITY_DN12419_c0_g1_i1
TRINITY_DN12421_c0_g1_i1
TRINITY_DN12423_c0_g1_i1
TRINITY_DN12428_c0_g1_i1
TRINITY_DN12429_c0_g1_i1
TRINITY_DN12432_c0_g1_i1	K14575
TRINITY_DN12433_c0_g1_i1
TRINITY_DN12434_c0_g1_i1
TRINITY_DN12434_c0_g2_i1
TRINITY_DN12438_c0_g1_i1
TRINITY_DN12441_c0_g1_i2	K04241
TRINITY_DN12443_c0_g1_i1
TRINITY_DN12446_c0_g1_i1
TRINITY_DN12449_c0_g1_i1
TRINITY_DN12450_c0_g1_i2
TRINITY_DN12456_c1_g1_i2
TRINITY_DN12459_c0_g1_i1
TRINITY_DN12464_c0_g1_i1	K15161
TRINITY_DN12473_c0_g2_i1
TRINITY_DN12478_c0_g1_i1	K08664
TRINITY_DN12480_c0_g1_i2
TRINITY_DN12480_c0_g2_i1
TRINITY_DN12481_c0_g2_i1
TRINITY_DN12482_c0_g1_i1
TRINITY_DN12489_c0_g1_i6	K04710
TRINITY_DN12498_c0_g1_i1
TRINITY_DN12500_c0_g1_i1
TRINITY_DN12501_c0_g1_i1	K16774
TRINITY_DN12506_c0_g2_i2
TRINITY_DN12507_c0_g1_i1
TRINITY_DN12508_c0_g1_i2
TRINITY_DN12512_c0_g1_i2
TRINITY_DN12512_c0_g2_i1
TRINITY_DN12514_c0_g1_i2
TRINITY_DN12515_c0_g1_i1
TRINITY_DN12516_c0_g1_i1
TRINITY_DN12518_c1_g1_i1
TRINITY_DN12519_c0_g1_i1
TRINITY_DN12529_c0_g1_i1
TRINITY_DN12530_c0_g1_i1
TRINITY_DN12531_c0_g1_i1	K16630
TRINITY_DN12536_c0_g1_i1
TRINITY_DN12538_c0_g1_i2	K09539
TRINITY_DN12540_c0_g1_i2
TRINITY_DN12541_c0_g1_i2
TRINITY_DN12544_c0_g1_i2
TRINITY_DN12545_c0_g1_i1
TRINITY_DN12548_c0_g2_i1	K03872
TRINITY_DN12550_c0_g1_i2
TRINITY_DN12552_c0_g1_i1
TRINITY_DN12554_c0_g2_i1
TRINITY_DN12555_c0_g1_i1	K02599
TRINITY_DN12558_c0_g1_i2
TRINITY_DN12559_c0_g1_i2
TRINITY_DN12561_c0_g1_i2
TRINITY_DN12564_c0_g1_i2
TRINITY_DN12567_c0_g1_i1
TRINITY_DN12569_c0_g1_i1
TRINITY_DN12571_c0_g1_i1
TRINITY_DN12571_c0_g2_i1	K03130
TRINITY_DN12572_c1_g1_i1	K09199
TRINITY_DN12577_c0_g1_i2
TRINITY_DN12578_c0_g1_i2
TRINITY_DN12579_c0_g1_i1
TRINITY_DN12584_c0_g1_i1
TRINITY_DN12587_c0_g1_i1
TRINITY_DN12588_c0_g1_i1
TRINITY_DN12588_c0_g2_i1
TRINITY_DN1259_c0_g1_i1
TRINITY_DN12590_c0_g2_i1
TRINITY_DN12593_c0_g1_i2
TRINITY_DN12594_c0_g1_i1
TRINITY_DN12595_c0_g1_i1	K04226
TRINITY_DN12596_c0_g1_i2	K01346
TRINITY_DN12598_c0_g1_i2	K05929
TRINITY_DN12598_c0_g2_i1	K21415
TRINITY_DN12602_c0_g1_i1
TRINITY_DN12603_c0_g1_i2
TRINITY_DN12607_c0_g1_i2
TRINITY_DN12608_c0_g1_i1
TRINITY_DN12610_c0_g1_i2	K09320
TRINITY_DN12612_c1_g1_i1
TRINITY_DN12616_c0_g1_i3	K01076
TRINITY_DN12617_c0_g1_i1
TRINITY_DN12623_c0_g2_i1
TRINITY_DN12623_c0_g3_i1
TRINITY_DN12628_c0_g1_i4
TRINITY_DN12631_c0_g1_i1
TRINITY_DN12636_c0_g1_i1
TRINITY_DN12640_c0_g1_i1
TRINITY_DN12641_c0_g1_i1
TRINITY_DN12644_c0_g1_i2	K07763
TRINITY_DN12648_c0_g1_i1
TRINITY_DN12650_c0_g1_i1
TRINITY_DN12651_c0_g1_i2
TRINITY_DN12652_c0_g1_i2
TRINITY_DN12653_c0_g1_i4
TRINITY_DN12655_c0_g1_i2	K14819
TRINITY_DN12656_c0_g1_i1
TRINITY_DN12659_c0_g1_i1
TRINITY_DN12660_c0_g1_i1
TRINITY_DN12661_c0_g1_i2	K00753
TRINITY_DN12663_c0_g1_i2	K01556
TRINITY_DN12665_c0_g1_i1
TRINITY_DN12667_c0_g1_i1
TRINITY_DN12668_c0_g1_i1
TRINITY_DN12669_c0_g1_i1
TRINITY_DN1267_c0_g1_i1	K07106
TRINITY_DN12671_c0_g1_i2
TRINITY_DN12673_c0_g1_i1
TRINITY_DN12677_c0_g1_i1	K01598
TRINITY_DN12681_c0_g1_i1	K01889
TRINITY_DN12682_c1_g1_i1
TRINITY_DN12685_c0_g1_i1	K02983
TRINITY_DN12688_c0_g1_i1	K13511
TRINITY_DN12690_c0_g1_i1
TRINITY_DN12691_c0_g1_i2
TRINITY_DN12692_c0_g1_i1
TRINITY_DN12696_c0_g1_i1
TRINITY_DN12697_c0_g1_i2
TRINITY_DN12698_c0_g1_i1
TRINITY_DN12699_c0_g1_i1
TRINITY_DN12702_c0_g1_i1
TRINITY_DN12704_c0_g1_i2	K12868
TRINITY_DN12710_c0_g1_i1
TRINITY_DN12712_c0_g1_i1	K14165
TRINITY_DN12714_c0_g1_i1
TRINITY_DN12715_c0_g1_i1
TRINITY_DN12717_c0_g1_i1
TRINITY_DN12720_c0_g1_i3
TRINITY_DN12723_c0_g1_i2	K01426
TRINITY_DN12724_c0_g1_i1
TRINITY_DN12725_c0_g1_i4	K15296
TRINITY_DN12730_c0_g1_i1
TRINITY_DN12735_c0_g1_i4
TRINITY_DN12738_c0_g1_i1
TRINITY_DN12739_c0_g1_i1
TRINITY_DN12740_c0_g1_i4
TRINITY_DN12742_c0_g1_i1
TRINITY_DN12746_c0_g1_i2
TRINITY_DN12747_c0_g1_i1
TRINITY_DN12750_c0_g1_i3	K13196
TRINITY_DN12752_c0_g2_i1
TRINITY_DN12755_c0_g1_i1
TRINITY_DN12756_c0_g1_i1
TRINITY_DN12756_c0_g3_i1
TRINITY_DN12759_c0_g1_i1
TRINITY_DN1276_c0_g1_i1
TRINITY_DN12761_c0_g1_i1	K10151
TRINITY_DN12762_c0_g1_i1
TRINITY_DN12763_c0_g1_i3	K04233
TRINITY_DN12765_c0_g1_i1
TRINITY_DN12766_c1_g1_i2
TRINITY_DN12771_c0_g1_i2	K06928
TRINITY_DN12772_c0_g1_i2
TRINITY_DN12772_c0_g2_i3	K19931
TRINITY_DN12773_c0_g1_i7	K15213
TRINITY_DN12776_c0_g1_i1
TRINITY_DN12777_c0_g1_i1
TRINITY_DN12780_c0_g1_i1
TRINITY_DN12782_c0_g1_i1
TRINITY_DN12783_c0_g1_i1
TRINITY_DN12786_c0_g2_i2
TRINITY_DN12787_c0_g1_i2
TRINITY_DN12787_c0_g2_i1
TRINITY_DN12792_c0_g1_i1
TRINITY_DN12793_c0_g1_i6
TRINITY_DN12794_c0_g1_i1	K10524
TRINITY_DN12795_c0_g1_i1
TRINITY_DN12796_c0_g1_i1
TRINITY_DN12797_c0_g1_i1
TRINITY_DN12799_c0_g1_i1
TRINITY_DN12799_c0_g2_i1
TRINITY_DN12800_c0_g1_i2
TRINITY_DN12804_c0_g1_i2	K12194
TRINITY_DN12806_c0_g1_i1
TRINITY_DN12808_c0_g1_i1	K04459
TRINITY_DN12809_c0_g1_i1
TRINITY_DN12811_c0_g2_i2
TRINITY_DN12814_c0_g1_i1
TRINITY_DN12815_c0_g1_i2
TRINITY_DN12816_c0_g1_i1
TRINITY_DN12816_c0_g2_i1
TRINITY_DN12818_c0_g1_i2
TRINITY_DN12819_c0_g1_i1
TRINITY_DN12820_c0_g1_i1
TRINITY_DN12821_c0_g1_i1	K02876
TRINITY_DN12822_c0_g1_i1
TRINITY_DN12823_c0_g1_i2
TRINITY_DN12826_c0_g1_i1
TRINITY_DN12832_c0_g1_i1
TRINITY_DN12833_c0_g1_i1	K10080
TRINITY_DN12838_c0_g1_i1	K11968
TRINITY_DN12838_c1_g1_i1
TRINITY_DN12839_c0_g2_i2
TRINITY_DN12840_c0_g1_i1
TRINITY_DN12840_c0_g2_i1
TRINITY_DN12842_c0_g1_i1
TRINITY_DN12845_c0_g1_i1
TRINITY_DN12846_c1_g1_i1
TRINITY_DN12847_c0_g1_i1	K12385
TRINITY_DN12848_c0_g1_i1	K01179
TRINITY_DN12850_c0_g1_i1
TRINITY_DN12850_c1_g1_i1
TRINITY_DN12852_c0_g1_i3
TRINITY_DN12853_c0_g1_i1
TRINITY_DN12853_c0_g2_i1	K15199
TRINITY_DN12854_c0_g1_i1
TRINITY_DN12855_c0_g1_i2
TRINITY_DN12855_c0_g3_i1	K10766
TRINITY_DN12857_c0_g1_i2
TRINITY_DN12858_c0_g1_i1	K14716
TRINITY_DN12859_c0_g1_i1
TRINITY_DN12860_c0_g1_i1
TRINITY_DN12860_c0_g2_i1
TRINITY_DN12865_c0_g1_i3	K10278
TRINITY_DN12866_c0_g1_i1
TRINITY_DN12867_c0_g1_i1
TRINITY_DN12868_c0_g1_i1
TRINITY_DN12869_c0_g1_i3
TRINITY_DN1287_c0_g1_i1
TRINITY_DN12872_c0_g1_i1
TRINITY_DN12875_c0_g1_i1
TRINITY_DN12881_c0_g1_i1	K08451
TRINITY_DN12881_c0_g2_i1
TRINITY_DN12883_c0_g1_i1
TRINITY_DN12885_c0_g1_i1
TRINITY_DN12886_c0_g1_i2
TRINITY_DN12887_c0_g3_i1
TRINITY_DN12888_c0_g1_i1
TRINITY_DN12892_c0_g2_i2
TRINITY_DN12895_c0_g1_i1	K18753
TRINITY_DN12900_c0_g2_i1	K11876
TRINITY_DN12901_c0_g1_i1
TRINITY_DN12902_c0_g1_i1
TRINITY_DN12904_c0_g1_i2
TRINITY_DN12906_c0_g1_i2
TRINITY_DN12909_c0_g1_i1
TRINITY_DN12910_c0_g1_i3
TRINITY_DN12912_c0_g1_i1
TRINITY_DN12916_c0_g1_i1	K06974
TRINITY_DN12917_c0_g1_i3
TRINITY_DN12919_c0_g1_i1
TRINITY_DN12920_c0_g1_i1
TRINITY_DN12923_c0_g1_i1
TRINITY_DN12925_c0_g1_i1
TRINITY_DN12926_c0_g1_i2
TRINITY_DN12928_c0_g1_i1	K12259
TRINITY_DN12931_c0_g1_i1
TRINITY_DN12938_c0_g1_i1
TRINITY_DN12940_c0_g2_i1
TRINITY_DN12943_c0_g1_i2
TRINITY_DN12945_c0_g1_i1
TRINITY_DN12945_c0_g2_i1	K00731
TRINITY_DN12946_c0_g1_i1
TRINITY_DN12947_c0_g1_i1
TRINITY_DN12951_c0_g1_i1
TRINITY_DN12955_c0_g2_i1	K01251
TRINITY_DN12960_c1_g1_i1
TRINITY_DN12960_c1_g2_i1
TRINITY_DN12960_c1_g3_i1
TRINITY_DN12962_c0_g1_i1
TRINITY_DN12965_c0_g1_i1
TRINITY_DN12966_c0_g1_i1
TRINITY_DN12972_c0_g1_i1
TRINITY_DN12973_c0_g1_i2	K14165
TRINITY_DN12975_c4_g1_i3	K02934
TRINITY_DN12977_c0_g1_i2
TRINITY_DN12978_c0_g1_i2	K16780
TRINITY_DN12979_c0_g1_i3
TRINITY_DN1298_c0_g1_i1
TRINITY_DN12983_c0_g1_i1	K10089
TRINITY_DN12985_c0_g1_i1
TRINITY_DN12986_c0_g1_i3
TRINITY_DN12987_c0_g1_i1
TRINITY_DN12989_c0_g1_i3
TRINITY_DN12990_c0_g1_i1	K10244
TRINITY_DN12990_c0_g2_i1	K15216
TRINITY_DN12992_c1_g1_i1
TRINITY_DN12992_c1_g2_i1
TRINITY_DN12993_c0_g1_i3
TRINITY_DN12994_c0_g1_i1	K15255
TRINITY_DN12994_c1_g1_i2
TRINITY_DN12998_c0_g1_i1
TRINITY_DN13000_c0_g1_i1
TRINITY_DN13001_c0_g1_i1	K00522
TRINITY_DN13003_c0_g1_i1
TRINITY_DN13008_c0_g1_i1	K09078
TRINITY_DN13009_c1_g1_i1	K00025
TRINITY_DN13010_c0_g1_i1
TRINITY_DN13014_c0_g1_i1
TRINITY_DN13015_c0_g1_i1	K09352
TRINITY_DN13018_c0_g1_i1	K00746
TRINITY_DN13019_c0_g1_i1
TRINITY_DN13023_c0_g1_i1
TRINITY_DN13025_c0_g1_i1	K12192
TRINITY_DN13027_c0_g1_i1
TRINITY_DN13029_c0_g1_i1
TRINITY_DN13029_c0_g2_i1
TRINITY_DN13031_c0_g1_i1
TRINITY_DN13036_c0_g1_i1
TRINITY_DN13039_c0_g1_i3
TRINITY_DN13041_c0_g1_i1
TRINITY_DN13047_c0_g1_i3	K06275
TRINITY_DN13049_c0_g1_i2
TRINITY_DN13050_c0_g1_i3
TRINITY_DN13051_c0_g1_i1
TRINITY_DN13053_c0_g1_i2
TRINITY_DN13055_c0_g1_i1
TRINITY_DN13055_c1_g1_i1
TRINITY_DN13056_c0_g1_i1	K01251
TRINITY_DN13060_c0_g1_i1
TRINITY_DN13061_c0_g1_i1
TRINITY_DN13062_c1_g1_i1	K02981
TRINITY_DN13063_c0_g1_i1
TRINITY_DN13064_c0_g1_i2
TRINITY_DN13064_c0_g2_i1
TRINITY_DN13073_c0_g1_i1
TRINITY_DN13076_c0_g1_i1	K05658
TRINITY_DN13077_c0_g1_i1
TRINITY_DN13080_c0_g1_i3
TRINITY_DN13083_c0_g1_i2
TRINITY_DN13085_c0_g1_i1
TRINITY_DN13087_c0_g1_i1
TRINITY_DN13088_c0_g1_i1
TRINITY_DN13092_c0_g1_i1
TRINITY_DN13094_c1_g1_i3
TRINITY_DN13094_c1_g2_i1
TRINITY_DN13095_c0_g1_i1
TRINITY_DN13099_c0_g1_i1
TRINITY_DN13099_c0_g2_i1
TRINITY_DN131_c0_g1_i1
TRINITY_DN13100_c0_g1_i3	K19882
TRINITY_DN13101_c0_g1_i1
TRINITY_DN13103_c0_g1_i1
TRINITY_DN13104_c0_g1_i1
TRINITY_DN13107_c0_g1_i1
TRINITY_DN13108_c0_g1_i1
TRINITY_DN13109_c0_g1_i1
TRINITY_DN13110_c0_g1_i1
TRINITY_DN13111_c0_g2_i2
TRINITY_DN13111_c0_g3_i1
TRINITY_DN13112_c0_g1_i1
TRINITY_DN13112_c1_g1_i1
TRINITY_DN13113_c0_g1_i1
TRINITY_DN13113_c1_g1_i1
TRINITY_DN13114_c0_g1_i1
TRINITY_DN13116_c1_g1_i1
TRINITY_DN13118_c0_g1_i2
TRINITY_DN13119_c0_g1_i1
TRINITY_DN13120_c0_g1_i1
TRINITY_DN13121_c0_g1_i2	K07839
TRINITY_DN13122_c0_g1_i1
TRINITY_DN13124_c0_g1_i2
TRINITY_DN13125_c0_g1_i1
TRINITY_DN13126_c0_g1_i1
TRINITY_DN13127_c0_g1_i1
TRINITY_DN13127_c0_g2_i3	K12195
TRINITY_DN13128_c0_g1_i1
TRINITY_DN13128_c0_g2_i1
TRINITY_DN13129_c0_g2_i1
TRINITY_DN13129_c0_g3_i1
TRINITY_DN1313_c0_g1_i1
TRINITY_DN1313_c0_g2_i1
TRINITY_DN13130_c0_g1_i1
TRINITY_DN13131_c0_g1_i1
TRINITY_DN13133_c0_g1_i2
TRINITY_DN13134_c0_g1_i1
TRINITY_DN13135_c0_g1_i1	K04717
TRINITY_DN13136_c0_g1_i1
TRINITY_DN13136_c0_g2_i1
TRINITY_DN13137_c0_g1_i2	K19531
TRINITY_DN13138_c0_g1_i1
TRINITY_DN13139_c0_g1_i4
TRINITY_DN13146_c0_g1_i3
TRINITY_DN13148_c0_g1_i1	K01408
TRINITY_DN13149_c0_g1_i2
TRINITY_DN13151_c0_g1_i2
TRINITY_DN13152_c0_g1_i2
TRINITY_DN13152_c1_g1_i1
TRINITY_DN13153_c0_g1_i1
TRINITY_DN13157_c0_g1_i1
TRINITY_DN13160_c0_g1_i1
TRINITY_DN13162_c0_g1_i2
TRINITY_DN13163_c0_g1_i3	K10582
TRINITY_DN13165_c0_g1_i1
TRINITY_DN13166_c0_g1_i1
TRINITY_DN13166_c0_g2_i1
TRINITY_DN13167_c0_g2_i1
TRINITY_DN13168_c0_g1_i1
TRINITY_DN13169_c0_g1_i1
TRINITY_DN13171_c0_g1_i2
TRINITY_DN13173_c0_g1_i4
TRINITY_DN13174_c0_g1_i1
TRINITY_DN13175_c0_g1_i2
TRINITY_DN13179_c0_g1_i1
TRINITY_DN13180_c0_g2_i1	K07253
TRINITY_DN13181_c0_g1_i3	K00134
TRINITY_DN13182_c0_g1_i2
TRINITY_DN13183_c0_g1_i1	K01493
TRINITY_DN13184_c0_g1_i2	K01599
TRINITY_DN13185_c0_g1_i2
TRINITY_DN13187_c0_g1_i1	K01080
TRINITY_DN13188_c0_g1_i1
TRINITY_DN13189_c0_g1_i1
TRINITY_DN13190_c0_g1_i1	K13288
TRINITY_DN13190_c1_g1_i1
TRINITY_DN13191_c0_g1_i1
TRINITY_DN13192_c0_g1_i1
TRINITY_DN13193_c0_g1_i4
TRINITY_DN13194_c0_g1_i1
TRINITY_DN13195_c1_g1_i2
TRINITY_DN13197_c0_g2_i1
TRINITY_DN13198_c0_g1_i2	K09302
TRINITY_DN13199_c0_g1_i1	K17095
TRINITY_DN132_c0_g1_i1
TRINITY_DN13200_c0_g1_i1	K07521
TRINITY_DN13201_c0_g1_i2
TRINITY_DN13202_c0_g1_i1
TRINITY_DN13202_c1_g1_i1
TRINITY_DN13203_c0_g1_i1
TRINITY_DN13204_c0_g1_i2
TRINITY_DN13207_c0_g1_i1
TRINITY_DN13208_c0_g1_i2
TRINITY_DN13209_c0_g1_i1
TRINITY_DN13210_c0_g1_i2
TRINITY_DN13216_c0_g1_i1	K03952
TRINITY_DN13218_c0_g1_i3
TRINITY_DN13220_c0_g1_i4
TRINITY_DN13221_c0_g1_i1
TRINITY_DN13221_c0_g2_i1
TRINITY_DN13222_c0_g1_i1
TRINITY_DN13225_c0_g1_i2
TRINITY_DN13228_c0_g1_i2
TRINITY_DN13231_c0_g1_i2
TRINITY_DN13234_c0_g1_i3
TRINITY_DN13235_c0_g1_i4
TRINITY_DN13236_c0_g1_i2	K02503
TRINITY_DN13241_c0_g1_i1
TRINITY_DN13243_c0_g1_i1
TRINITY_DN13248_c0_g1_i1
TRINITY_DN13249_c0_g2_i1
TRINITY_DN13250_c0_g1_i2	K08968
TRINITY_DN13252_c0_g1_i1
TRINITY_DN13253_c0_g1_i2
TRINITY_DN13255_c0_g1_i1
TRINITY_DN13256_c0_g1_i4
TRINITY_DN13257_c0_g1_i1	K02111
TRINITY_DN13259_c0_g1_i1
TRINITY_DN13260_c0_g1_i1
TRINITY_DN13260_c0_g2_i1
TRINITY_DN13261_c0_g1_i1
TRINITY_DN13261_c0_g2_i3
TRINITY_DN13266_c0_g1_i1
TRINITY_DN13267_c0_g1_i1
TRINITY_DN13269_c0_g1_i3
TRINITY_DN13271_c0_g1_i2	K01482
TRINITY_DN13273_c0_g1_i1
TRINITY_DN13273_c0_g2_i1	K00657
TRINITY_DN13276_c0_g1_i4	K01758
TRINITY_DN13279_c0_g1_i1
TRINITY_DN13282_c0_g1_i8	K15074
TRINITY_DN13285_c0_g1_i1	K17986
TRINITY_DN13286_c0_g1_i1
TRINITY_DN13287_c0_g1_i1
TRINITY_DN13288_c0_g2_i1
TRINITY_DN13290_c0_g1_i1
TRINITY_DN13291_c0_g1_i1
TRINITY_DN13293_c0_g1_i2
TRINITY_DN13294_c0_g1_i1
TRINITY_DN13295_c0_g1_i1
TRINITY_DN13298_c0_g2_i3	K00011
TRINITY_DN13300_c1_g1_i1
TRINITY_DN13301_c0_g1_i1
TRINITY_DN13303_c0_g1_i2	K16723
TRINITY_DN13311_c0_g1_i1	K15255
TRINITY_DN13315_c0_g1_i3
TRINITY_DN13316_c0_g1_i1
TRINITY_DN13319_c0_g1_i3
TRINITY_DN13320_c0_g1_i1
TRINITY_DN13322_c0_g1_i1
TRINITY_DN13322_c1_g1_i3
TRINITY_DN13323_c0_g1_i1
TRINITY_DN13324_c0_g1_i1	K02726
TRINITY_DN13325_c0_g1_i3
TRINITY_DN13326_c0_g1_i1
TRINITY_DN13329_c0_g1_i3
TRINITY_DN13329_c1_g1_i1
TRINITY_DN13330_c0_g1_i1
TRINITY_DN13331_c0_g1_i2
TRINITY_DN13333_c0_g1_i1	K14847
TRINITY_DN13333_c0_g2_i1
TRINITY_DN13337_c0_g1_i1
TRINITY_DN13340_c0_g1_i1
TRINITY_DN13342_c0_g1_i1
TRINITY_DN13345_c0_g1_i1
TRINITY_DN13349_c0_g2_i2
TRINITY_DN13350_c0_g1_i1	K11968
TRINITY_DN13352_c0_g1_i1
TRINITY_DN13356_c0_g1_i1
TRINITY_DN13357_c0_g1_i1
TRINITY_DN13357_c0_g2_i1
TRINITY_DN13358_c0_g1_i1
TRINITY_DN13359_c0_g1_i2	K16539
TRINITY_DN13360_c0_g1_i2
TRINITY_DN13361_c0_g3_i1
TRINITY_DN13362_c0_g1_i2
TRINITY_DN13363_c0_g1_i5
TRINITY_DN13365_c0_g1_i2	K16641
TRINITY_DN13365_c0_g2_i2	K17095
TRINITY_DN13366_c1_g1_i1
TRINITY_DN13369_c0_g1_i1
TRINITY_DN13370_c0_g1_i1	K04194
TRINITY_DN13373_c0_g1_i1
TRINITY_DN13375_c0_g1_i5
TRINITY_DN13376_c0_g1_i1	K03231
TRINITY_DN13376_c0_g2_i1	K03231
TRINITY_DN13377_c0_g1_i1	K04256
TRINITY_DN13378_c0_g1_i1	K03929
TRINITY_DN13380_c0_g1_i3
TRINITY_DN13381_c0_g1_i1
TRINITY_DN13383_c0_g1_i1
TRINITY_DN13385_c0_g1_i1
TRINITY_DN13386_c1_g1_i1
TRINITY_DN13388_c0_g1_i1
TRINITY_DN13389_c0_g1_i1
TRINITY_DN13390_c1_g1_i1
TRINITY_DN13395_c1_g1_i4
TRINITY_DN13398_c1_g1_i4
TRINITY_DN13398_c1_g2_i3
TRINITY_DN13400_c1_g1_i1
TRINITY_DN13401_c0_g1_i2
TRINITY_DN13402_c0_g2_i2	K09431
TRINITY_DN13402_c0_g3_i2
TRINITY_DN13403_c0_g1_i2	K08892
TRINITY_DN13404_c0_g1_i3	K13948
TRINITY_DN13407_c0_g1_i3
TRINITY_DN13411_c0_g1_i1
TRINITY_DN13413_c0_g1_i1	K18761
TRINITY_DN13417_c0_g1_i8
TRINITY_DN13419_c0_g1_i1
TRINITY_DN1342_c0_g1_i1
TRINITY_DN13424_c0_g1_i2
TRINITY_DN13427_c0_g1_i1
TRINITY_DN13429_c0_g2_i3	K12302
TRINITY_DN13430_c0_g1_i1
TRINITY_DN13432_c0_g1_i2
TRINITY_DN13432_c0_g2_i1	K15255
TRINITY_DN13433_c0_g1_i1
TRINITY_DN13434_c0_g1_i1
TRINITY_DN13434_c1_g1_i1
TRINITY_DN13434_c2_g1_i1
TRINITY_DN13436_c0_g1_i1
TRINITY_DN13436_c0_g2_i1
TRINITY_DN13437_c0_g1_i1
TRINITY_DN13439_c0_g1_i1	K19361
TRINITY_DN1344_c0_g1_i2
TRINITY_DN13440_c0_g1_i1
TRINITY_DN13440_c0_g2_i1
TRINITY_DN13440_c1_g1_i1
TRINITY_DN13442_c0_g1_i2	K03440
TRINITY_DN13443_c0_g1_i2
TRINITY_DN13443_c0_g2_i4	K15107
TRINITY_DN13444_c0_g1_i3
TRINITY_DN13446_c0_g2_i2
TRINITY_DN13447_c0_g1_i1
TRINITY_DN13449_c0_g1_i2
TRINITY_DN13452_c0_g1_i3	K05094
TRINITY_DN13452_c0_g2_i1	K04825
TRINITY_DN13454_c0_g1_i2	K08574
TRINITY_DN13455_c0_g1_i1
TRINITY_DN13457_c0_g1_i2
TRINITY_DN13458_c0_g1_i5
TRINITY_DN13459_c0_g2_i3
TRINITY_DN13461_c0_g1_i1	K12386
TRINITY_DN13463_c0_g1_i1
TRINITY_DN13464_c0_g1_i1
TRINITY_DN13465_c1_g1_i1	K15707
TRINITY_DN13466_c0_g1_i1
TRINITY_DN13468_c0_g2_i1
TRINITY_DN13469_c0_g1_i2
TRINITY_DN13470_c0_g1_i1
TRINITY_DN13474_c0_g1_i1
TRINITY_DN13475_c0_g1_i1
TRINITY_DN13476_c0_g1_i1
TRINITY_DN13476_c1_g1_i1
TRINITY_DN13477_c0_g1_i1	K06276
TRINITY_DN13478_c0_g1_i1
TRINITY_DN13479_c0_g1_i4	K09680
TRINITY_DN13480_c0_g1_i1	K01011
TRINITY_DN13481_c0_g1_i2	K04149
TRINITY_DN13484_c0_g1_i1
TRINITY_DN13485_c0_g1_i1
TRINITY_DN13486_c0_g1_i1	K00444
TRINITY_DN13486_c0_g2_i2
TRINITY_DN13487_c0_g1_i2
TRINITY_DN13487_c0_g2_i1	K13370
TRINITY_DN13488_c0_g2_i2
TRINITY_DN13490_c0_g1_i2
TRINITY_DN13493_c0_g1_i1
TRINITY_DN13494_c0_g1_i2
TRINITY_DN13495_c0_g1_i2
TRINITY_DN13497_c0_g1_i3
TRINITY_DN13497_c1_g1_i2
TRINITY_DN13498_c0_g1_i1
TRINITY_DN13499_c0_g1_i1
TRINITY_DN13499_c0_g2_i1
TRINITY_DN13500_c0_g1_i1
TRINITY_DN13501_c0_g1_i1	K15045
TRINITY_DN13504_c1_g1_i1	K22556
TRINITY_DN13505_c1_g1_i2	K15040
TRINITY_DN13506_c1_g1_i1
TRINITY_DN13507_c1_g1_i2
TRINITY_DN13509_c0_g1_i1
TRINITY_DN13511_c0_g1_i1
TRINITY_DN13511_c0_g2_i1	K18134
TRINITY_DN13512_c0_g1_i2
TRINITY_DN13512_c0_g2_i1
TRINITY_DN13512_c0_g3_i1
TRINITY_DN13513_c1_g1_i1
TRINITY_DN13514_c0_g1_i1
TRINITY_DN13515_c0_g1_i1
TRINITY_DN13518_c0_g1_i1
TRINITY_DN13519_c0_g1_i1
TRINITY_DN1352_c0_g1_i1
TRINITY_DN13520_c0_g1_i2	K01106
TRINITY_DN13521_c0_g1_i2
TRINITY_DN13521_c1_g1_i1
TRINITY_DN13523_c0_g1_i1
TRINITY_DN13524_c0_g1_i1
TRINITY_DN13525_c0_g1_i3
TRINITY_DN13526_c0_g1_i1
TRINITY_DN13527_c0_g2_i2
TRINITY_DN13528_c0_g1_i2
TRINITY_DN1353_c0_g1_i1
TRINITY_DN13533_c0_g1_i1
TRINITY_DN13534_c0_g1_i2
TRINITY_DN13535_c0_g1_i4
TRINITY_DN13536_c0_g1_i2
TRINITY_DN13537_c0_g1_i5	K19327
TRINITY_DN13538_c0_g1_i3	K14354
TRINITY_DN13539_c0_g1_i1	K01586
TRINITY_DN13541_c0_g1_i1
TRINITY_DN13542_c0_g2_i1
TRINITY_DN13543_c0_g1_i1
TRINITY_DN13544_c0_g1_i1
TRINITY_DN13545_c0_g1_i3	K02739
TRINITY_DN13547_c0_g1_i2
TRINITY_DN13547_c0_g2_i2
TRINITY_DN13548_c0_g1_i1
TRINITY_DN13550_c0_g1_i2	K04682
TRINITY_DN13552_c0_g1_i1
TRINITY_DN13553_c0_g1_i1
TRINITY_DN13554_c0_g1_i1
TRINITY_DN13555_c0_g1_i2	K18418
TRINITY_DN13556_c0_g1_i2
TRINITY_DN13557_c0_g1_i1
TRINITY_DN13558_c0_g1_i1
TRINITY_DN13559_c0_g1_i2	K09381
TRINITY_DN13561_c0_g2_i1	K12191
TRINITY_DN13563_c0_g1_i2	K12733
TRINITY_DN13565_c0_g1_i1
TRINITY_DN13566_c0_g1_i2	K15113
TRINITY_DN13570_c0_g1_i1	K01669
TRINITY_DN13572_c0_g1_i1	K20012
TRINITY_DN13573_c0_g1_i1
TRINITY_DN13574_c0_g1_i1
TRINITY_DN13575_c0_g1_i1
TRINITY_DN13575_c0_g2_i1
TRINITY_DN13576_c1_g1_i3
TRINITY_DN13576_c1_g2_i1
TRINITY_DN13576_c1_g3_i1
TRINITY_DN13577_c0_g1_i1
TRINITY_DN13578_c0_g1_i1
TRINITY_DN13578_c0_g2_i1
TRINITY_DN1358_c0_g1_i1
TRINITY_DN13580_c0_g1_i2	K01866
TRINITY_DN13581_c0_g1_i1	K20365
TRINITY_DN13582_c0_g1_i1
TRINITY_DN13583_c0_g1_i1
TRINITY_DN13583_c1_g2_i2	K11599
TRINITY_DN13584_c0_g1_i1
TRINITY_DN13585_c0_g1_i4	K01296
TRINITY_DN13586_c0_g1_i2	K14649
TRINITY_DN13586_c0_g3_i1
TRINITY_DN13587_c0_g1_i1
TRINITY_DN13588_c0_g1_i2
TRINITY_DN13590_c0_g2_i1
TRINITY_DN13591_c0_g1_i1
TRINITY_DN13592_c0_g1_i1	K18469
TRINITY_DN13593_c0_g1_i1
TRINITY_DN13596_c0_g1_i1
TRINITY_DN13596_c0_g2_i1
TRINITY_DN13596_c0_g4_i1	K06278
TRINITY_DN13597_c0_g1_i1	K17591
TRINITY_DN13598_c1_g1_i3
TRINITY_DN13600_c0_g1_i1
TRINITY_DN13601_c0_g1_i2	K10417
TRINITY_DN13602_c2_g1_i2	K02866
TRINITY_DN13605_c0_g1_i2
TRINITY_DN13606_c0_g1_i2
TRINITY_DN13607_c0_g1_i2
TRINITY_DN13608_c0_g1_i1
TRINITY_DN13609_c0_g1_i4
TRINITY_DN13610_c0_g1_i3
TRINITY_DN13611_c0_g1_i1
TRINITY_DN13614_c0_g1_i4	K13123
TRINITY_DN13615_c0_g1_i1
TRINITY_DN13616_c0_g1_i1
TRINITY_DN13616_c0_g2_i1
TRINITY_DN13620_c0_g1_i2	K03128
TRINITY_DN13622_c0_g1_i4
TRINITY_DN13623_c0_g1_i1
TRINITY_DN13624_c0_g1_i3
TRINITY_DN13625_c0_g1_i1
TRINITY_DN13625_c1_g1_i1	K10149
TRINITY_DN13625_c2_g1_i1
TRINITY_DN13626_c0_g1_i1	K18079
TRINITY_DN13626_c0_g2_i1
TRINITY_DN13627_c0_g1_i1
TRINITY_DN13629_c0_g1_i2
TRINITY_DN13631_c0_g1_i3
TRINITY_DN13633_c2_g1_i2	K02957
TRINITY_DN13635_c0_g1_i1
TRINITY_DN13636_c0_g1_i2
TRINITY_DN13637_c0_g1_i2
TRINITY_DN13638_c0_g1_i1	K12900
TRINITY_DN13640_c1_g1_i3	K21245
TRINITY_DN13641_c0_g1_i1
TRINITY_DN13643_c0_g1_i4
TRINITY_DN13644_c0_g1_i2	K03714
TRINITY_DN13647_c0_g1_i1
TRINITY_DN13648_c0_g1_i1	K00471
TRINITY_DN13650_c0_g1_i1
TRINITY_DN13651_c0_g1_i1
TRINITY_DN13653_c0_g1_i1
TRINITY_DN13654_c0_g2_i1
TRINITY_DN13654_c0_g3_i1
TRINITY_DN13656_c0_g1_i10
TRINITY_DN13657_c0_g1_i1
TRINITY_DN13658_c0_g1_i3	K07819
TRINITY_DN13660_c0_g1_i1
TRINITY_DN13661_c0_g1_i2
TRINITY_DN13662_c0_g1_i5	K14343
TRINITY_DN13664_c0_g1_i3
TRINITY_DN13664_c0_g3_i1
TRINITY_DN13665_c0_g1_i1
TRINITY_DN13666_c0_g1_i1
TRINITY_DN13666_c0_g2_i1
TRINITY_DN13667_c0_g2_i1
TRINITY_DN13668_c1_g1_i1	K17433
TRINITY_DN13671_c0_g1_i1
TRINITY_DN13672_c0_g1_i4
TRINITY_DN13673_c0_g1_i1	K11275
TRINITY_DN13673_c0_g2_i3	K02321
TRINITY_DN13675_c0_g1_i2
TRINITY_DN13676_c0_g1_i1
TRINITY_DN13677_c0_g1_i1	K06666
TRINITY_DN13679_c0_g1_i3
TRINITY_DN13680_c0_g1_i2	K22762
TRINITY_DN13682_c0_g1_i1
TRINITY_DN13683_c0_g1_i2
TRINITY_DN13686_c0_g1_i1
TRINITY_DN13688_c0_g1_i1
TRINITY_DN13689_c0_g1_i2
TRINITY_DN13689_c0_g2_i1
TRINITY_DN13690_c0_g1_i1
TRINITY_DN13694_c0_g2_i1
TRINITY_DN13695_c0_g1_i4
TRINITY_DN13696_c0_g1_i1
TRINITY_DN13697_c0_g1_i1
TRINITY_DN13699_c0_g1_i6	K22647
TRINITY_DN13701_c0_g1_i5
TRINITY_DN13702_c0_g1_i2
TRINITY_DN13703_c0_g4_i3
TRINITY_DN13703_c0_g5_i1
TRINITY_DN13704_c0_g1_i1	K17543
TRINITY_DN13707_c0_g2_i1
TRINITY_DN13708_c0_g1_i1
TRINITY_DN13710_c0_g1_i1
TRINITY_DN13710_c0_g2_i1
TRINITY_DN13711_c0_g1_i1
TRINITY_DN13712_c0_g1_i5
TRINITY_DN13713_c0_g1_i2
TRINITY_DN13714_c0_g1_i1
TRINITY_DN13714_c0_g2_i2	K03968
TRINITY_DN13716_c0_g1_i2
TRINITY_DN13717_c0_g1_i3
TRINITY_DN13718_c0_g1_i1	K10174
TRINITY_DN13719_c0_g1_i1
TRINITY_DN13720_c0_g1_i1
TRINITY_DN13721_c0_g1_i2
TRINITY_DN13722_c0_g1_i1
TRINITY_DN13722_c1_g1_i1
TRINITY_DN13724_c0_g1_i1
TRINITY_DN13724_c0_g2_i2
TRINITY_DN13726_c0_g1_i2
TRINITY_DN13727_c0_g1_i1
TRINITY_DN13727_c1_g1_i1
TRINITY_DN13728_c5_g1_i3
TRINITY_DN13728_c5_g2_i1
TRINITY_DN13729_c0_g1_i2
TRINITY_DN13730_c0_g1_i2
TRINITY_DN13732_c0_g1_i1
TRINITY_DN13733_c0_g1_i3
TRINITY_DN13735_c1_g1_i3	K19867
TRINITY_DN13735_c2_g1_i1
TRINITY_DN13736_c0_g1_i1
TRINITY_DN13737_c0_g1_i1
TRINITY_DN13738_c0_g1_i1
TRINITY_DN13740_c0_g1_i1
TRINITY_DN13740_c0_g2_i1
TRINITY_DN13741_c0_g1_i1	K20193
TRINITY_DN13742_c0_g1_i1
TRINITY_DN13743_c0_g2_i1
TRINITY_DN13743_c0_g3_i4
TRINITY_DN13743_c0_g4_i1
TRINITY_DN13749_c0_g1_i1
TRINITY_DN13749_c1_g2_i1
TRINITY_DN13749_c1_g3_i1
TRINITY_DN13749_c1_g4_i1
TRINITY_DN13749_c1_g5_i1
TRINITY_DN13749_c1_g7_i1
TRINITY_DN13749_c1_g8_i1
TRINITY_DN13750_c0_g1_i5
TRINITY_DN13750_c0_g2_i1	K05038
TRINITY_DN13751_c0_g1_i1
TRINITY_DN13752_c0_g1_i1
TRINITY_DN13752_c0_g2_i1
TRINITY_DN13753_c0_g1_i3
TRINITY_DN13755_c0_g1_i1
TRINITY_DN13756_c0_g2_i2
TRINITY_DN13757_c0_g1_i2
TRINITY_DN13760_c0_g1_i1
TRINITY_DN13762_c0_g1_i1
TRINITY_DN13762_c0_g2_i1
TRINITY_DN13763_c0_g1_i2
TRINITY_DN13764_c0_g2_i3
TRINITY_DN13766_c0_g1_i1
TRINITY_DN13767_c0_g1_i1	K18761
TRINITY_DN13768_c0_g2_i3
TRINITY_DN13771_c0_g1_i1
TRINITY_DN13772_c0_g1_i1
TRINITY_DN13772_c0_g2_i2
TRINITY_DN13773_c0_g1_i8
TRINITY_DN13774_c0_g1_i1
TRINITY_DN13774_c0_g2_i1	K11188
TRINITY_DN13775_c0_g1_i4
TRINITY_DN13776_c0_g1_i6	K09140
TRINITY_DN13776_c0_g2_i1
TRINITY_DN13777_c0_g1_i1
TRINITY_DN13778_c0_g1_i8	K13858
TRINITY_DN13780_c0_g1_i1
TRINITY_DN13781_c0_g1_i2	K01050
TRINITY_DN13781_c1_g1_i2	K02208
TRINITY_DN13782_c1_g1_i1
TRINITY_DN13785_c0_g1_i2
TRINITY_DN13786_c0_g1_i1
TRINITY_DN13786_c0_g2_i1	K22823
TRINITY_DN13787_c0_g1_i1
TRINITY_DN13789_c0_g1_i1
TRINITY_DN13789_c0_g2_i1
TRINITY_DN13790_c0_g1_i2	K16746
TRINITY_DN13790_c0_g2_i1
TRINITY_DN13791_c0_g1_i1	K19511
TRINITY_DN13792_c0_g1_i1
TRINITY_DN13792_c0_g3_i1
TRINITY_DN13794_c0_g3_i2
TRINITY_DN13795_c0_g1_i3
TRINITY_DN13796_c0_g1_i1
TRINITY_DN13797_c0_g1_i3
TRINITY_DN13801_c0_g1_i1
TRINITY_DN13803_c0_g1_i2	K10408
TRINITY_DN13805_c0_g1_i4
TRINITY_DN13806_c0_g1_i2
TRINITY_DN13807_c0_g1_i6
TRINITY_DN13807_c0_g2_i1
TRINITY_DN13809_c0_g1_i3
TRINITY_DN13811_c0_g2_i1
TRINITY_DN13811_c0_g5_i1
TRINITY_DN13813_c0_g1_i3
TRINITY_DN13814_c0_g1_i1
TRINITY_DN13814_c0_g2_i3
TRINITY_DN13815_c0_g1_i2	K07967
TRINITY_DN13815_c0_g2_i4
TRINITY_DN13816_c0_g1_i3
TRINITY_DN13817_c0_g1_i1
TRINITY_DN13817_c1_g1_i2
TRINITY_DN13817_c1_g2_i2
TRINITY_DN13817_c1_g3_i1
TRINITY_DN13817_c1_g4_i2
TRINITY_DN13819_c0_g1_i2
TRINITY_DN13820_c0_g1_i5
TRINITY_DN13822_c0_g1_i6
TRINITY_DN13822_c0_g2_i1
TRINITY_DN13823_c0_g1_i3
TRINITY_DN13823_c0_g2_i2	K15378
TRINITY_DN13824_c0_g1_i2
TRINITY_DN13824_c0_g2_i2
TRINITY_DN13824_c0_g4_i1
TRINITY_DN13825_c0_g1_i1
TRINITY_DN13825_c1_g1_i1
TRINITY_DN13825_c1_g2_i2
TRINITY_DN13826_c0_g2_i3
TRINITY_DN13827_c0_g1_i1
TRINITY_DN13827_c0_g3_i1	K08869
TRINITY_DN13827_c1_g1_i4
TRINITY_DN13830_c0_g1_i3	K02949
TRINITY_DN13831_c0_g1_i1
TRINITY_DN13831_c0_g2_i1
TRINITY_DN13831_c1_g1_i1
TRINITY_DN13832_c0_g1_i1
TRINITY_DN13834_c0_g1_i2
TRINITY_DN13835_c0_g1_i3
TRINITY_DN13835_c0_g2_i2
TRINITY_DN13835_c0_g3_i1
TRINITY_DN13835_c0_g4_i1
TRINITY_DN13835_c0_g5_i1
TRINITY_DN13836_c0_g1_i1
TRINITY_DN13839_c0_g1_i2
TRINITY_DN13840_c0_g1_i3	K04131
TRINITY_DN13841_c1_g1_i1
TRINITY_DN13841_c1_g2_i1
TRINITY_DN13841_c2_g1_i1
TRINITY_DN13843_c0_g1_i2
TRINITY_DN13844_c0_g1_i1
TRINITY_DN13844_c0_g2_i1
TRINITY_DN13844_c0_g3_i1
TRINITY_DN13844_c0_g5_i1
TRINITY_DN13845_c0_g1_i1	K21424
TRINITY_DN13845_c0_g2_i1
TRINITY_DN13846_c0_g1_i2
TRINITY_DN13846_c1_g1_i5
TRINITY_DN13847_c0_g1_i2	K10640
TRINITY_DN13847_c1_g1_i2	K15271
TRINITY_DN13847_c1_g2_i1
TRINITY_DN13848_c0_g1_i2
TRINITY_DN13849_c0_g1_i2	K04984
TRINITY_DN1385_c0_g1_i1	K10870
TRINITY_DN13852_c0_g1_i1	K08059
TRINITY_DN13853_c0_g1_i1
TRINITY_DN13854_c0_g1_i3	K04438
TRINITY_DN13857_c0_g1_i3
TRINITY_DN13858_c0_g1_i2	K00699
TRINITY_DN13859_c0_g1_i3	K10348
TRINITY_DN13859_c1_g1_i3	K11433
TRINITY_DN13859_c1_g2_i3
TRINITY_DN13859_c1_g3_i1	K14354
TRINITY_DN13860_c0_g1_i1
TRINITY_DN13862_c0_g1_i1	K13499
TRINITY_DN13864_c0_g1_i4
TRINITY_DN13865_c2_g1_i2
TRINITY_DN13866_c0_g1_i3
TRINITY_DN13866_c0_g3_i1
TRINITY_DN13867_c0_g1_i1	K08824
TRINITY_DN13869_c0_g1_i4
TRINITY_DN13870_c5_g1_i4	K22137
TRINITY_DN13870_c5_g3_i1
TRINITY_DN13870_c5_g7_i1
TRINITY_DN13871_c0_g1_i2
TRINITY_DN13873_c0_g1_i1
TRINITY_DN13874_c0_g1_i2
TRINITY_DN13876_c0_g1_i2	K11279
TRINITY_DN13877_c0_g1_i7
TRINITY_DN13878_c0_g1_i2
TRINITY_DN13879_c0_g1_i5	K18669
TRINITY_DN13882_c0_g1_i10
TRINITY_DN13884_c0_g1_i5	K19868
TRINITY_DN13885_c1_g1_i2
TRINITY_DN13885_c1_g2_i1
TRINITY_DN13889_c0_g1_i1
TRINITY_DN13892_c0_g1_i2	K01426
TRINITY_DN13893_c0_g1_i2
TRINITY_DN13893_c0_g2_i1
TRINITY_DN13893_c0_g3_i1
TRINITY_DN13896_c0_g1_i6
TRINITY_DN13897_c0_g1_i8
TRINITY_DN13901_c1_g1_i2	K00021
TRINITY_DN13901_c2_g1_i1
TRINITY_DN13901_c2_g2_i1
TRINITY_DN13901_c2_g3_i1
TRINITY_DN13901_c3_g1_i2
TRINITY_DN13901_c3_g10_i1
TRINITY_DN13901_c3_g2_i7
TRINITY_DN13901_c3_g3_i1
TRINITY_DN13901_c3_g5_i1
TRINITY_DN13901_c3_g7_i1
TRINITY_DN13901_c3_g9_i1
TRINITY_DN13902_c0_g1_i2
TRINITY_DN13903_c0_g1_i4
TRINITY_DN13903_c1_g1_i1
TRINITY_DN13903_c3_g1_i1
TRINITY_DN13907_c0_g1_i4
TRINITY_DN13908_c0_g1_i2	K00031
TRINITY_DN13908_c0_g2_i1	K00031
TRINITY_DN13909_c0_g1_i2	K13131
TRINITY_DN13909_c3_g1_i1	K15449
TRINITY_DN13909_c3_g2_i2
TRINITY_DN13909_c3_g3_i2	K03120
TRINITY_DN13909_c3_g4_i3
TRINITY_DN13909_c3_g5_i7	K20294
TRINITY_DN1391_c0_g2_i1	K09582
TRINITY_DN13910_c0_g1_i2
TRINITY_DN13911_c0_g1_i1
TRINITY_DN13912_c0_g1_i5	K13761
TRINITY_DN13912_c0_g2_i1
TRINITY_DN13912_c0_g3_i1	K05607
TRINITY_DN13913_c0_g1_i1
TRINITY_DN13914_c0_g1_i1
TRINITY_DN13915_c0_g1_i1
TRINITY_DN13916_c0_g1_i1	K22868
TRINITY_DN13916_c1_g1_i1	K08399
TRINITY_DN13917_c0_g1_i1	K20217
TRINITY_DN13917_c0_g2_i1
TRINITY_DN13917_c1_g2_i1
TRINITY_DN13918_c0_g1_i5	K14349
TRINITY_DN13919_c1_g1_i1
TRINITY_DN13919_c1_g2_i1
TRINITY_DN13921_c0_g1_i1
TRINITY_DN13921_c0_g2_i2
TRINITY_DN13923_c1_g1_i1
TRINITY_DN13923_c3_g1_i1
TRINITY_DN13923_c4_g1_i6
TRINITY_DN13923_c4_g2_i1
TRINITY_DN13923_c5_g1_i5
TRINITY_DN13923_c5_g2_i1	K06254
TRINITY_DN13923_c5_g3_i2	K15637
TRINITY_DN13923_c5_g4_i1	K14683
TRINITY_DN13923_c5_g7_i1
TRINITY_DN13923_c6_g1_i1
TRINITY_DN13923_c8_g1_i1
TRINITY_DN13924_c0_g1_i1
TRINITY_DN13924_c1_g2_i3	K17257
TRINITY_DN13924_c2_g2_i4
TRINITY_DN13924_c3_g1_i1
TRINITY_DN13924_c4_g1_i6
TRINITY_DN13925_c1_g1_i3	K10428
TRINITY_DN13925_c2_g1_i2	K08176
TRINITY_DN13925_c4_g1_i2	K00699
TRINITY_DN13925_c4_g3_i1
TRINITY_DN13925_c4_g4_i3	K18084
TRINITY_DN13926_c2_g1_i1
TRINITY_DN13926_c5_g1_i1	K02437
TRINITY_DN13926_c5_g2_i2	K08588
TRINITY_DN13926_c5_g5_i1
TRINITY_DN13926_c7_g1_i1	K22990
TRINITY_DN13926_c7_g2_i1	K07299
TRINITY_DN13926_c7_g3_i2	K10418
TRINITY_DN13927_c0_g2_i1
TRINITY_DN13928_c0_g1_i1
TRINITY_DN13928_c0_g2_i1
TRINITY_DN13929_c1_g1_i1
TRINITY_DN13929_c2_g1_i2
TRINITY_DN13929_c3_g2_i1
TRINITY_DN13929_c4_g1_i3
TRINITY_DN13929_c5_g1_i2	K12301
TRINITY_DN13929_c6_g1_i1	K04097
TRINITY_DN13929_c6_g2_i2
TRINITY_DN13929_c6_g3_i1
TRINITY_DN13929_c7_g1_i1
TRINITY_DN13929_c7_g2_i1
TRINITY_DN13929_c9_g2_i5	K13111
TRINITY_DN13929_c9_g3_i1
TRINITY_DN13930_c0_g1_i1
TRINITY_DN13930_c0_g3_i1
TRINITY_DN13933_c0_g1_i3
TRINITY_DN13934_c2_g1_i2	K12670
TRINITY_DN13934_c4_g1_i1	K09370
TRINITY_DN13934_c5_g1_i2	K04860
TRINITY_DN13934_c6_g1_i1	K03650
TRINITY_DN13934_c7_g1_i4
TRINITY_DN13934_c7_g2_i1
TRINITY_DN13934_c8_g2_i6	K05047
TRINITY_DN13934_c8_g3_i2	K11848
TRINITY_DN13934_c9_g1_i3
TRINITY_DN13934_c9_g2_i2
TRINITY_DN13934_c9_g3_i2	K06670
TRINITY_DN13935_c4_g1_i2	K20178
TRINITY_DN13935_c6_g1_i6	K17256
TRINITY_DN13935_c7_g1_i1	K12396
TRINITY_DN13935_c7_g2_i1
TRINITY_DN13935_c8_g1_i1
TRINITY_DN13936_c0_g1_i3
TRINITY_DN13936_c0_g2_i1
TRINITY_DN13937_c0_g1_i2
TRINITY_DN13937_c0_g2_i1	K05175
TRINITY_DN13937_c0_g4_i1	K05754
TRINITY_DN13938_c4_g1_i1	K13250
TRINITY_DN13938_c5_g1_i2
TRINITY_DN13938_c5_g2_i1
TRINITY_DN13938_c6_g1_i1	K00624
TRINITY_DN13938_c7_g1_i3	K09113
TRINITY_DN13938_c7_g4_i3	K15616
TRINITY_DN13938_c8_g1_i1
TRINITY_DN13938_c8_g2_i1	K11087
TRINITY_DN13939_c1_g1_i2
TRINITY_DN13939_c2_g10_i1
TRINITY_DN13939_c2_g12_i2
TRINITY_DN13939_c2_g13_i1
TRINITY_DN13939_c2_g2_i3
TRINITY_DN13939_c2_g3_i1
TRINITY_DN13939_c2_g4_i1
TRINITY_DN13939_c2_g6_i1
TRINITY_DN13939_c2_g7_i1
TRINITY_DN13939_c2_g9_i1
TRINITY_DN13939_c3_g1_i3	K04926
TRINITY_DN13939_c4_g1_i6	K12259
TRINITY_DN13939_c4_g2_i1	K00799
TRINITY_DN1394_c0_g1_i2
TRINITY_DN13940_c3_g1_i5	K11248
TRINITY_DN13940_c4_g1_i6
TRINITY_DN13940_c4_g2_i1	K01317
TRINITY_DN13941_c0_g2_i1
TRINITY_DN13941_c1_g1_i1	K11125
TRINITY_DN13941_c2_g1_i1	K09377
TRINITY_DN13941_c3_g1_i1
TRINITY_DN13942_c1_g1_i1
TRINITY_DN13942_c3_g1_i12
TRINITY_DN13942_c4_g1_i7	K06839
TRINITY_DN13942_c4_g3_i1	K07190
TRINITY_DN13943_c6_g19_i1
TRINITY_DN13943_c6_g2_i5	K01360
TRINITY_DN13943_c6_g5_i3	K14803
TRINITY_DN13943_c6_g9_i2	K11404
TRINITY_DN13944_c1_g1_i6
TRINITY_DN13944_c1_g2_i2
TRINITY_DN13944_c1_g3_i1
TRINITY_DN13944_c1_g4_i1
TRINITY_DN13945_c0_g1_i6
TRINITY_DN13946_c0_g1_i4
TRINITY_DN13948_c2_g1_i1
TRINITY_DN13948_c2_g2_i1
TRINITY_DN13948_c3_g3_i2	K09585
TRINITY_DN13948_c3_g5_i1
TRINITY_DN13948_c4_g1_i9
TRINITY_DN13948_c4_g3_i2	K08764
TRINITY_DN13948_c4_g4_i1	K03687
TRINITY_DN13948_c4_g5_i1
TRINITY_DN13948_c4_g8_i1
TRINITY_DN13949_c0_g1_i1	K16531
TRINITY_DN13950_c4_g1_i1
TRINITY_DN13950_c9_g1_i1	K17262
TRINITY_DN13951_c0_g1_i1
TRINITY_DN13951_c0_g4_i1
TRINITY_DN13952_c2_g1_i2
TRINITY_DN13952_c3_g1_i11	K05039
TRINITY_DN13952_c4_g1_i8
TRINITY_DN13952_c4_g11_i1
TRINITY_DN13952_c4_g13_i1	K04256
TRINITY_DN13952_c4_g3_i2
TRINITY_DN13952_c4_g4_i3
TRINITY_DN13952_c4_g5_i2
TRINITY_DN13952_c4_g6_i1
TRINITY_DN13952_c4_g7_i1	K09270
TRINITY_DN13952_c4_g9_i1
TRINITY_DN13953_c15_g1_i1	K02939
TRINITY_DN13953_c45_g1_i4	K01872
TRINITY_DN13953_c45_g11_i1	K14454
TRINITY_DN13953_c45_g2_i2
TRINITY_DN13953_c45_g5_i1
TRINITY_DN13953_c45_g7_i1	K20032
TRINITY_DN13953_c45_g8_i1	K06129
TRINITY_DN13954_c0_g1_i1
TRINITY_DN13956_c2_g1_i3	K10532
TRINITY_DN13956_c3_g1_i1
TRINITY_DN13956_c5_g1_i6	K17776
TRINITY_DN13957_c2_g2_i1
TRINITY_DN13957_c3_g1_i4
TRINITY_DN13957_c4_g1_i3
TRINITY_DN13957_c4_g10_i2
TRINITY_DN13957_c4_g2_i1	K12863
TRINITY_DN13957_c4_g3_i1
TRINITY_DN13957_c4_g4_i6	K11862
TRINITY_DN13957_c4_g5_i4
TRINITY_DN13957_c4_g6_i1	K15123
TRINITY_DN13957_c4_g7_i1	K11294
TRINITY_DN13957_c4_g9_i1
TRINITY_DN13957_c5_g1_i1
TRINITY_DN13957_c7_g1_i1
TRINITY_DN13958_c0_g1_i9
TRINITY_DN13959_c0_g1_i8
TRINITY_DN13959_c1_g1_i6
TRINITY_DN13959_c1_g3_i1	K04886
TRINITY_DN13959_c1_g4_i1
TRINITY_DN13959_c1_g5_i1	K23194
TRINITY_DN1396_c0_g1_i1
TRINITY_DN13960_c0_g1_i3	K18732
TRINITY_DN13961_c0_g1_i5
TRINITY_DN13961_c0_g2_i2
TRINITY_DN13962_c0_g1_i1
TRINITY_DN13962_c5_g1_i1
TRINITY_DN13962_c8_g3_i1	K02963
TRINITY_DN13962_c8_g6_i1
TRINITY_DN13963_c6_g1_i1
TRINITY_DN13963_c6_g4_i2	K10175
TRINITY_DN13963_c6_g5_i1
TRINITY_DN13963_c6_g6_i3	K03857
TRINITY_DN13963_c9_g1_i1
TRINITY_DN13964_c4_g1_i1
TRINITY_DN13964_c8_g1_i1	K08035
TRINITY_DN13964_c8_g2_i4	K07377
TRINITY_DN13964_c8_g3_i1
TRINITY_DN13964_c9_g1_i5	K22503
TRINITY_DN13964_c9_g3_i5	K10249
TRINITY_DN13965_c0_g1_i3
TRINITY_DN13965_c0_g2_i1
TRINITY_DN13966_c0_g1_i5
TRINITY_DN13967_c1_g1_i2
TRINITY_DN13967_c2_g2_i1
TRINITY_DN13967_c2_g4_i6
TRINITY_DN13967_c2_g7_i1
TRINITY_DN13967_c2_g9_i1
TRINITY_DN13968_c0_g1_i18	K21988
TRINITY_DN13969_c2_g1_i4
TRINITY_DN13971_c1_g1_i1
TRINITY_DN13971_c10_g1_i1
TRINITY_DN13971_c5_g1_i1	K00901
TRINITY_DN13971_c5_g2_i1
TRINITY_DN13971_c5_g4_i1	K09329
TRINITY_DN13971_c6_g1_i1	K03129
TRINITY_DN13971_c6_g2_i4
TRINITY_DN13971_c6_g7_i1
TRINITY_DN13971_c7_g1_i2	K06271
TRINITY_DN13971_c7_g2_i1	K02183
TRINITY_DN13973_c0_g2_i1
TRINITY_DN13974_c0_g1_i2
TRINITY_DN13976_c0_g1_i1
TRINITY_DN13976_c2_g1_i2
TRINITY_DN13976_c3_g1_i1
TRINITY_DN13976_c4_g1_i3
TRINITY_DN13976_c4_g2_i3	K09479
TRINITY_DN13976_c5_g1_i1
TRINITY_DN13976_c5_g10_i1
TRINITY_DN13976_c5_g11_i1
TRINITY_DN13976_c5_g2_i4
TRINITY_DN13976_c5_g3_i5	K22641
TRINITY_DN13976_c5_g4_i3	K10776
TRINITY_DN13976_c5_g6_i1
TRINITY_DN13976_c5_g7_i1
TRINITY_DN13976_c5_g8_i1
TRINITY_DN13978_c0_g2_i2	K19932
TRINITY_DN13978_c0_g3_i1	K19695
TRINITY_DN13978_c0_g4_i3
TRINITY_DN13978_c1_g1_i1
TRINITY_DN13978_c2_g2_i3	K02830
TRINITY_DN13978_c2_g3_i1	K17508
TRINITY_DN13978_c2_g5_i2	K12385
TRINITY_DN13978_c2_g6_i2	K10362
TRINITY_DN13978_c2_g7_i4
TRINITY_DN13978_c2_g9_i1
TRINITY_DN13979_c11_g1_i1
TRINITY_DN13979_c6_g4_i1
TRINITY_DN13980_c0_g1_i2	K12858
TRINITY_DN13983_c0_g1_i3	K01769
TRINITY_DN13983_c1_g1_i1	K16732
TRINITY_DN13983_c1_g2_i2	K13025
TRINITY_DN13983_c1_g3_i6	K12301
TRINITY_DN13983_c1_g4_i3
TRINITY_DN13983_c1_g5_i3	K15112
TRINITY_DN13983_c1_g6_i3
TRINITY_DN13983_c1_g7_i1	K22644
TRINITY_DN13983_c1_g8_i2	K17413
TRINITY_DN13984_c2_g1_i3
TRINITY_DN13984_c2_g4_i3
TRINITY_DN13985_c0_g1_i1
[truncated: 15,973 more rows]

## Sheet: 2.BFER_KO_Annotations
TRINITY_DN10000_c0_g1_i2
TRINITY_DN10001_c0_g2_i1
TRINITY_DN10007_c1_g1_i1
TRINITY_DN10014_c0_g1_i1
TRINITY_DN10020_c0_g1_i2
TRINITY_DN10032_c0_g1_i1
TRINITY_DN10036_c0_g1_i2
TRINITY_DN10038_c0_g1_i1
TRINITY_DN10040_c0_g1_i1
TRINITY_DN10041_c0_g1_i1
TRINITY_DN10043_c0_g2_i1	K04226
TRINITY_DN10048_c0_g1_i2
TRINITY_DN10050_c0_g1_i1
TRINITY_DN10052_c0_g1_i1	K08546
TRINITY_DN10053_c0_g1_i1	K09625
TRINITY_DN10055_c0_g1_i1	K14620
TRINITY_DN10056_c0_g1_i2	K20526
TRINITY_DN10060_c0_g1_i1
TRINITY_DN10064_c0_g1_i1
TRINITY_DN10067_c0_g1_i1
TRINITY_DN10068_c0_g1_i2
TRINITY_DN10069_c0_g1_i2	K03012
TRINITY_DN10070_c0_g1_i1
TRINITY_DN10072_c0_g1_i2	K19672
TRINITY_DN10074_c0_g1_i1
TRINITY_DN10082_c1_g1_i1
TRINITY_DN10091_c0_g1_i2	K10768
TRINITY_DN10100_c0_g1_i1
TRINITY_DN10100_c0_g2_i1
TRINITY_DN10103_c0_g1_i1	K20300
TRINITY_DN10106_c0_g1_i1
TRINITY_DN10110_c0_g1_i1
TRINITY_DN10110_c0_g2_i1
TRINITY_DN10114_c0_g1_i1
TRINITY_DN10117_c0_g1_i2
TRINITY_DN10121_c0_g1_i1
TRINITY_DN10121_c0_g2_i1
TRINITY_DN10122_c0_g1_i1
TRINITY_DN10126_c0_g1_i1
TRINITY_DN10128_c0_g1_i1
TRINITY_DN10129_c0_g1_i1
TRINITY_DN10130_c0_g1_i1
TRINITY_DN10132_c0_g1_i1
TRINITY_DN10133_c0_g1_i1
TRINITY_DN10135_c0_g1_i1
TRINITY_DN10137_c0_g2_i1	K18668
TRINITY_DN10167_c0_g1_i1
TRINITY_DN10170_c0_g1_i1	K11251
TRINITY_DN10174_c0_g1_i2
TRINITY_DN10192_c1_g1_i1
TRINITY_DN10213_c0_g1_i1
TRINITY_DN10216_c0_g1_i1	K01803
TRINITY_DN10218_c0_g1_i2	K20174
TRINITY_DN10219_c0_g1_i1
TRINITY_DN10221_c0_g1_i1	K02366
TRINITY_DN10222_c0_g1_i1	K10448
TRINITY_DN10225_c0_g1_i1
TRINITY_DN10226_c0_g1_i1
TRINITY_DN10228_c0_g1_i2
TRINITY_DN10229_c0_g1_i1
TRINITY_DN10230_c0_g1_i1	K08791
TRINITY_DN10238_c0_g1_i3
TRINITY_DN10262_c1_g1_i1
TRINITY_DN10275_c0_g1_i1
TRINITY_DN10281_c0_g1_i1
TRINITY_DN10285_c0_g1_i1
TRINITY_DN10287_c0_g1_i1
TRINITY_DN10288_c0_g1_i1
TRINITY_DN10290_c0_g1_i1
TRINITY_DN10293_c0_g1_i1
TRINITY_DN10298_c0_g1_i1
TRINITY_DN10307_c0_g1_i1
TRINITY_DN10309_c0_g1_i1	K17619
TRINITY_DN10312_c0_g1_i2	K12193
TRINITY_DN10315_c0_g1_i1	K09662
TRINITY_DN10317_c0_g1_i1	K05366
TRINITY_DN10318_c0_g1_i1	K17410
TRINITY_DN10321_c0_g1_i1
TRINITY_DN10322_c0_g1_i1
TRINITY_DN10324_c0_g1_i1	K12896
TRINITY_DN10327_c0_g1_i1
TRINITY_DN10329_c0_g1_i1
TRINITY_DN10331_c0_g1_i1
TRINITY_DN10332_c0_g1_i1
TRINITY_DN10334_c0_g1_i1
TRINITY_DN10334_c0_g2_i1
TRINITY_DN10336_c0_g1_i1
TRINITY_DN10338_c0_g1_i1	K17784
TRINITY_DN10345_c0_g1_i1
TRINITY_DN10346_c0_g1_i1
TRINITY_DN10349_c0_g1_i1	K09578
TRINITY_DN10350_c0_g1_i1	K02520
TRINITY_DN10355_c0_g1_i2	K13504
TRINITY_DN10357_c0_g1_i1
TRINITY_DN10358_c0_g1_i1
TRINITY_DN10360_c0_g1_i1
TRINITY_DN10362_c0_g1_i1
TRINITY_DN10364_c0_g1_i1	K15151
TRINITY_DN10365_c0_g1_i1
TRINITY_DN10366_c0_g1_i1	K10669
TRINITY_DN10366_c0_g2_i1	K00627
TRINITY_DN10373_c0_g1_i1
TRINITY_DN10374_c0_g1_i1
TRINITY_DN10377_c0_g1_i2
TRINITY_DN1038_c0_g1_i1
TRINITY_DN10388_c0_g1_i1
TRINITY_DN10392_c0_g1_i1
TRINITY_DN10398_c0_g1_i1	K09206
TRINITY_DN10403_c0_g1_i2
TRINITY_DN10407_c0_g1_i1
TRINITY_DN10415_c0_g1_i1
TRINITY_DN10419_c0_g1_i1
TRINITY_DN10420_c0_g1_i1
TRINITY_DN10433_c0_g1_i1
TRINITY_DN10468_c0_g1_i1
TRINITY_DN10485_c0_g1_i1
TRINITY_DN10494_c1_g1_i1
TRINITY_DN10495_c0_g1_i1	K17543
TRINITY_DN10497_c0_g1_i1	K19685
TRINITY_DN10498_c0_g1_i1
TRINITY_DN10500_c0_g1_i1	K17494
TRINITY_DN10502_c0_g1_i1
TRINITY_DN10505_c0_g1_i2
TRINITY_DN10506_c0_g1_i1	K09083
TRINITY_DN10507_c0_g1_i1	K18152
TRINITY_DN10508_c0_g1_i1	K10318
TRINITY_DN10509_c0_g1_i1
TRINITY_DN10510_c1_g1_i1
TRINITY_DN10521_c0_g1_i1
TRINITY_DN10526_c0_g1_i3
TRINITY_DN10527_c0_g1_i2	K10134
TRINITY_DN10532_c0_g1_i2
TRINITY_DN10536_c0_g1_i1	K03000
TRINITY_DN10545_c0_g2_i1
TRINITY_DN10546_c0_g1_i2
TRINITY_DN10549_c0_g1_i1
TRINITY_DN10553_c0_g1_i1	K14998
TRINITY_DN10556_c1_g1_i1
TRINITY_DN10558_c0_g1_i1
TRINITY_DN10562_c0_g1_i2
TRINITY_DN10563_c0_g1_i1
TRINITY_DN10565_c0_g1_i1	K15202
TRINITY_DN10566_c0_g1_i1
TRINITY_DN10567_c0_g1_i1
TRINITY_DN10569_c0_g1_i1
TRINITY_DN10572_c0_g1_i2
TRINITY_DN10576_c0_g1_i1
TRINITY_DN10577_c0_g1_i1
TRINITY_DN10578_c0_g1_i2	K03022
TRINITY_DN10579_c0_g1_i1
TRINITY_DN10581_c0_g1_i1
TRINITY_DN10582_c0_g2_i1
TRINITY_DN10584_c0_g1_i1
TRINITY_DN10586_c0_g1_i1
TRINITY_DN10587_c0_g1_i1
TRINITY_DN10589_c0_g1_i1	K01711
TRINITY_DN10607_c0_g1_i2	K08967
TRINITY_DN10640_c0_g1_i1
TRINITY_DN10642_c0_g1_i1
TRINITY_DN10649_c0_g1_i1	K07304
TRINITY_DN10650_c0_g1_i2
TRINITY_DN10669_c0_g1_i1	K05606
TRINITY_DN10670_c0_g1_i1	K09069
TRINITY_DN10671_c0_g1_i1
TRINITY_DN10674_c0_g1_i1
TRINITY_DN10680_c0_g1_i1
TRINITY_DN10684_c0_g1_i1
TRINITY_DN10688_c0_g1_i4	K02877
TRINITY_DN10689_c0_g1_i1
TRINITY_DN10690_c0_g1_i1
TRINITY_DN10691_c0_g1_i1
TRINITY_DN10694_c0_g1_i1
TRINITY_DN10695_c0_g1_i1
TRINITY_DN10696_c0_g1_i2
TRINITY_DN10702_c0_g1_i1	K09371
TRINITY_DN10703_c0_g1_i1
TRINITY_DN10705_c0_g1_i1
TRINITY_DN10706_c0_g1_i1
TRINITY_DN10708_c0_g1_i1
TRINITY_DN10710_c0_g1_i1
TRINITY_DN10711_c0_g1_i1	K21347
TRINITY_DN10712_c0_g1_i1
TRINITY_DN10713_c0_g1_i1	K14573
TRINITY_DN10714_c0_g1_i1
TRINITY_DN10715_c0_g1_i1
TRINITY_DN10718_c0_g1_i1
TRINITY_DN10720_c0_g1_i1	K10611
TRINITY_DN10724_c0_g1_i1
TRINITY_DN10726_c0_g1_i2
TRINITY_DN10728_c0_g1_i1
TRINITY_DN10746_c0_g1_i1	K06688
TRINITY_DN10751_c0_g1_i1
TRINITY_DN10752_c0_g1_i1	K02207
TRINITY_DN10760_c0_g2_i1
TRINITY_DN10760_c0_g3_i1
TRINITY_DN10764_c0_g1_i1
TRINITY_DN10767_c0_g1_i1
TRINITY_DN10772_c0_g1_i2
TRINITY_DN10773_c0_g1_i2	K17795
TRINITY_DN10776_c0_g1_i1
TRINITY_DN10778_c0_g1_i1
TRINITY_DN10780_c0_g1_i2
TRINITY_DN10782_c0_g1_i1
TRINITY_DN10782_c0_g2_i1
TRINITY_DN10783_c0_g1_i1
TRINITY_DN10785_c0_g1_i1
TRINITY_DN10787_c0_g1_i1
TRINITY_DN10791_c0_g1_i2
TRINITY_DN10793_c0_g1_i1
TRINITY_DN10794_c0_g1_i1
TRINITY_DN10798_c0_g1_i1	K03687
TRINITY_DN10799_c0_g1_i1
TRINITY_DN10800_c0_g1_i1	K09353
TRINITY_DN10803_c0_g1_i2	K01047
TRINITY_DN10804_c0_g1_i2	K08753
TRINITY_DN10806_c0_g2_i2
TRINITY_DN10808_c0_g1_i1
TRINITY_DN10813_c0_g1_i1
TRINITY_DN10815_c0_g1_i2
TRINITY_DN10816_c0_g1_i1
TRINITY_DN10818_c0_g1_i1	K07573
TRINITY_DN10820_c0_g1_i1	K05866
TRINITY_DN10821_c0_g1_i1
TRINITY_DN10824_c0_g1_i1
TRINITY_DN10826_c0_g2_i1
TRINITY_DN10837_c0_g1_i1
TRINITY_DN10838_c0_g2_i1
TRINITY_DN10841_c0_g1_i1
TRINITY_DN10841_c0_g2_i1
TRINITY_DN10845_c0_g1_i2
TRINITY_DN10846_c0_g1_i1
TRINITY_DN10847_c0_g1_i1
TRINITY_DN10848_c0_g1_i1
TRINITY_DN10861_c0_g1_i1	K09078
TRINITY_DN10863_c0_g1_i2
TRINITY_DN10866_c0_g1_i1
TRINITY_DN10867_c0_g2_i1
TRINITY_DN10869_c0_g1_i1
TRINITY_DN10870_c0_g1_i1
TRINITY_DN10874_c0_g1_i1	K02916
TRINITY_DN10878_c0_g1_i1	K01520
TRINITY_DN10879_c1_g1_i1	K17434
TRINITY_DN10880_c0_g1_i1
TRINITY_DN10881_c0_g1_i1
TRINITY_DN10882_c0_g1_i1
TRINITY_DN10883_c0_g1_i1
TRINITY_DN10883_c1_g1_i1
TRINITY_DN10885_c0_g1_i2	K22073
TRINITY_DN10885_c0_g2_i1
TRINITY_DN10888_c0_g1_i1
TRINITY_DN10888_c0_g2_i1	K01081
TRINITY_DN10890_c0_g1_i1
TRINITY_DN10892_c0_g1_i1	K09350
TRINITY_DN10895_c0_g1_i1	K10879
TRINITY_DN10896_c0_g1_i1	K22063
TRINITY_DN10897_c0_g1_i1
TRINITY_DN10898_c0_g1_i1
TRINITY_DN10899_c0_g1_i1	K08548
TRINITY_DN10908_c0_g1_i1
TRINITY_DN10910_c0_g1_i2
TRINITY_DN10915_c0_g1_i1	K04599
TRINITY_DN10916_c0_g1_i2
TRINITY_DN10917_c0_g1_i1
TRINITY_DN10922_c0_g1_i1
TRINITY_DN10928_c0_g1_i1
TRINITY_DN10932_c0_g1_i1
TRINITY_DN10937_c0_g1_i2
TRINITY_DN10940_c0_g1_i1
TRINITY_DN10945_c0_g1_i1	K19737
TRINITY_DN10948_c0_g1_i1
TRINITY_DN10949_c0_g1_i2
TRINITY_DN10950_c0_g1_i1
TRINITY_DN10951_c0_g1_i1
TRINITY_DN10954_c0_g1_i1
TRINITY_DN10958_c0_g1_i1
TRINITY_DN10959_c0_g1_i1
TRINITY_DN1096_c0_g1_i2
TRINITY_DN10960_c0_g1_i1
TRINITY_DN10965_c0_g1_i1	K12844
TRINITY_DN10971_c0_g1_i1
TRINITY_DN10973_c0_g1_i1
TRINITY_DN10974_c0_g1_i1
TRINITY_DN10974_c0_g2_i1
TRINITY_DN10974_c1_g1_i1
TRINITY_DN10976_c0_g1_i1
TRINITY_DN10978_c0_g1_i2
TRINITY_DN1098_c0_g1_i2
TRINITY_DN10980_c0_g1_i3
TRINITY_DN10981_c0_g1_i1
TRINITY_DN10982_c0_g1_i1
TRINITY_DN10983_c0_g1_i1
TRINITY_DN10987_c0_g1_i1
TRINITY_DN10988_c0_g1_i1	K04638
TRINITY_DN10989_c0_g1_i2
TRINITY_DN10989_c0_g2_i1
TRINITY_DN10991_c0_g1_i1	K03038
TRINITY_DN10992_c0_g1_i1
TRINITY_DN10993_c0_g1_i1
TRINITY_DN10994_c0_g1_i1	K08752
TRINITY_DN10998_c0_g1_i1	K21970
TRINITY_DN11000_c0_g1_i1
TRINITY_DN11002_c0_g1_i1
TRINITY_DN11006_c0_g1_i1
TRINITY_DN11008_c0_g1_i1
TRINITY_DN11012_c0_g1_i1
TRINITY_DN11014_c0_g1_i1
TRINITY_DN11016_c0_g1_i1	K08399
TRINITY_DN11019_c0_g2_i1
TRINITY_DN11020_c0_g1_i1
TRINITY_DN11021_c0_g1_i1
TRINITY_DN11025_c0_g1_i2
TRINITY_DN11032_c0_g1_i2
TRINITY_DN11034_c0_g1_i1
TRINITY_DN11034_c0_g2_i2
TRINITY_DN11035_c0_g1_i1
TRINITY_DN11037_c0_g1_i1	K14852
TRINITY_DN11038_c0_g1_i1
TRINITY_DN11039_c0_g1_i1
TRINITY_DN11041_c0_g1_i1	K00757
TRINITY_DN11042_c0_g1_i1
TRINITY_DN11046_c0_g1_i1
TRINITY_DN11049_c0_g1_i1	K01194
TRINITY_DN11050_c0_g1_i1
TRINITY_DN11052_c1_g1_i2
TRINITY_DN11053_c0_g1_i1
TRINITY_DN11054_c0_g1_i1
TRINITY_DN11068_c0_g1_i3
TRINITY_DN11069_c0_g1_i1
TRINITY_DN11070_c0_g1_i1
TRINITY_DN11073_c0_g1_i1
TRINITY_DN11077_c0_g2_i1
TRINITY_DN11078_c0_g1_i1
TRINITY_DN11079_c0_g1_i1
TRINITY_DN1108_c0_g1_i1
TRINITY_DN11081_c0_g1_i1
TRINITY_DN11083_c0_g1_i1
TRINITY_DN11083_c1_g1_i1	K03231
TRINITY_DN11083_c1_g2_i1	K03231
TRINITY_DN11084_c0_g1_i1
TRINITY_DN11085_c0_g1_i1
TRINITY_DN11086_c0_g1_i1	K03768
TRINITY_DN11089_c1_g1_i2
TRINITY_DN11093_c0_g1_i1
TRINITY_DN11094_c0_g1_i1
TRINITY_DN11097_c0_g1_i1
TRINITY_DN11099_c0_g1_i1
TRINITY_DN11101_c0_g1_i4
TRINITY_DN11103_c0_g1_i1
TRINITY_DN11104_c0_g1_i1
TRINITY_DN11105_c0_g1_i1
TRINITY_DN11106_c1_g1_i1	K19761
TRINITY_DN11106_c2_g1_i1
TRINITY_DN11107_c0_g1_i1	K14071
TRINITY_DN11111_c0_g1_i1	K14820
TRINITY_DN11121_c0_g1_i2
TRINITY_DN11123_c0_g1_i1	K14572
TRINITY_DN11124_c0_g1_i1	K10904
TRINITY_DN11125_c0_g1_i2
TRINITY_DN11126_c0_g1_i3	K06685
TRINITY_DN11144_c0_g1_i1	K17072
TRINITY_DN11146_c0_g1_i1
TRINITY_DN11152_c0_g1_i1	K04798
TRINITY_DN11154_c0_g1_i1	K11303
TRINITY_DN11156_c0_g1_i2
TRINITY_DN11158_c0_g1_i1
TRINITY_DN11161_c0_g1_i1
TRINITY_DN11162_c0_g1_i4	K02202
TRINITY_DN11164_c0_g1_i1
TRINITY_DN11166_c0_g1_i1	K13128
TRINITY_DN11172_c0_g1_i1
TRINITY_DN11175_c0_g2_i2	K12602
TRINITY_DN11177_c0_g1_i1
TRINITY_DN11179_c0_g1_i1
TRINITY_DN11183_c0_g1_i1
TRINITY_DN11185_c0_g1_i1	K13126
TRINITY_DN11187_c0_g1_i2
TRINITY_DN11188_c0_g1_i1
TRINITY_DN11189_c0_g1_i1	K01368
TRINITY_DN11192_c0_g1_i2	K09395
TRINITY_DN11195_c0_g1_i1
TRINITY_DN11197_c0_g1_i1
TRINITY_DN11201_c0_g1_i2	K18932
TRINITY_DN11203_c0_g1_i2
TRINITY_DN11204_c0_g1_i1
TRINITY_DN11205_c0_g1_i1	K17353
TRINITY_DN11205_c0_g2_i3
TRINITY_DN11208_c0_g1_i1
TRINITY_DN11210_c0_g2_i1
TRINITY_DN11211_c0_g1_i1
TRINITY_DN11211_c1_g1_i1
TRINITY_DN11215_c0_g1_i1
TRINITY_DN11217_c0_g1_i2
TRINITY_DN11219_c0_g1_i2
TRINITY_DN11222_c0_g1_i1
TRINITY_DN11223_c0_g1_i1
TRINITY_DN11224_c0_g1_i1	K08493
TRINITY_DN11226_c0_g1_i1
TRINITY_DN11228_c0_g1_i1	K10685
TRINITY_DN11229_c0_g1_i1	K15266
TRINITY_DN11230_c0_g1_i1
TRINITY_DN11236_c0_g1_i1
TRINITY_DN1124_c0_g1_i1
TRINITY_DN11240_c0_g1_i3
TRINITY_DN11243_c0_g1_i1
TRINITY_DN11248_c0_g1_i2	K02268
TRINITY_DN11249_c0_g1_i1	K04284
TRINITY_DN1125_c0_g1_i1
TRINITY_DN11254_c0_g1_i1
TRINITY_DN11255_c0_g1_i1
TRINITY_DN11258_c0_g1_i2
TRINITY_DN11258_c1_g1_i1	K11417
TRINITY_DN11265_c0_g1_i1
TRINITY_DN11266_c0_g1_i1
TRINITY_DN11269_c0_g1_i1
TRINITY_DN11283_c0_g1_i1
TRINITY_DN11285_c0_g1_i1
TRINITY_DN11287_c0_g1_i2	K13800
TRINITY_DN11287_c0_g2_i2	K02871
TRINITY_DN11288_c1_g1_i2
TRINITY_DN11289_c0_g1_i2
TRINITY_DN11291_c0_g1_i2
TRINITY_DN11296_c0_g2_i2
TRINITY_DN11296_c0_g3_i1
TRINITY_DN11299_c0_g1_i1	K02876
TRINITY_DN11302_c0_g1_i1
TRINITY_DN11307_c0_g1_i1
TRINITY_DN11310_c0_g1_i1
TRINITY_DN11313_c0_g1_i4
TRINITY_DN11318_c0_g1_i2
TRINITY_DN11319_c0_g1_i1
TRINITY_DN11320_c0_g1_i1
TRINITY_DN11322_c0_g1_i2
TRINITY_DN11324_c0_g1_i1
TRINITY_DN11327_c0_g1_i2	K12481
TRINITY_DN11330_c0_g1_i1
TRINITY_DN11332_c0_g1_i1	K13647
TRINITY_DN11334_c0_g1_i1
TRINITY_DN11335_c0_g1_i1	K07494
TRINITY_DN1134_c0_g1_i1
TRINITY_DN11340_c0_g1_i1
TRINITY_DN11341_c0_g1_i1	K06497
TRINITY_DN11347_c0_g1_i1
TRINITY_DN11349_c1_g1_i1
TRINITY_DN11353_c0_g1_i1
TRINITY_DN11355_c0_g1_i2
TRINITY_DN11357_c0_g1_i3
TRINITY_DN11358_c0_g1_i1
TRINITY_DN11361_c0_g1_i1
TRINITY_DN11362_c0_g2_i1
TRINITY_DN11363_c0_g2_i1
TRINITY_DN11363_c1_g1_i1
TRINITY_DN11365_c0_g1_i1
TRINITY_DN11366_c0_g1_i1
TRINITY_DN11369_c0_g1_i1	K09215
TRINITY_DN11370_c0_g1_i2
TRINITY_DN11374_c0_g1_i1	K01897
TRINITY_DN11375_c0_g1_i1
TRINITY_DN11376_c0_g1_i1	K22815
TRINITY_DN11381_c0_g1_i1
TRINITY_DN11382_c0_g1_i2
TRINITY_DN11383_c0_g1_i1
TRINITY_DN11384_c0_g2_i1	K02926
TRINITY_DN11386_c0_g1_i1	K15153
TRINITY_DN11389_c0_g1_i1	K16675
TRINITY_DN11393_c0_g1_i1
TRINITY_DN11395_c0_g1_i1
TRINITY_DN11396_c0_g1_i1	K22689
TRINITY_DN11398_c0_g1_i1
TRINITY_DN11403_c0_g1_i1
TRINITY_DN11404_c0_g1_i11
TRINITY_DN11405_c0_g1_i1	K00253
TRINITY_DN11406_c0_g1_i1	K08059
TRINITY_DN1141_c0_g1_i1
TRINITY_DN11411_c0_g1_i1	K05496
TRINITY_DN11413_c0_g1_i1
TRINITY_DN11415_c0_g1_i2
TRINITY_DN11416_c0_g1_i2
TRINITY_DN11417_c0_g1_i1
TRINITY_DN11418_c0_g1_i1
TRINITY_DN11421_c0_g1_i1	K15441
TRINITY_DN11424_c0_g1_i1
TRINITY_DN11425_c0_g2_i2
TRINITY_DN11426_c0_g1_i1
TRINITY_DN11429_c0_g1_i1
TRINITY_DN11430_c0_g1_i1	K12835
TRINITY_DN11433_c0_g1_i3	K02915
TRINITY_DN11434_c0_g2_i1
TRINITY_DN11435_c0_g1_i1	K09455
TRINITY_DN11437_c0_g1_i1
TRINITY_DN11439_c0_g1_i1
TRINITY_DN11441_c0_g1_i1
TRINITY_DN11444_c0_g1_i1	K00452
TRINITY_DN11446_c0_g1_i3
TRINITY_DN11450_c0_g1_i2
TRINITY_DN11451_c0_g1_i1
TRINITY_DN11451_c1_g1_i1
TRINITY_DN11455_c0_g1_i1
TRINITY_DN11457_c0_g1_i1	K13802
TRINITY_DN11458_c0_g1_i1	K16302
TRINITY_DN11459_c0_g1_i1
TRINITY_DN11461_c0_g1_i1	K16194
TRINITY_DN11464_c1_g1_i1	K01634
TRINITY_DN11466_c0_g1_i3
TRINITY_DN11472_c0_g1_i2
TRINITY_DN11475_c0_g1_i1
TRINITY_DN11477_c0_g1_i1	K05906
TRINITY_DN11480_c0_g1_i1
TRINITY_DN11482_c0_g1_i1
TRINITY_DN11483_c0_g1_i1
TRINITY_DN11485_c0_g1_i2
TRINITY_DN11487_c0_g1_i1
TRINITY_DN11488_c0_g1_i1	K06963
TRINITY_DN11489_c0_g1_i1	K03950
TRINITY_DN11490_c0_g1_i2
TRINITY_DN11491_c0_g1_i1
TRINITY_DN11495_c0_g1_i1
TRINITY_DN11496_c0_g1_i2	K18246
TRINITY_DN11497_c0_g1_i1
TRINITY_DN11505_c0_g1_i2
TRINITY_DN11506_c0_g1_i2
TRINITY_DN11507_c0_g1_i1
TRINITY_DN11509_c0_g1_i2	K05290
TRINITY_DN1151_c0_g1_i1
TRINITY_DN11514_c0_g1_i1
TRINITY_DN11515_c0_g1_i1	K03714
TRINITY_DN11516_c0_g1_i1	K02959
TRINITY_DN11519_c0_g1_i1
TRINITY_DN11520_c0_g1_i2
TRINITY_DN11524_c0_g1_i1
TRINITY_DN11526_c0_g1_i1
TRINITY_DN11527_c0_g1_i1
TRINITY_DN11527_c0_g2_i1
TRINITY_DN11529_c0_g1_i1
TRINITY_DN11531_c0_g1_i2
TRINITY_DN11532_c0_g1_i1
TRINITY_DN11535_c1_g1_i1	K18327
TRINITY_DN11536_c0_g1_i1	K15177
TRINITY_DN11537_c0_g1_i1
TRINITY_DN11538_c0_g1_i2	K03027
TRINITY_DN11540_c0_g1_i1
TRINITY_DN11542_c0_g1_i1
TRINITY_DN11543_c0_g1_i1
TRINITY_DN11544_c0_g1_i1
TRINITY_DN11545_c0_g1_i1
TRINITY_DN11546_c0_g1_i1
TRINITY_DN11548_c0_g1_i1	K06134
TRINITY_DN11549_c0_g1_i1
TRINITY_DN11552_c0_g1_i1	K15631
TRINITY_DN11555_c0_g1_i1
TRINITY_DN11557_c0_g1_i1	K13336
TRINITY_DN11560_c0_g1_i1
TRINITY_DN11562_c0_g1_i2
TRINITY_DN11563_c0_g1_i2
TRINITY_DN11564_c0_g1_i1
TRINITY_DN11565_c0_g1_i1	K19679
TRINITY_DN11568_c0_g1_i1
TRINITY_DN11573_c0_g1_i1	K00753
TRINITY_DN11576_c0_g1_i2
TRINITY_DN11579_c0_g1_i1
TRINITY_DN11580_c0_g1_i1
TRINITY_DN11584_c0_g1_i1
TRINITY_DN11586_c0_g1_i1	K13187
TRINITY_DN11594_c0_g1_i1
TRINITY_DN11598_c0_g2_i1
TRINITY_DN11602_c0_g1_i1	K15255
TRINITY_DN11603_c0_g1_i3	K20296
TRINITY_DN11606_c0_g1_i2	K21413
TRINITY_DN11607_c0_g1_i2
TRINITY_DN11608_c0_g1_i3	K10080
TRINITY_DN11610_c0_g1_i1	K08588
TRINITY_DN11611_c0_g1_i2	K09373
TRINITY_DN11612_c0_g1_i1	K12757
TRINITY_DN11613_c0_g1_i1
TRINITY_DN11614_c0_g1_i1
TRINITY_DN11615_c0_g1_i4
TRINITY_DN11617_c0_g1_i1
TRINITY_DN11618_c0_g1_i3	K15264
TRINITY_DN11621_c0_g1_i1
TRINITY_DN11622_c0_g1_i1
TRINITY_DN11624_c0_g1_i1
TRINITY_DN11625_c0_g1_i1	K23047
TRINITY_DN11627_c0_g1_i2
TRINITY_DN11628_c0_g1_i1
TRINITY_DN11630_c0_g1_i1	K05463
TRINITY_DN11631_c0_g1_i1
TRINITY_DN11632_c0_g1_i1
TRINITY_DN11632_c1_g1_i1	K04683
TRINITY_DN11633_c0_g1_i1
TRINITY_DN11634_c0_g1_i1
TRINITY_DN11635_c1_g2_i1
TRINITY_DN11636_c1_g1_i2
TRINITY_DN11636_c1_g2_i1
TRINITY_DN11637_c0_g1_i2	K20306
TRINITY_DN11638_c0_g1_i2
TRINITY_DN11641_c0_g1_i1
TRINITY_DN11642_c0_g1_i1
TRINITY_DN11643_c0_g1_i1	K00444
TRINITY_DN11644_c0_g1_i2
TRINITY_DN11645_c0_g1_i1	K20351
TRINITY_DN11646_c0_g1_i2
TRINITY_DN11647_c0_g1_i2
TRINITY_DN11648_c0_g1_i1	K09452
TRINITY_DN11649_c0_g1_i1
TRINITY_DN11650_c1_g1_i1
TRINITY_DN11651_c0_g1_i1	K09057
TRINITY_DN11655_c0_g1_i1	K19695
TRINITY_DN11659_c0_g1_i1
TRINITY_DN11664_c0_g1_i2	K19382
TRINITY_DN11668_c0_g1_i2
TRINITY_DN11670_c0_g1_i2	K03440
TRINITY_DN11671_c0_g1_i2
TRINITY_DN11672_c1_g1_i1
TRINITY_DN11673_c0_g2_i1
TRINITY_DN11674_c0_g1_i1
TRINITY_DN11675_c0_g1_i4
TRINITY_DN11677_c0_g1_i1
TRINITY_DN11681_c0_g1_i1
TRINITY_DN11682_c0_g1_i2
TRINITY_DN11684_c1_g1_i1
TRINITY_DN11691_c0_g1_i1
TRINITY_DN11693_c0_g1_i1
TRINITY_DN11695_c0_g1_i1
TRINITY_DN11696_c0_g1_i3
TRINITY_DN11698_c0_g1_i1
TRINITY_DN11699_c0_g1_i1
TRINITY_DN11700_c0_g1_i1
TRINITY_DN11700_c0_g2_i1
TRINITY_DN11701_c0_g1_i1
TRINITY_DN11705_c0_g1_i1
TRINITY_DN11706_c0_g1_i1
TRINITY_DN11707_c0_g1_i1
TRINITY_DN11708_c0_g1_i1
TRINITY_DN11709_c0_g1_i2	K09377
TRINITY_DN11712_c0_g1_i3
TRINITY_DN11713_c0_g1_i1
TRINITY_DN11714_c0_g1_i1
TRINITY_DN11715_c0_g1_i2
TRINITY_DN11717_c0_g1_i1
TRINITY_DN11718_c0_g1_i2
TRINITY_DN11719_c0_g1_i1
TRINITY_DN11720_c0_g1_i1
TRINITY_DN11723_c0_g1_i1
TRINITY_DN11724_c0_g1_i1
TRINITY_DN11726_c0_g1_i3
TRINITY_DN11727_c0_g1_i1
TRINITY_DN11727_c1_g1_i1
TRINITY_DN11728_c0_g1_i3
TRINITY_DN11728_c1_g1_i3
TRINITY_DN11729_c0_g1_i2	K03940
TRINITY_DN11730_c0_g1_i1
TRINITY_DN11733_c0_g1_i1
TRINITY_DN11734_c0_g1_i2
TRINITY_DN11739_c0_g1_i2
TRINITY_DN11741_c0_g1_i1
TRINITY_DN11743_c0_g1_i1
TRINITY_DN11746_c0_g1_i1
TRINITY_DN11747_c0_g1_i1
TRINITY_DN11748_c0_g2_i3	K02183
TRINITY_DN11750_c0_g1_i1
TRINITY_DN11751_c0_g1_i1	K03063
TRINITY_DN11754_c0_g1_i1	K06276
TRINITY_DN11756_c0_g1_i1
TRINITY_DN11757_c0_g1_i2	K09199
TRINITY_DN11758_c0_g1_i1	K14857
TRINITY_DN11760_c0_g1_i1	K04825
TRINITY_DN11761_c0_g1_i1
TRINITY_DN11762_c0_g1_i3
TRINITY_DN11762_c1_g1_i1
TRINITY_DN11762_c1_g2_i1
TRINITY_DN11764_c0_g1_i3	K04554
TRINITY_DN11768_c0_g1_i4	K13444
TRINITY_DN11770_c0_g1_i3
TRINITY_DN11770_c0_g2_i1
TRINITY_DN11771_c0_g1_i1
TRINITY_DN11773_c0_g1_i1
TRINITY_DN11775_c0_g1_i1
TRINITY_DN11780_c0_g2_i2
TRINITY_DN11781_c0_g1_i1
TRINITY_DN11782_c0_g1_i1
TRINITY_DN11785_c0_g1_i1	K10532
TRINITY_DN11786_c0_g1_i1
TRINITY_DN11787_c0_g1_i1
TRINITY_DN11788_c0_g1_i2
TRINITY_DN11790_c0_g1_i1
TRINITY_DN11791_c0_g1_i2
TRINITY_DN11793_c0_g1_i1
TRINITY_DN11798_c0_g1_i1
TRINITY_DN11801_c0_g1_i2
TRINITY_DN11804_c1_g1_i1
TRINITY_DN11807_c0_g1_i1
TRINITY_DN11809_c0_g1_i1	K05275
TRINITY_DN11810_c1_g1_i1
TRINITY_DN11817_c0_g1_i1	K14165
TRINITY_DN11820_c0_g2_i2
TRINITY_DN11822_c0_g1_i1
TRINITY_DN11823_c0_g1_i1	K04824
TRINITY_DN11825_c0_g1_i1
TRINITY_DN11826_c0_g1_i2
TRINITY_DN11827_c0_g1_i1
TRINITY_DN11828_c0_g2_i1
TRINITY_DN11829_c0_g1_i2
TRINITY_DN1183_c0_g2_i1
TRINITY_DN11830_c0_g1_i1
TRINITY_DN11832_c0_g1_i1
TRINITY_DN11834_c0_g1_i2
TRINITY_DN11836_c1_g1_i6
TRINITY_DN11837_c0_g1_i3
TRINITY_DN11838_c0_g1_i1
TRINITY_DN11839_c0_g1_i4	K10249
TRINITY_DN11840_c0_g1_i1	K06978
TRINITY_DN11841_c0_g3_i1	K21407
TRINITY_DN11842_c0_g1_i1	K21421
TRINITY_DN11844_c0_g1_i2
TRINITY_DN11845_c0_g2_i1
TRINITY_DN11846_c0_g1_i2
TRINITY_DN11847_c0_g1_i1
TRINITY_DN11848_c0_g1_i1
TRINITY_DN11849_c0_g1_i1	K18341
TRINITY_DN11850_c0_g1_i1
TRINITY_DN11851_c0_g1_i1
TRINITY_DN11852_c0_g1_i2	K03142
TRINITY_DN11853_c0_g1_i1
TRINITY_DN11855_c0_g2_i1
TRINITY_DN11857_c0_g2_i1	K04151
TRINITY_DN11858_c0_g2_i1
TRINITY_DN11861_c0_g1_i1	K15255
TRINITY_DN11863_c0_g1_i1
TRINITY_DN11864_c1_g1_i1	K22329
TRINITY_DN11865_c0_g1_i1
TRINITY_DN11866_c0_g1_i1
TRINITY_DN11867_c0_g2_i1	K13516
TRINITY_DN11868_c0_g1_i3	K17102
TRINITY_DN11870_c1_g1_i1
TRINITY_DN11872_c0_g1_i1	K16772
TRINITY_DN11873_c0_g1_i1
TRINITY_DN11873_c0_g2_i1
TRINITY_DN11874_c0_g1_i1
TRINITY_DN11875_c0_g1_i1
TRINITY_DN11876_c0_g1_i1
TRINITY_DN11878_c0_g1_i1
TRINITY_DN11879_c0_g2_i1	K05242
TRINITY_DN11880_c0_g1_i1	K15053
TRINITY_DN11881_c0_g1_i1	K06754
TRINITY_DN11885_c0_g1_i1
TRINITY_DN11887_c0_g1_i2
TRINITY_DN11888_c0_g1_i4	K01800
TRINITY_DN11889_c0_g1_i2
TRINITY_DN11890_c0_g1_i1
TRINITY_DN11891_c0_g1_i1	K19491
TRINITY_DN11893_c0_g1_i1
TRINITY_DN11895_c0_g3_i2
TRINITY_DN11896_c0_g1_i1
TRINITY_DN11897_c0_g1_i1	K20216
TRINITY_DN11897_c0_g2_i1	K20216
TRINITY_DN11897_c0_g3_i1	K20216
TRINITY_DN11897_c0_g4_i1
TRINITY_DN11898_c0_g1_i2
TRINITY_DN11899_c0_g1_i1
TRINITY_DN11900_c0_g1_i1	K10345
TRINITY_DN11901_c0_g2_i1
TRINITY_DN11902_c0_g1_i6
TRINITY_DN11903_c0_g1_i1
TRINITY_DN11904_c0_g1_i1	K15687
TRINITY_DN11905_c0_g1_i1	K02889
TRINITY_DN11906_c0_g1_i4
TRINITY_DN11907_c0_g1_i1
TRINITY_DN11909_c0_g1_i1
TRINITY_DN11909_c0_g2_i1	K04599
TRINITY_DN11911_c0_g1_i1
TRINITY_DN11912_c0_g1_i1
TRINITY_DN11915_c0_g1_i1
TRINITY_DN11917_c0_g1_i1
TRINITY_DN11918_c0_g1_i1
TRINITY_DN11919_c0_g1_i1
TRINITY_DN11920_c0_g1_i1	K05052
TRINITY_DN11921_c0_g1_i2
TRINITY_DN11922_c0_g1_i1
TRINITY_DN11923_c0_g1_i1
TRINITY_DN11924_c0_g1_i1
TRINITY_DN11925_c0_g1_i2
TRINITY_DN11926_c0_g1_i1
TRINITY_DN11927_c0_g1_i1
TRINITY_DN11928_c0_g1_i6
TRINITY_DN11928_c1_g1_i1
TRINITY_DN11930_c0_g1_i1
TRINITY_DN11935_c0_g2_i2
TRINITY_DN11937_c2_g1_i1
TRINITY_DN11940_c0_g1_i1
TRINITY_DN11942_c0_g1_i1
TRINITY_DN11944_c0_g1_i1
TRINITY_DN11945_c0_g1_i2
TRINITY_DN11945_c0_g2_i1
TRINITY_DN11946_c0_g1_i2
TRINITY_DN11947_c0_g1_i1
TRINITY_DN11948_c0_g1_i1
TRINITY_DN11949_c0_g1_i1
TRINITY_DN11949_c0_g2_i1
TRINITY_DN11949_c0_g3_i2
TRINITY_DN11949_c0_g4_i1	K04527
TRINITY_DN11950_c0_g2_i1
TRINITY_DN11950_c1_g1_i1
TRINITY_DN11950_c1_g3_i2
TRINITY_DN11951_c0_g1_i1
TRINITY_DN11953_c0_g1_i1
TRINITY_DN11954_c0_g1_i1	K01641
TRINITY_DN11956_c0_g1_i1
TRINITY_DN11957_c0_g1_i1	K02222
TRINITY_DN11958_c0_g1_i3
TRINITY_DN11959_c0_g1_i1
TRINITY_DN11959_c1_g2_i1
TRINITY_DN11960_c0_g1_i1	K13701
TRINITY_DN11961_c0_g1_i4	K15110
TRINITY_DN11962_c0_g1_i2	K05866
TRINITY_DN11963_c0_g1_i1
TRINITY_DN11964_c0_g2_i2
TRINITY_DN11966_c0_g1_i2
TRINITY_DN11969_c0_g1_i1
TRINITY_DN11970_c0_g1_i1
TRINITY_DN11972_c0_g1_i2
TRINITY_DN11973_c0_g1_i4	K19476
TRINITY_DN11975_c0_g2_i1
TRINITY_DN11978_c0_g1_i1
TRINITY_DN11979_c0_g1_i2
TRINITY_DN11982_c0_g1_i1
TRINITY_DN11983_c0_g1_i1
TRINITY_DN11984_c2_g1_i1
TRINITY_DN11986_c0_g1_i2
TRINITY_DN11987_c0_g1_i1
TRINITY_DN11989_c0_g1_i1
TRINITY_DN11990_c0_g1_i1
TRINITY_DN11991_c0_g1_i2
TRINITY_DN11992_c0_g1_i1
TRINITY_DN11994_c0_g2_i1	K02151
TRINITY_DN11997_c0_g2_i1
TRINITY_DN11998_c0_g1_i4
TRINITY_DN12001_c0_g1_i5	K19749
TRINITY_DN12002_c0_g1_i2
TRINITY_DN12007_c0_g1_i1	K12359
TRINITY_DN12009_c0_g1_i2
TRINITY_DN12010_c0_g1_i1
TRINITY_DN12013_c0_g1_i2
TRINITY_DN12016_c0_g1_i1
TRINITY_DN12017_c1_g1_i4	K13169
TRINITY_DN12018_c0_g1_i2
TRINITY_DN12019_c0_g1_i1
TRINITY_DN12021_c0_g1_i1
TRINITY_DN12022_c0_g1_i1
TRINITY_DN12022_c0_g2_i1
TRINITY_DN12022_c0_g3_i1
TRINITY_DN12023_c0_g1_i1
TRINITY_DN12025_c0_g1_i1
TRINITY_DN12026_c0_g1_i1	K00605
TRINITY_DN12027_c0_g1_i2
TRINITY_DN12028_c0_g1_i1
TRINITY_DN12029_c0_g2_i1
TRINITY_DN12029_c0_g4_i1
TRINITY_DN12029_c0_g5_i1
TRINITY_DN12030_c0_g2_i1
TRINITY_DN12031_c0_g1_i1
TRINITY_DN12032_c0_g1_i1
TRINITY_DN12033_c0_g1_i1
TRINITY_DN12034_c0_g1_i1
TRINITY_DN12035_c0_g1_i2
TRINITY_DN12037_c0_g1_i1	K19269
TRINITY_DN12038_c0_g1_i1
TRINITY_DN12039_c0_g1_i2
TRINITY_DN1204_c0_g1_i1	K08336
TRINITY_DN12040_c0_g1_i1
TRINITY_DN12041_c0_g1_i3	K16546
TRINITY_DN12042_c0_g1_i2	K10798
TRINITY_DN12043_c0_g1_i6
TRINITY_DN12044_c0_g1_i2
TRINITY_DN12045_c1_g1_i1
TRINITY_DN12049_c1_g1_i1
TRINITY_DN12050_c0_g1_i3
TRINITY_DN12054_c0_g1_i1
TRINITY_DN12057_c0_g2_i1	K01511
TRINITY_DN12057_c1_g1_i2	K06947
TRINITY_DN12058_c1_g1_i1
TRINITY_DN12059_c0_g1_i5
TRINITY_DN12061_c0_g1_i3
TRINITY_DN12062_c0_g1_i2	K11459
TRINITY_DN12065_c0_g1_i3
TRINITY_DN12067_c0_g1_i2
TRINITY_DN12069_c0_g1_i3
TRINITY_DN12070_c0_g1_i1	K03256
TRINITY_DN12071_c0_g1_i1	K14718
TRINITY_DN12072_c0_g1_i1
TRINITY_DN12073_c0_g1_i1	K17797
TRINITY_DN12075_c0_g1_i1
TRINITY_DN12076_c0_g1_i1	K03934
TRINITY_DN12077_c0_g1_i3
TRINITY_DN12078_c0_g1_i1
TRINITY_DN12079_c0_g1_i1
TRINITY_DN12079_c0_g2_i1
TRINITY_DN12082_c0_g1_i1
TRINITY_DN12083_c0_g1_i2
TRINITY_DN12084_c0_g1_i2	K20908
TRINITY_DN12085_c0_g1_i4	K10739
TRINITY_DN12087_c0_g1_i3
TRINITY_DN12089_c0_g3_i3
TRINITY_DN12090_c0_g2_i1
TRINITY_DN12091_c0_g1_i1
TRINITY_DN12092_c0_g1_i5
TRINITY_DN12093_c0_g1_i1	K12846
TRINITY_DN12096_c0_g1_i2	K13106
TRINITY_DN12097_c1_g1_i1	K10277
TRINITY_DN12098_c0_g1_i2
TRINITY_DN12099_c0_g1_i1
TRINITY_DN12099_c0_g3_i1	K04510
TRINITY_DN12100_c0_g1_i1
TRINITY_DN12101_c0_g1_i2
TRINITY_DN12102_c0_g1_i1
TRINITY_DN12103_c0_g2_i3
TRINITY_DN12104_c0_g1_i4	K01011
TRINITY_DN12107_c0_g1_i1
TRINITY_DN12108_c1_g1_i2
TRINITY_DN12110_c0_g1_i2	K15592
TRINITY_DN12113_c0_g1_i1
TRINITY_DN12114_c0_g1_i1
TRINITY_DN12115_c0_g1_i14
TRINITY_DN12117_c0_g1_i1
TRINITY_DN12118_c0_g1_i2
TRINITY_DN12121_c0_g1_i6
TRINITY_DN12122_c0_g1_i2
TRINITY_DN12123_c0_g1_i1
TRINITY_DN12124_c0_g1_i1
TRINITY_DN12125_c0_g1_i1
TRINITY_DN12125_c0_g2_i1
TRINITY_DN12126_c0_g1_i2
TRINITY_DN12128_c0_g1_i3
TRINITY_DN12128_c0_g2_i1
TRINITY_DN12129_c0_g1_i2
TRINITY_DN12130_c0_g1_i1	K20183
TRINITY_DN12131_c0_g1_i5	K14793
TRINITY_DN12132_c0_g1_i1
TRINITY_DN12133_c0_g1_i1
TRINITY_DN12134_c0_g1_i4
TRINITY_DN12134_c0_g2_i1	K14026
TRINITY_DN12134_c0_g3_i1
TRINITY_DN12136_c0_g1_i1	K01310
TRINITY_DN12136_c0_g2_i1	K14395
TRINITY_DN12137_c1_g1_i3
TRINITY_DN12138_c0_g1_i3
TRINITY_DN12139_c0_g2_i1
TRINITY_DN12140_c0_g1_i1
TRINITY_DN12141_c0_g1_i1
TRINITY_DN12142_c0_g1_i1
TRINITY_DN12143_c0_g1_i1
TRINITY_DN12144_c0_g1_i1	K10424
TRINITY_DN12145_c0_g2_i3	K06210
TRINITY_DN12146_c0_g1_i1
TRINITY_DN12147_c0_g1_i1
TRINITY_DN12147_c0_g2_i3
TRINITY_DN12149_c0_g1_i1
TRINITY_DN12150_c0_g1_i2	K15378
TRINITY_DN12151_c0_g1_i1
TRINITY_DN12152_c0_g1_i1
TRINITY_DN12153_c0_g1_i6
TRINITY_DN12155_c0_g1_i1
TRINITY_DN12157_c0_g1_i2
TRINITY_DN12158_c0_g1_i3
TRINITY_DN12159_c0_g1_i2
TRINITY_DN12160_c0_g1_i2
TRINITY_DN12162_c0_g1_i2	K13949
TRINITY_DN12163_c0_g1_i3
TRINITY_DN12164_c0_g2_i2
TRINITY_DN12165_c0_g1_i2
TRINITY_DN12166_c1_g1_i2	K04710
TRINITY_DN12167_c0_g1_i1
TRINITY_DN12167_c0_g2_i1
TRINITY_DN12168_c0_g1_i1
TRINITY_DN12169_c0_g1_i1
TRINITY_DN12169_c1_g1_i1
TRINITY_DN12169_c1_g2_i3
TRINITY_DN12170_c0_g3_i1
TRINITY_DN12170_c0_g4_i1
TRINITY_DN12171_c2_g1_i1
TRINITY_DN12172_c0_g1_i2
TRINITY_DN12174_c0_g2_i1	K19195
TRINITY_DN12175_c0_g1_i1
TRINITY_DN12176_c0_g1_i3
TRINITY_DN12177_c0_g1_i1
TRINITY_DN12178_c0_g2_i2
TRINITY_DN12179_c0_g1_i2
TRINITY_DN12180_c0_g1_i4
TRINITY_DN12181_c0_g1_i1
TRINITY_DN12182_c0_g1_i1
TRINITY_DN12183_c0_g1_i5
TRINITY_DN12185_c0_g1_i1
TRINITY_DN12186_c0_g1_i1
TRINITY_DN12187_c0_g1_i1
TRINITY_DN12189_c0_g1_i1	K14855
TRINITY_DN12190_c0_g1_i1	K12302
TRINITY_DN12190_c1_g2_i1	K20290
TRINITY_DN12191_c0_g1_i1
TRINITY_DN12192_c0_g1_i1
TRINITY_DN12193_c0_g1_i5
TRINITY_DN12194_c0_g1_i2
TRINITY_DN12195_c0_g1_i3
TRINITY_DN12196_c0_g1_i1
TRINITY_DN12197_c0_g1_i2
TRINITY_DN12198_c0_g1_i1
TRINITY_DN12199_c0_g1_i1
TRINITY_DN12199_c0_g2_i1
TRINITY_DN12201_c0_g1_i2
TRINITY_DN12202_c0_g1_i1
TRINITY_DN12204_c0_g1_i2
TRINITY_DN12205_c0_g1_i1
TRINITY_DN12206_c0_g1_i3
TRINITY_DN12207_c0_g1_i1	K23224
TRINITY_DN12208_c0_g1_i3
TRINITY_DN12209_c0_g1_i2
TRINITY_DN12211_c0_g1_i3
TRINITY_DN12212_c0_g1_i1
TRINITY_DN12213_c0_g1_i1	K11306
TRINITY_DN12214_c0_g1_i1
TRINITY_DN12216_c0_g1_i5
TRINITY_DN12217_c0_g1_i4
TRINITY_DN12218_c0_g1_i1	K08176
TRINITY_DN12220_c0_g1_i9	K02256
TRINITY_DN12221_c0_g1_i3	K07763
TRINITY_DN12222_c0_g1_i1
TRINITY_DN12222_c0_g3_i1
TRINITY_DN12223_c0_g1_i1	K06569
TRINITY_DN12225_c0_g1_i2	K09341
TRINITY_DN12227_c0_g1_i2
TRINITY_DN12228_c0_g1_i3
TRINITY_DN12228_c0_g2_i3
TRINITY_DN12229_c0_g1_i2
TRINITY_DN1223_c0_g1_i1
TRINITY_DN12231_c0_g3_i2
TRINITY_DN12232_c0_g1_i3	K13355
TRINITY_DN12232_c0_g2_i1	K12587
TRINITY_DN12233_c0_g1_i2
TRINITY_DN12234_c0_g1_i1
TRINITY_DN12234_c1_g1_i2
TRINITY_DN12237_c1_g1_i1	K13140
TRINITY_DN12240_c0_g1_i2
TRINITY_DN12241_c0_g1_i1
TRINITY_DN12242_c0_g1_i3
TRINITY_DN12243_c0_g1_i1
TRINITY_DN12243_c0_g2_i1
TRINITY_DN12245_c0_g1_i2
TRINITY_DN12247_c0_g1_i1
TRINITY_DN12248_c0_g1_i6	K20465
TRINITY_DN12249_c5_g2_i2
TRINITY_DN12249_c5_g5_i1
TRINITY_DN12250_c0_g1_i2
TRINITY_DN12250_c1_g1_i1
TRINITY_DN12251_c1_g1_i2
TRINITY_DN12252_c0_g1_i8
TRINITY_DN12252_c0_g2_i1
TRINITY_DN12253_c0_g1_i4
TRINITY_DN12254_c0_g1_i4
TRINITY_DN12255_c0_g1_i1	K09330
TRINITY_DN12256_c0_g1_i1
TRINITY_DN12257_c0_g1_i2	K06530
TRINITY_DN12258_c0_g1_i1	K16498
TRINITY_DN12259_c0_g1_i1	K15608
TRINITY_DN12260_c1_g1_i1
TRINITY_DN12264_c0_g1_i1
TRINITY_DN12265_c0_g1_i1
TRINITY_DN12266_c0_g1_i1	K20797
TRINITY_DN12267_c0_g1_i6
TRINITY_DN12268_c0_g1_i3
TRINITY_DN12269_c0_g1_i1
TRINITY_DN12270_c0_g1_i5
TRINITY_DN12272_c0_g1_i2	K16949
TRINITY_DN12273_c0_g2_i4
TRINITY_DN12276_c1_g1_i2	K06278
TRINITY_DN12276_c2_g1_i2
TRINITY_DN12276_c3_g1_i1
TRINITY_DN12276_c3_g2_i1
TRINITY_DN12277_c0_g1_i1	K01227
TRINITY_DN12278_c0_g1_i1
TRINITY_DN12279_c0_g1_i1	K03030
TRINITY_DN12279_c0_g3_i2
TRINITY_DN12281_c0_g1_i1
TRINITY_DN12283_c0_g1_i2	K21396
TRINITY_DN12285_c0_g1_i1	K20007
TRINITY_DN12288_c0_g2_i1
TRINITY_DN12290_c0_g1_i1	K11416
TRINITY_DN12291_c0_g1_i1
TRINITY_DN12292_c0_g1_i1
TRINITY_DN12293_c0_g1_i2
TRINITY_DN12293_c0_g2_i1
TRINITY_DN12294_c0_g1_i1	K15281
TRINITY_DN12294_c7_g2_i1
TRINITY_DN12294_c9_g1_i1
TRINITY_DN12295_c0_g1_i3
TRINITY_DN12296_c2_g1_i1
TRINITY_DN12296_c3_g1_i3
TRINITY_DN12297_c0_g1_i1
TRINITY_DN12298_c0_g1_i8
TRINITY_DN12299_c0_g1_i3	K11390
TRINITY_DN123_c0_g1_i1	K17606
TRINITY_DN12300_c4_g1_i1
TRINITY_DN12300_c7_g1_i2
TRINITY_DN12300_c7_g2_i3	K05402
TRINITY_DN12300_c7_g5_i1	K15445
TRINITY_DN12301_c5_g1_i2	K14402
TRINITY_DN12301_c6_g2_i1	K13337
TRINITY_DN12302_c6_g1_i1
TRINITY_DN12303_c0_g1_i1	K20819
TRINITY_DN12303_c1_g1_i2	K07831
TRINITY_DN12304_c0_g1_i1
TRINITY_DN12304_c0_g2_i2
TRINITY_DN12305_c0_g1_i1
TRINITY_DN12306_c0_g1_i5
TRINITY_DN12307_c0_g1_i8	K20007
TRINITY_DN1231_c0_g1_i1
TRINITY_DN12311_c5_g1_i1	K10683
TRINITY_DN12311_c5_g3_i2	K11339
TRINITY_DN12312_c1_g1_i4
TRINITY_DN12313_c3_g4_i1	K05925
TRINITY_DN12314_c0_g1_i7
TRINITY_DN12317_c0_g1_i1
TRINITY_DN12317_c0_g2_i1
TRINITY_DN12317_c0_g3_i1
TRINITY_DN12317_c0_g4_i1	K19404
TRINITY_DN12317_c1_g1_i7	K07292
TRINITY_DN12319_c0_g1_i3
TRINITY_DN12320_c0_g1_i1
TRINITY_DN12321_c0_g1_i2
TRINITY_DN12322_c0_g1_i1
TRINITY_DN12322_c0_g2_i5	K04834
TRINITY_DN12324_c0_g1_i8
TRINITY_DN12327_c5_g1_i3
TRINITY_DN12327_c7_g6_i1
TRINITY_DN12327_c8_g1_i2	K09699
TRINITY_DN12327_c8_g2_i1	K19382
TRINITY_DN12328_c2_g2_i1
TRINITY_DN12328_c2_g3_i1
TRINITY_DN12328_c2_g5_i2
TRINITY_DN12329_c1_g1_i1
TRINITY_DN12329_c10_g1_i2	K03704
TRINITY_DN12329_c10_g3_i1
TRINITY_DN12329_c10_g4_i1	K01990
TRINITY_DN12329_c10_g6_i1
TRINITY_DN12329_c8_g1_i5
TRINITY_DN12329_c8_g3_i1	K08811
TRINITY_DN12329_c8_g4_i2	K04239
TRINITY_DN12330_c0_g1_i2
TRINITY_DN12330_c0_g2_i3
TRINITY_DN12330_c0_g3_i1
TRINITY_DN12332_c0_g1_i3
TRINITY_DN12332_c0_g2_i1	K00661
TRINITY_DN12333_c1_g3_i2
TRINITY_DN12333_c2_g1_i1	K14856
TRINITY_DN12333_c2_g2_i1	K20292
TRINITY_DN12333_c3_g1_i1	K10601
TRINITY_DN12333_c4_g1_i4	K13159
TRINITY_DN12333_c4_g2_i1
TRINITY_DN12333_c4_g3_i1	K09313
TRINITY_DN12334_c1_g1_i3	K17263
TRINITY_DN12334_c1_g2_i2
TRINITY_DN12334_c1_g4_i1
TRINITY_DN12334_c1_g5_i3
TRINITY_DN12334_c1_g6_i1
TRINITY_DN12334_c2_g1_i1	K09561
TRINITY_DN12334_c2_g3_i3	K17361
TRINITY_DN12335_c1_g2_i2	K12852
TRINITY_DN12335_c1_g3_i1	K18484
TRINITY_DN12335_c1_g5_i2
TRINITY_DN12335_c1_g6_i1
TRINITY_DN12335_c1_g9_i1
TRINITY_DN12335_c3_g1_i1
TRINITY_DN12336_c0_g1_i1
TRINITY_DN12336_c1_g1_i7
TRINITY_DN12337_c0_g1_i1
TRINITY_DN12338_c2_g1_i2	K15607
TRINITY_DN12338_c3_g1_i4
TRINITY_DN12338_c4_g2_i2	K15191
TRINITY_DN12338_c4_g3_i8
TRINITY_DN12339_c0_g2_i4
TRINITY_DN12340_c0_g1_i4
TRINITY_DN12340_c0_g2_i1
TRINITY_DN12341_c4_g1_i2
TRINITY_DN12341_c5_g1_i1
TRINITY_DN12341_c6_g1_i1
TRINITY_DN12342_c0_g1_i3	K22324
TRINITY_DN12343_c1_g1_i1
TRINITY_DN12343_c1_g2_i1
TRINITY_DN12343_c1_g5_i2
TRINITY_DN12344_c0_g1_i4
TRINITY_DN12345_c6_g2_i1	K10599
TRINITY_DN12345_c7_g2_i2
TRINITY_DN12346_c1_g1_i1
TRINITY_DN12347_c10_g1_i1
TRINITY_DN12347_c11_g1_i11	K20131
TRINITY_DN12347_c11_g2_i1	K07937
TRINITY_DN12348_c0_g1_i1
TRINITY_DN12348_c1_g2_i2
TRINITY_DN12348_c1_g4_i1
TRINITY_DN12348_c1_g5_i1
TRINITY_DN12348_c1_g6_i1
TRINITY_DN12348_c1_g8_i1
TRINITY_DN12349_c13_g1_i4
TRINITY_DN12349_c6_g1_i2
TRINITY_DN12352_c5_g1_i2
TRINITY_DN12352_c5_g2_i3	K15135
TRINITY_DN12352_c6_g1_i4	K00166
TRINITY_DN12353_c7_g3_i2
TRINITY_DN12353_c8_g3_i1	K06633
TRINITY_DN12353_c8_g4_i2
TRINITY_DN12354_c9_g2_i2
TRINITY_DN12355_c2_g3_i2
TRINITY_DN12355_c3_g1_i1
TRINITY_DN12355_c5_g1_i1
TRINITY_DN12356_c0_g1_i1
TRINITY_DN12356_c2_g1_i2
TRINITY_DN12356_c3_g1_i2	K05094
TRINITY_DN12356_c3_g2_i1
TRINITY_DN12357_c0_g1_i1	K09493
TRINITY_DN12357_c2_g1_i12	K10457
TRINITY_DN12357_c2_g2_i3	K13917
TRINITY_DN12357_c3_g1_i1
TRINITY_DN12357_c3_g2_i3
TRINITY_DN12357_c3_g3_i1	K12829
TRINITY_DN12357_c3_g4_i1
TRINITY_DN12358_c1_g1_i2
TRINITY_DN12358_c1_g2_i2
TRINITY_DN12359_c7_g3_i1
TRINITY_DN12359_c8_g1_i1	K10660
TRINITY_DN12359_c8_g2_i1	K03883
TRINITY_DN12359_c8_g3_i6	K17533
TRINITY_DN12360_c3_g1_i1
TRINITY_DN12360_c4_g1_i1
TRINITY_DN12360_c7_g1_i2
TRINITY_DN12360_c8_g1_i4
TRINITY_DN12360_c8_g2_i1	K01885
TRINITY_DN12361_c0_g2_i1
TRINITY_DN12361_c3_g2_i9	K10737
TRINITY_DN12362_c4_g1_i3
TRINITY_DN12362_c5_g1_i4	K14315
TRINITY_DN12362_c6_g1_i8
TRINITY_DN12362_c6_g2_i1	K01737
TRINITY_DN12362_c6_g3_i1
TRINITY_DN12362_c6_g5_i3
TRINITY_DN12363_c0_g1_i1
TRINITY_DN12364_c1_g1_i1
TRINITY_DN12364_c5_g1_i1
TRINITY_DN12364_c5_g2_i4	K17935
TRINITY_DN12364_c5_g3_i4	K12383
TRINITY_DN12365_c0_g1_i1
TRINITY_DN12365_c2_g4_i1
TRINITY_DN12365_c3_g1_i1
TRINITY_DN12365_c6_g1_i1
TRINITY_DN12367_c0_g1_i3
TRINITY_DN12369_c4_g1_i1	K00166
TRINITY_DN12369_c4_g2_i1
TRINITY_DN12369_c5_g1_i3	K03872
TRINITY_DN12369_c5_g2_i3	K06184
TRINITY_DN12369_c6_g1_i5	K00164
TRINITY_DN12369_c6_g2_i4	K10632
TRINITY_DN12369_c6_g3_i1	K08733
TRINITY_DN12369_c6_g5_i3
TRINITY_DN12369_c6_g6_i1	K00522
TRINITY_DN12369_c8_g1_i1	K09634
TRINITY_DN12370_c0_g1_i1
TRINITY_DN12371_c3_g1_i1
TRINITY_DN12371_c5_g1_i2	K00804
TRINITY_DN12371_c5_g3_i1
TRINITY_DN12371_c5_g4_i1
TRINITY_DN12371_c6_g3_i1	K17554
TRINITY_DN12371_c7_g1_i1	K22803
TRINITY_DN12371_c7_g2_i1	K15045
TRINITY_DN12372_c0_g1_i2	K03141
TRINITY_DN12372_c0_g3_i1
TRINITY_DN12372_c0_g5_i1
TRINITY_DN12374_c10_g1_i1
TRINITY_DN12374_c6_g2_i12
TRINITY_DN12374_c6_g3_i1	K04153
TRINITY_DN12374_c6_g6_i2	K05294
TRINITY_DN12375_c5_g2_i5
TRINITY_DN12376_c4_g1_i5	K06580
TRINITY_DN12377_c0_g1_i2
TRINITY_DN12379_c3_g1_i1
TRINITY_DN12379_c4_g1_i5
TRINITY_DN12379_c4_g2_i1	K19363
TRINITY_DN12379_c5_g1_i6	K14786
TRINITY_DN12379_c5_g3_i1
TRINITY_DN12380_c11_g1_i2	K18264
TRINITY_DN12380_c11_g2_i1	K14640
TRINITY_DN12380_c11_g4_i1	K13221
TRINITY_DN12380_c11_g5_i1
TRINITY_DN12381_c0_g1_i3
TRINITY_DN12382_c0_g1_i6
TRINITY_DN12383_c1_g1_i2
TRINITY_DN12383_c1_g3_i4	K02989
TRINITY_DN12383_c1_g4_i1
TRINITY_DN12383_c1_g5_i5
TRINITY_DN12383_c1_g6_i1
TRINITY_DN12385_c4_g1_i5	K15027
TRINITY_DN12385_c4_g2_i1
TRINITY_DN12386_c5_g1_i2
TRINITY_DN12386_c5_g3_i3
TRINITY_DN12386_c5_g4_i1	K13273
TRINITY_DN12386_c5_g5_i1	K01363
TRINITY_DN12388_c11_g1_i1	K00858
TRINITY_DN12388_c6_g1_i1
TRINITY_DN12388_c6_g2_i1
TRINITY_DN12389_c0_g1_i1
TRINITY_DN12389_c0_g2_i4
TRINITY_DN12390_c0_g1_i1	K18761
TRINITY_DN12390_c1_g1_i1	K03961
TRINITY_DN12390_c2_g1_i1	K08545
TRINITY_DN12390_c3_g1_i4
TRINITY_DN12390_c3_g2_i14
TRINITY_DN12390_c3_g4_i1	K16752
TRINITY_DN12390_c3_g6_i6
TRINITY_DN12391_c0_g2_i3
TRINITY_DN12391_c0_g3_i1
TRINITY_DN12392_c0_g1_i6	K04351
TRINITY_DN12392_c1_g1_i1
TRINITY_DN12392_c1_g2_i2
TRINITY_DN12392_c1_g3_i4	K02960
TRINITY_DN12392_c1_g4_i2	K17576
TRINITY_DN12393_c3_g1_i1	K06532
TRINITY_DN12393_c4_g1_i3
TRINITY_DN12393_c4_g3_i2
TRINITY_DN12393_c4_g4_i1	K04459
TRINITY_DN12394_c3_g1_i1
TRINITY_DN12394_c7_g2_i4
TRINITY_DN12394_c8_g1_i1
TRINITY_DN12395_c0_g1_i1
TRINITY_DN12395_c1_g2_i1
TRINITY_DN12395_c2_g1_i6
TRINITY_DN12395_c2_g5_i2
TRINITY_DN12396_c3_g1_i2	K16575
TRINITY_DN12396_c3_g2_i2
TRINITY_DN12396_c3_g3_i1	K14560
TRINITY_DN12396_c3_g4_i1
TRINITY_DN12396_c4_g1_i3
TRINITY_DN12397_c2_g3_i4	K15409
TRINITY_DN12397_c2_g4_i1
TRINITY_DN12397_c4_g1_i3	K00326
TRINITY_DN12397_c5_g1_i1
TRINITY_DN12397_c5_g2_i1	K00280
TRINITY_DN12397_c5_g3_i1
TRINITY_DN12398_c1_g1_i2
TRINITY_DN12399_c2_g1_i1
TRINITY_DN12399_c2_g2_i1
TRINITY_DN12399_c2_g4_i3
TRINITY_DN12399_c2_g8_i1
TRINITY_DN12400_c0_g1_i1
TRINITY_DN12400_c10_g1_i1
TRINITY_DN12400_c4_g1_i2
TRINITY_DN12400_c4_g2_i1
TRINITY_DN12400_c4_g4_i2
TRINITY_DN12400_c4_g5_i1
TRINITY_DN12400_c4_g6_i3
TRINITY_DN12400_c5_g1_i1
TRINITY_DN12401_c2_g1_i3	K18270
TRINITY_DN12401_c2_g2_i3
TRINITY_DN12401_c2_g3_i1
TRINITY_DN12401_c2_g4_i2
TRINITY_DN12402_c5_g1_i3	K01887
TRINITY_DN12402_c5_g2_i3	K14724
TRINITY_DN12403_c4_g1_i1	K18735
TRINITY_DN12403_c4_g3_i1
TRINITY_DN12403_c5_g2_i3
TRINITY_DN12403_c5_g4_i1
TRINITY_DN12403_c6_g1_i3
TRINITY_DN12404_c2_g1_i4	K15683
TRINITY_DN12404_c3_g1_i1	K08817
TRINITY_DN12404_c4_g6_i4	K08776
TRINITY_DN12404_c6_g1_i1
TRINITY_DN12406_c8_g3_i2	K01872
TRINITY_DN12406_c8_g4_i1
TRINITY_DN12406_c8_g5_i2
TRINITY_DN12407_c0_g1_i2
TRINITY_DN12407_c1_g1_i2
TRINITY_DN12407_c3_g1_i3
TRINITY_DN12407_c3_g2_i2	K09299
TRINITY_DN12407_c3_g3_i1
TRINITY_DN12407_c3_g4_i2	K09299
TRINITY_DN12407_c4_g1_i1	K15179
TRINITY_DN12407_c4_g2_i1
TRINITY_DN12407_c4_g4_i1
TRINITY_DN12408_c10_g1_i1	K13105
TRINITY_DN12408_c10_g3_i1	K05991
TRINITY_DN12408_c10_g7_i1
TRINITY_DN12409_c3_g1_i1
TRINITY_DN12410_c0_g1_i2
TRINITY_DN12410_c0_g2_i7
TRINITY_DN12410_c0_g3_i1
TRINITY_DN12411_c4_g1_i1
TRINITY_DN12411_c7_g1_i3
TRINITY_DN12411_c8_g1_i1
TRINITY_DN12412_c2_g2_i1
TRINITY_DN12412_c2_g3_i2	K09521
TRINITY_DN12412_c2_g4_i1
TRINITY_DN12412_c3_g1_i5
TRINITY_DN12412_c3_g3_i3
TRINITY_DN12412_c3_g4_i1
TRINITY_DN12412_c3_g6_i1	K04153
TRINITY_DN12412_c3_g8_i1
TRINITY_DN12412_c4_g1_i1
TRINITY_DN12412_c4_g2_i1
TRINITY_DN12413_c8_g2_i3
TRINITY_DN12414_c4_g2_i1	K16680
TRINITY_DN12415_c0_g1_i5
TRINITY_DN12416_c3_g1_i1	K07914
TRINITY_DN12416_c4_g1_i4
TRINITY_DN12416_c4_g3_i1	K01939
TRINITY_DN12416_c5_g1_i3	K08957
TRINITY_DN12417_c3_g2_i2
TRINITY_DN12417_c4_g1_i2
TRINITY_DN12417_c4_g2_i2	K13187
TRINITY_DN12418_c8_g1_i1	K17600
TRINITY_DN12418_c9_g1_i2	K00502
TRINITY_DN12418_c9_g2_i3	K01867
TRINITY_DN12418_c9_g3_i3
TRINITY_DN12419_c5_g1_i1
TRINITY_DN12419_c6_g2_i1
TRINITY_DN12419_c6_g4_i1
TRINITY_DN12419_c6_g5_i1	K10885
TRINITY_DN12420_c5_g1_i16
TRINITY_DN12420_c5_g2_i2
TRINITY_DN12421_c5_g1_i2
TRINITY_DN12421_c6_g1_i2	K08112
TRINITY_DN12421_c6_g12_i1	K03905
TRINITY_DN12421_c6_g3_i2
TRINITY_DN12421_c6_g5_i2	K03178
TRINITY_DN12421_c6_g8_i1
TRINITY_DN12423_c5_g1_i5
TRINITY_DN12423_c5_g10_i1
TRINITY_DN12423_c5_g3_i2
TRINITY_DN12423_c5_g4_i5
TRINITY_DN12423_c5_g6_i5	K01251
TRINITY_DN12423_c5_g8_i2	K10727
TRINITY_DN12424_c9_g1_i3
TRINITY_DN12424_c9_g2_i2
TRINITY_DN12424_c9_g3_i5
TRINITY_DN12424_c9_g4_i1	K02326
TRINITY_DN12425_c6_g3_i3
TRINITY_DN12425_c8_g1_i1
TRINITY_DN12426_c3_g3_i1	K04405
TRINITY_DN12426_c3_g4_i3
TRINITY_DN12426_c4_g1_i2
TRINITY_DN12426_c5_g1_i2
TRINITY_DN12426_c5_g2_i1
TRINITY_DN12427_c0_g1_i1
TRINITY_DN12427_c1_g1_i6
TRINITY_DN12427_c1_g3_i3
TRINITY_DN12428_c2_g1_i1	K13370
TRINITY_DN12428_c3_g2_i9
TRINITY_DN12429_c2_g1_i1	K03661
TRINITY_DN12429_c6_g6_i2	K03661
TRINITY_DN12430_c7_g1_i1	K03138
TRINITY_DN12430_c7_g2_i1	K08866
TRINITY_DN12430_c7_g3_i1
TRINITY_DN12430_c8_g2_i3	K00773
TRINITY_DN12431_c4_g1_i2
TRINITY_DN12431_c5_g1_i2
TRINITY_DN12431_c6_g1_i3
TRINITY_DN12432_c4_g3_i2	K06584
TRINITY_DN12432_c5_g1_i11	K06671
TRINITY_DN12433_c0_g2_i1
TRINITY_DN12433_c3_g2_i1
TRINITY_DN12433_c5_g1_i9	K10661
TRINITY_DN12433_c5_g2_i3
TRINITY_DN12434_c0_g1_i2
TRINITY_DN12434_c2_g1_i1
TRINITY_DN12434_c3_g1_i2
TRINITY_DN12434_c4_g1_i1	K01008
TRINITY_DN12434_c6_g1_i1
TRINITY_DN12434_c7_g4_i2
TRINITY_DN12436_c0_g2_i6
TRINITY_DN12437_c6_g2_i2
TRINITY_DN12437_c7_g1_i3
TRINITY_DN12437_c7_g3_i2	K14408
TRINITY_DN12437_c7_g4_i4
TRINITY_DN12437_c7_g5_i2
TRINITY_DN12437_c7_g6_i1
TRINITY_DN12438_c5_g1_i1	K01080
TRINITY_DN12438_c5_g2_i2
TRINITY_DN12438_c6_g1_i1	K12896
TRINITY_DN12438_c7_g1_i2
TRINITY_DN12438_c7_g2_i3	K19919
TRINITY_DN12439_c0_g1_i3
TRINITY_DN12440_c0_g1_i1
TRINITY_DN12441_c4_g11_i2	K09332
TRINITY_DN12441_c4_g3_i1	K09330
TRINITY_DN12441_c4_g4_i8
TRINITY_DN12441_c4_g8_i1
TRINITY_DN12441_c4_g9_i1	K14816
TRINITY_DN12443_c2_g1_i1
TRINITY_DN12443_c4_g1_i1
TRINITY_DN12443_c4_g2_i1
TRINITY_DN12443_c5_g1_i4	K06580
TRINITY_DN12443_c5_g2_i3
TRINITY_DN12443_c6_g1_i9
TRINITY_DN12443_c6_g2_i2
TRINITY_DN12443_c7_g1_i3
TRINITY_DN12443_c8_g1_i2	K15437
TRINITY_DN12444_c0_g1_i1	K10266
TRINITY_DN12445_c1_g1_i1
TRINITY_DN12445_c5_g1_i2
TRINITY_DN12445_c6_g1_i2
TRINITY_DN12445_c7_g1_i2
TRINITY_DN12445_c7_g2_i1
TRINITY_DN12445_c8_g1_i6	K11135
TRINITY_DN12446_c5_g1_i4	K20314
TRINITY_DN12446_c6_g1_i1	K03164
TRINITY_DN12446_c7_g2_i1
TRINITY_DN12447_c3_g1_i2
TRINITY_DN12447_c7_g1_i1
TRINITY_DN12447_c8_g2_i7	K20407
TRINITY_DN12447_c8_g3_i1
TRINITY_DN12447_c8_g4_i1	K00699
TRINITY_DN12448_c11_g1_i1
TRINITY_DN12449_c8_g1_i1
TRINITY_DN12449_c8_g2_i2	K02355
TRINITY_DN12449_c9_g1_i6	K03241
TRINITY_DN12449_c9_g2_i1	K20069
TRINITY_DN1245_c0_g1_i1
TRINITY_DN1245_c0_g2_i1
TRINITY_DN12451_c1_g1_i1
TRINITY_DN12452_c5_g1_i2	K13298
TRINITY_DN12452_c5_g2_i1	K10752
TRINITY_DN12452_c5_g3_i1	K00933
TRINITY_DN12452_c5_g5_i1	K16761
TRINITY_DN12453_c1_g1_i5
TRINITY_DN12453_c1_g2_i1
TRINITY_DN12454_c0_g1_i1
TRINITY_DN12456_c1_g1_i1
TRINITY_DN12456_c3_g3_i6
TRINITY_DN12456_c4_g3_i4	K11253
TRINITY_DN12457_c1_g4_i1	K13126
TRINITY_DN12457_c3_g3_i4
TRINITY_DN12457_c3_g4_i1
TRINITY_DN12458_c0_g1_i1
TRINITY_DN12459_c5_g10_i1	K08773
TRINITY_DN12459_c5_g11_i2
TRINITY_DN12459_c5_g3_i2
TRINITY_DN12459_c5_g5_i5
TRINITY_DN12459_c5_g7_i2
TRINITY_DN12460_c13_g1_i3	K18134
TRINITY_DN12461_c4_g2_i1	K06268
TRINITY_DN12461_c5_g2_i2
TRINITY_DN12461_c5_g3_i1
TRINITY_DN12462_c3_g11_i2
TRINITY_DN12462_c3_g14_i1
TRINITY_DN12462_c3_g4_i2
TRINITY_DN12464_c6_g1_i2	K00616
TRINITY_DN12464_c6_g2_i1
TRINITY_DN12464_c8_g1_i4	K00666
TRINITY_DN12464_c8_g2_i1
TRINITY_DN12464_c8_g3_i1
TRINITY_DN12465_c3_g1_i1
TRINITY_DN12465_c6_g1_i2
TRINITY_DN12465_c7_g1_i1
TRINITY_DN12465_c8_g2_i7
TRINITY_DN12465_c8_g3_i1
TRINITY_DN12465_c8_g5_i1
TRINITY_DN12465_c8_g6_i1	K18668
TRINITY_DN12465_c9_g1_i1	K03232
TRINITY_DN12466_c0_g1_i1	K04131
TRINITY_DN12467_c1_g1_i1	K08803
TRINITY_DN12467_c1_g6_i1	K12316
TRINITY_DN12467_c1_g7_i3
TRINITY_DN12467_c1_g9_i3
TRINITY_DN12468_c1_g1_i2	K08835
TRINITY_DN12468_c1_g2_i2
TRINITY_DN12468_c2_g4_i1
TRINITY_DN12469_c6_g1_i1	K21776
TRINITY_DN12469_c6_g2_i1
TRINITY_DN12469_c7_g1_i5
TRINITY_DN12469_c7_g2_i1
TRINITY_DN12469_c7_g3_i1
TRINITY_DN12469_c8_g1_i5	K20410
TRINITY_DN12469_c8_g2_i2	K17906
TRINITY_DN12470_c4_g1_i2	K15156
TRINITY_DN12471_c2_g2_i1	K14007
TRINITY_DN12472_c5_g3_i1
TRINITY_DN12473_c4_g2_i2
TRINITY_DN12474_c3_g1_i1	K13899
TRINITY_DN12474_c6_g1_i2	K14708
TRINITY_DN12474_c6_g2_i1	K22861
TRINITY_DN12474_c7_g1_i1
TRINITY_DN12474_c8_g1_i4
TRINITY_DN12474_c8_g2_i1
TRINITY_DN12475_c2_g1_i1
TRINITY_DN12475_c4_g1_i3
TRINITY_DN12475_c4_g2_i5	K14848
TRINITY_DN12475_c4_g4_i2	K07295
TRINITY_DN12475_c4_g5_i3	K10089
TRINITY_DN12476_c4_g3_i3
TRINITY_DN12476_c4_g5_i3
TRINITY_DN12477_c10_g1_i1
TRINITY_DN12477_c2_g1_i2	K08592
TRINITY_DN12477_c4_g1_i2
TRINITY_DN12477_c4_g12_i1
TRINITY_DN12478_c0_g1_i1
TRINITY_DN12478_c10_g2_i2	K17197
TRINITY_DN12478_c9_g1_i2
TRINITY_DN12479_c4_g10_i2
TRINITY_DN12479_c4_g3_i1
TRINITY_DN12480_c0_g1_i1
TRINITY_DN12481_c1_g2_i4	K08017
TRINITY_DN12481_c1_g4_i2	K11161
TRINITY_DN12482_c1_g1_i1
TRINITY_DN12482_c3_g1_i1
TRINITY_DN12483_c2_g1_i1
TRINITY_DN12483_c6_g1_i1
TRINITY_DN12483_c7_g3_i3	K06519
TRINITY_DN12483_c7_g4_i1
TRINITY_DN12483_c7_g6_i2	K09486
TRINITY_DN12483_c7_g8_i1	K12164
TRINITY_DN12483_c8_g1_i1
TRINITY_DN12484_c13_g3_i1
TRINITY_DN12486_c0_g1_i1	K01273
TRINITY_DN12486_c1_g1_i1
TRINITY_DN12487_c4_g2_i1
TRINITY_DN12487_c7_g4_i1
TRINITY_DN12489_c0_g1_i4
TRINITY_DN12490_c5_g1_i2
TRINITY_DN12490_c7_g2_i4	K01444
TRINITY_DN12490_c7_g3_i5	K11393
TRINITY_DN12491_c0_g3_i1
TRINITY_DN12492_c12_g3_i2
TRINITY_DN12492_c9_g1_i1
TRINITY_DN12493_c10_g3_i4
TRINITY_DN12493_c8_g1_i3	K22420
TRINITY_DN12493_c9_g1_i8	K00382
TRINITY_DN12494_c5_g1_i1	K11268
TRINITY_DN12494_c5_g3_i5
TRINITY_DN12494_c5_g4_i2
TRINITY_DN12494_c5_g8_i1	K12475
TRINITY_DN12495_c0_g1_i4
TRINITY_DN12495_c0_g2_i2	K10703
TRINITY_DN12496_c7_g1_i1	K12197
TRINITY_DN12496_c8_g1_i1	K17807
TRINITY_DN12496_c8_g4_i1	K13131
TRINITY_DN12496_c8_g5_i1
TRINITY_DN12496_c9_g1_i2
TRINITY_DN12496_c9_g2_i1	K14293
TRINITY_DN12497_c3_g1_i4
TRINITY_DN12497_c3_g4_i1	K02320
TRINITY_DN12498_c6_g2_i4
TRINITY_DN12499_c6_g1_i7	K08518
TRINITY_DN12501_c2_g5_i1
TRINITY_DN12502_c5_g1_i1
TRINITY_DN12502_c6_g1_i3	K11971
TRINITY_DN12502_c6_g10_i1
TRINITY_DN12502_c6_g3_i1	K05323
TRINITY_DN12502_c6_g5_i1
TRINITY_DN12502_c6_g6_i1	K10802
TRINITY_DN12502_c6_g7_i3	K11862
TRINITY_DN12503_c1_g1_i1
TRINITY_DN12503_c3_g1_i1
TRINITY_DN12503_c4_g1_i14
TRINITY_DN12503_c4_g2_i1
TRINITY_DN12503_c5_g1_i2	K08799
TRINITY_DN12503_c5_g3_i1
TRINITY_DN12505_c0_g1_i1
TRINITY_DN12506_c4_g1_i6
TRINITY_DN12506_c4_g2_i2
TRINITY_DN12506_c4_g3_i1
TRINITY_DN12506_c4_g4_i1
TRINITY_DN12506_c6_g1_i1
TRINITY_DN12507_c3_g2_i2
TRINITY_DN12507_c3_g6_i1
TRINITY_DN12508_c1_g1_i3
TRINITY_DN12508_c3_g1_i1
TRINITY_DN12508_c3_g2_i4
TRINITY_DN12508_c3_g3_i2
TRINITY_DN12508_c3_g4_i2	K21286
TRINITY_DN12508_c3_g6_i1
TRINITY_DN12509_c6_g1_i12	K15188
TRINITY_DN12509_c6_g2_i5
TRINITY_DN12509_c6_g3_i1
TRINITY_DN12509_c6_g5_i1
TRINITY_DN12510_c5_g2_i3	K04163
TRINITY_DN12510_c6_g1_i10
TRINITY_DN12511_c2_g1_i1
TRINITY_DN12511_c2_g2_i1	K09113
TRINITY_DN12512_c3_g1_i7	K05323
TRINITY_DN12512_c3_g2_i1
TRINITY_DN12512_c4_g2_i2	K04237
TRINITY_DN12512_c4_g3_i1	K01080
TRINITY_DN12514_c8_g1_i8	K00011
TRINITY_DN12515_c2_g11_i1	K11108
TRINITY_DN12515_c2_g3_i1	K10871
TRINITY_DN12515_c2_g7_i1
TRINITY_DN12516_c3_g1_i1	K19998
TRINITY_DN12516_c3_g2_i2	K00231
TRINITY_DN12516_c3_g4_i2
TRINITY_DN12516_c4_g1_i3
TRINITY_DN12517_c0_g2_i1
TRINITY_DN12517_c1_g3_i1
TRINITY_DN12518_c0_g2_i2
TRINITY_DN12518_c1_g1_i4	K14548
TRINITY_DN12518_c1_g2_i1
TRINITY_DN12518_c1_g6_i2	K03031
TRINITY_DN12518_c1_g8_i1
TRINITY_DN12518_c1_g9_i1
TRINITY_DN12519_c3_g1_i1
TRINITY_DN12520_c2_g1_i2	K00852
TRINITY_DN12520_c3_g4_i5
TRINITY_DN12520_c3_g6_i1
TRINITY_DN12520_c3_g7_i2
TRINITY_DN12521_c6_g2_i1
TRINITY_DN12521_c7_g1_i1	K14832
TRINITY_DN12522_c2_g1_i1
TRINITY_DN12522_c3_g2_i1	K13174
TRINITY_DN12522_c4_g1_i2
TRINITY_DN12522_c5_g1_i4
TRINITY_DN12522_c5_g3_i1	K02156
TRINITY_DN12523_c4_g7_i1
TRINITY_DN12524_c2_g1_i1
TRINITY_DN12524_c6_g1_i1
TRINITY_DN12524_c7_g1_i1	K04285
TRINITY_DN12524_c8_g1_i3	K14033
TRINITY_DN12524_c8_g2_i3
TRINITY_DN12524_c8_g3_i4	K14033
TRINITY_DN12525_c3_g1_i3	K09022
TRINITY_DN12525_c4_g1_i3
TRINITY_DN12525_c5_g1_i1	K08840
TRINITY_DN12525_c5_g2_i4
TRINITY_DN12526_c0_g1_i2
TRINITY_DN12526_c1_g1_i1
TRINITY_DN12526_c3_g1_i4
TRINITY_DN12526_c3_g2_i1
TRINITY_DN12526_c4_g1_i2
TRINITY_DN12526_c4_g2_i5
TRINITY_DN12526_c4_g4_i2
TRINITY_DN12528_c0_g1_i2	K11869
TRINITY_DN12528_c0_g2_i1	K06240
TRINITY_DN12528_c0_g4_i1	K05635
TRINITY_DN12528_c0_g5_i1	K09529
TRINITY_DN12528_c0_g6_i1	K04599
TRINITY_DN12529_c0_g1_i3
TRINITY_DN12530_c0_g1_i5
TRINITY_DN12530_c0_g10_i1
TRINITY_DN12530_c0_g3_i1
TRINITY_DN12530_c0_g4_i2
TRINITY_DN12530_c0_g5_i1
TRINITY_DN12530_c0_g6_i1	K12486
TRINITY_DN12530_c0_g8_i1
TRINITY_DN12531_c0_g2_i1
TRINITY_DN12531_c2_g2_i3	K18080
TRINITY_DN12531_c2_g3_i4	K08539
TRINITY_DN12531_c2_g5_i2	K15613
TRINITY_DN12531_c2_g6_i2	K13886
TRINITY_DN12531_c2_g7_i4
TRINITY_DN12531_c2_g8_i1	K09048
TRINITY_DN12532_c2_g1_i3
TRINITY_DN12533_c1_g2_i1
TRINITY_DN12533_c1_g3_i3
TRINITY_DN12533_c1_g6_i1
TRINITY_DN12533_c1_g7_i1
TRINITY_DN12534_c0_g1_i1	K20366
TRINITY_DN12534_c0_g2_i1
TRINITY_DN12534_c0_g3_i3	K03006
TRINITY_DN12535_c2_g1_i1	K14688
TRINITY_DN12535_c4_g2_i1
TRINITY_DN12535_c5_g1_i3	K03234
TRINITY_DN12535_c5_g2_i6
TRINITY_DN12535_c5_g4_i5	K03848
TRINITY_DN12536_c3_g1_i1
TRINITY_DN12536_c4_g2_i4
TRINITY_DN12536_c4_g3_i6
TRINITY_DN12536_c4_g4_i4
TRINITY_DN12537_c10_g2_i1
TRINITY_DN12537_c7_g1_i1
TRINITY_DN12539_c5_g1_i1	K21843
TRINITY_DN12539_c8_g1_i4	K05750
TRINITY_DN12540_c7_g1_i3
TRINITY_DN12540_c7_g4_i2	K11438
TRINITY_DN12541_c3_g1_i3	K01408
TRINITY_DN12541_c3_g2_i1	K17654
TRINITY_DN12541_c3_g3_i2
TRINITY_DN12541_c3_g4_i2	K17560
TRINITY_DN12541_c3_g6_i1	K20223
TRINITY_DN12541_c3_g8_i1
TRINITY_DN12541_c3_g9_i1
TRINITY_DN12542_c3_g1_i6
TRINITY_DN12543_c6_g1_i13	K04930
TRINITY_DN12544_c1_g1_i1	K20398
TRINITY_DN12544_c3_g1_i1	K02731
TRINITY_DN12544_c4_g1_i1
TRINITY_DN12544_c5_g3_i2	K10395
TRINITY_DN12544_c6_g2_i13
TRINITY_DN12545_c10_g1_i5
TRINITY_DN12545_c10_g2_i2
TRINITY_DN12545_c6_g1_i2
TRINITY_DN12546_c3_g1_i4	K01265
TRINITY_DN12546_c4_g1_i1	K06071
TRINITY_DN12546_c5_g1_i3
TRINITY_DN12548_c1_g1_i1
TRINITY_DN12548_c1_g2_i2
TRINITY_DN12548_c3_g1_i2	K04211
TRINITY_DN12548_c3_g3_i3	K00922
TRINITY_DN12548_c3_g4_i1
TRINITY_DN12548_c3_g5_i1
TRINITY_DN12548_c3_g7_i2
TRINITY_DN12548_c3_g8_i1	K10413
TRINITY_DN12549_c1_g3_i2	K17589
TRINITY_DN12549_c2_g1_i1
TRINITY_DN12549_c2_g2_i3
TRINITY_DN12550_c5_g1_i1	K17512
TRINITY_DN12551_c8_g1_i8	K13963
TRINITY_DN12551_c8_g2_i1
TRINITY_DN12552_c0_g1_i1
TRINITY_DN12552_c0_g3_i1	K15170
TRINITY_DN12552_c1_g1_i7
TRINITY_DN12552_c2_g1_i8
TRINITY_DN12553_c10_g1_i1
TRINITY_DN12553_c10_g2_i4
TRINITY_DN12553_c2_g1_i1	K13206
TRINITY_DN12553_c7_g1_i1
TRINITY_DN12554_c8_g2_i1
TRINITY_DN12554_c8_g3_i3
TRINITY_DN12555_c0_g1_i11
TRINITY_DN12556_c2_g1_i1
TRINITY_DN12556_c2_g2_i1
TRINITY_DN12556_c5_g1_i1	K20631
TRINITY_DN12556_c6_g2_i2	K08202
TRINITY_DN12558_c3_g1_i1
TRINITY_DN12558_c4_g1_i1	K09500
TRINITY_DN12558_c5_g1_i2
TRINITY_DN12558_c5_g2_i6	K00207
TRINITY_DN12558_c5_g4_i2
TRINITY_DN12558_c5_g5_i1	K01099
TRINITY_DN12558_c5_g8_i3
TRINITY_DN12559_c8_g1_i7
TRINITY_DN12559_c8_g3_i2
TRINITY_DN12560_c0_g1_i1
TRINITY_DN12560_c2_g1_i5
TRINITY_DN12560_c2_g2_i2
TRINITY_DN12560_c2_g3_i1
TRINITY_DN12560_c2_g6_i2
TRINITY_DN12560_c2_g9_i1	K00763
TRINITY_DN12561_c2_g2_i1
TRINITY_DN12561_c2_g3_i4
TRINITY_DN12562_c0_g1_i1
TRINITY_DN12562_c7_g1_i1	K19347
TRINITY_DN12562_c7_g2_i2	K10532
TRINITY_DN12562_c7_g3_i1
TRINITY_DN12562_c7_g9_i1	K05110
TRINITY_DN12563_c2_g2_i2
TRINITY_DN12563_c3_g2_i4	K01011
TRINITY_DN12563_c4_g1_i3	K02542
TRINITY_DN12563_c5_g2_i2
TRINITY_DN12564_c0_g1_i2
TRINITY_DN12565_c3_g1_i1
TRINITY_DN12565_c4_g1_i3	K18740
TRINITY_DN12565_c4_g2_i1
TRINITY_DN12565_c5_g1_i1	K15691
TRINITY_DN12565_c6_g1_i1	K01908
TRINITY_DN12565_c6_g3_i1	K14454
TRINITY_DN12566_c6_g1_i8	K10626
TRINITY_DN12566_c6_g2_i2
TRINITY_DN12566_c6_g3_i1	K02353
TRINITY_DN12566_c6_g4_i3	K00717
TRINITY_DN12567_c4_g3_i3
TRINITY_DN12567_c4_g5_i1	K03943
TRINITY_DN12569_c1_g3_i2
TRINITY_DN12569_c1_g4_i1	K04615
TRINITY_DN12569_c2_g1_i5
TRINITY_DN12569_c2_g2_i6
TRINITY_DN12570_c0_g1_i2
TRINITY_DN12571_c7_g2_i1	K20184
TRINITY_DN12571_c7_g3_i1
TRINITY_DN12572_c0_g3_i1
TRINITY_DN12573_c10_g2_i1
TRINITY_DN12573_c10_g3_i2	K09207
TRINITY_DN12573_c9_g1_i4
TRINITY_DN12575_c1_g1_i1
TRINITY_DN12575_c2_g1_i4	K08694
TRINITY_DN12575_c2_g3_i2	K08816
TRINITY_DN12575_c2_g4_i1
TRINITY_DN12576_c2_g1_i1
TRINITY_DN12576_c4_g1_i1	K12003
TRINITY_DN12576_c4_g3_i5	K17809
TRINITY_DN12576_c4_g4_i6
TRINITY_DN12576_c4_g5_i2	K03963
TRINITY_DN12576_c4_g6_i1
TRINITY_DN12577_c11_g1_i2
TRINITY_DN12577_c11_g3_i3
TRINITY_DN12577_c11_g5_i1
TRINITY_DN12577_c11_g6_i2	K17541
TRINITY_DN12577_c11_g7_i3
TRINITY_DN12577_c7_g2_i1
TRINITY_DN12577_c9_g1_i1
TRINITY_DN12578_c1_g2_i1	K16457
TRINITY_DN12578_c3_g1_i1	K20120
TRINITY_DN12578_c3_g2_i7	K11807
TRINITY_DN12578_c3_g4_i1	K04460
TRINITY_DN12578_c3_g5_i1	K18595
TRINITY_DN12578_c4_g1_i4	K06843
TRINITY_DN12578_c5_g1_i1
TRINITY_DN12579_c2_g1_i1
TRINITY_DN12580_c6_g1_i1
TRINITY_DN12580_c7_g2_i3
TRINITY_DN12580_c7_g5_i3
TRINITY_DN12581_c2_g1_i1
TRINITY_DN12581_c4_g1_i3
TRINITY_DN12581_c4_g3_i3
TRINITY_DN12581_c4_g8_i2
TRINITY_DN12581_c4_g9_i1
TRINITY_DN12581_c5_g1_i1
TRINITY_DN12582_c6_g2_i3
TRINITY_DN12582_c7_g1_i3
TRINITY_DN12582_c8_g1_i1
TRINITY_DN12583_c10_g1_i1
TRINITY_DN12583_c2_g2_i1
TRINITY_DN12583_c4_g1_i1
TRINITY_DN12583_c5_g1_i2
TRINITY_DN12583_c6_g1_i1
TRINITY_DN12583_c7_g1_i1
TRINITY_DN12584_c0_g1_i1
TRINITY_DN12584_c0_g2_i2	K13356
TRINITY_DN12585_c1_g1_i2
TRINITY_DN12585_c2_g1_i1
TRINITY_DN12585_c2_g3_i3
TRINITY_DN12586_c1_g11_i2	K13346
TRINITY_DN12586_c1_g12_i3
TRINITY_DN12586_c1_g2_i2	K21775
TRINITY_DN12586_c1_g3_i1
TRINITY_DN12586_c1_g4_i1
TRINITY_DN12586_c1_g5_i2	K19366
TRINITY_DN12586_c1_g7_i4	K11990
TRINITY_DN12586_c1_g9_i1
TRINITY_DN12587_c7_g1_i3	K12850
TRINITY_DN12588_c2_g1_i7
TRINITY_DN12588_c2_g3_i2
TRINITY_DN12589_c4_g1_i8	K10902
TRINITY_DN12593_c4_g1_i2
TRINITY_DN12593_c4_g3_i5	K06721
TRINITY_DN12594_c2_g1_i1	K08824
TRINITY_DN12594_c5_g1_i1	K09228
TRINITY_DN12594_c7_g2_i1	K05181
TRINITY_DN12594_c8_g1_i2	K04353
TRINITY_DN12595_c0_g2_i1
TRINITY_DN12596_c0_g1_i3	K16603
TRINITY_DN12597_c1_g1_i1
TRINITY_DN12597_c2_g1_i3	K08635
TRINITY_DN12597_c3_g1_i3	K22037
TRINITY_DN12597_c4_g1_i1	K10401
TRINITY_DN12597_c6_g2_i3	K19938
TRINITY_DN12598_c8_g1_i1
TRINITY_DN12598_c9_g1_i5	K01283
TRINITY_DN12599_c3_g1_i1
TRINITY_DN12599_c3_g2_i2
TRINITY_DN12599_c4_g1_i10	K00232
TRINITY_DN1260_c0_g1_i1	K14849
TRINITY_DN12601_c2_g2_i1	K12591
TRINITY_DN12601_c2_g4_i1
TRINITY_DN12601_c3_g1_i4	K03439
TRINITY_DN12601_c4_g1_i5
TRINITY_DN12601_c4_g2_i2	K19680
TRINITY_DN12601_c4_g3_i1
TRINITY_DN12602_c3_g1_i3
TRINITY_DN12602_c3_g2_i1
TRINITY_DN12602_c3_g3_i1
TRINITY_DN12602_c3_g4_i2	K15791
TRINITY_DN12603_c0_g1_i1	K19054
TRINITY_DN12603_c1_g1_i5
TRINITY_DN12603_c1_g2_i1	K09276
TRINITY_DN12603_c1_g5_i1	K16681
TRINITY_DN12603_c1_g6_i4	K01669
TRINITY_DN12604_c3_g1_i2
TRINITY_DN12604_c3_g2_i1
TRINITY_DN12605_c4_g1_i1
TRINITY_DN12605_c4_g3_i1
TRINITY_DN12605_c7_g1_i1
TRINITY_DN12607_c3_g1_i3	K02830
TRINITY_DN12607_c3_g2_i1
TRINITY_DN12607_c3_g4_i1
TRINITY_DN12608_c4_g1_i1
TRINITY_DN12608_c6_g1_i10	K19754
TRINITY_DN12609_c1_g1_i1
TRINITY_DN12609_c1_g2_i1
TRINITY_DN12609_c1_g3_i3	K09172
TRINITY_DN12609_c2_g1_i1
TRINITY_DN12609_c2_g2_i2	K05052
TRINITY_DN12609_c2_g3_i3
TRINITY_DN12609_c4_g1_i1
TRINITY_DN12610_c3_g2_i2
TRINITY_DN12610_c3_g3_i3
TRINITY_DN12611_c4_g2_i2
TRINITY_DN12611_c5_g1_i1
TRINITY_DN12611_c6_g5_i1
TRINITY_DN12612_c3_g2_i2
TRINITY_DN12612_c3_g3_i6	K09598
TRINITY_DN12612_c3_g4_i3	K01539
TRINITY_DN12612_c3_g5_i2	K01539
TRINITY_DN12612_c3_g6_i1
TRINITY_DN12613_c1_g1_i1
TRINITY_DN12613_c11_g3_i3
TRINITY_DN12613_c11_g4_i2	K14824
TRINITY_DN12614_c4_g1_i2
TRINITY_DN12614_c4_g2_i2
TRINITY_DN12614_c5_g1_i4	K14072
TRINITY_DN12614_c5_g2_i2
[truncated: 17,440 more rows]

## Sheet: 3.BCAL_DE_controlVShigh
fold change indicates up (+) and down (-) regulation on 20 degrees
	baseMean	log2FoldChange	lfcSE	stat	pvalue	padj	T20_rep1	T20_rep2	T20_rep3	T20_rep4	T26_rep1	T26_rep2	T26_rep3	T26_rep4	T32_rep1	T32_rep2	T32_rep3	T32_rep4
TRINITY_DN16500_c6_g4	4.07825	5.57271	1.21878	4.57238	4.82e-06	0.000178877	8.98555	8.57876	10.5008	4.22929	2.72677	3.12667	6.67865	4.11249	0	0	0	0
TRINITY_DN16884_c5_g1	6.00832	4.58719	1.47382	3.11246	0.00185537	0.0168869	8.20064	10.0912	10.1337	4.28282	3.88628	0.0979987	23.2349	4.65563	0.0786238	7.3248	0.113221	0
TRINITY_DN14130_c0_g1	3.58548	4.57468	1.29407	3.53512	0.000407597	0.00535996	1.88737	5.93758	7.90944	11.2745	5.47267	5.3477	0.854174	3.11887	0	0	1.22341	0
TRINITY_DN14795_c6_g1	17.0175	4.45391	1.64404	2.70913	0.00674606	0.043606	75.8764	0.907756	74.3844	0	2.60186	1.34005	0.440662	41.8824	3.1711	0.919552	0.650655	2.03544
TRINITY_DN15635_c0_g1	69.0426	4.35764	0.948774	4.59292	4.37e-06	0.000164989	12.2577	243.083	459.531	25.59	5.41609	10.0085	11.7554	27.5439	7.97125	7.8467	5.28776	12.2191
TRINITY_DN11940_c0_g1	5.85705	4.35757	1.20751	3.60874	0.000307691	0.00433274	1.8345	16.8941	7.58087	12.1461	5.45526	10.5451	11.0273	3.08891	0	0.858247	0	0.854258
TRINITY_DN15652_c2_g2	114.532	4.33097	0.386545	11.2043	3.88e-29	1.93e-25	287.599	371.664	267.546	244.949	30.8256	39.7945	32.2541	38.8708	5.34584	13.0906	35.6464	6.79883
TRINITY_DN15317_c2_g2	7.26769	4.31342	0.949042	4.54503	5.49e-06	0.000197852	15.7521	10.6354	9.36513	31.8543	6.06175	5.15863	5.15	0.436639	2.42935	0.368997	0	0
TRINITY_DN16254_c10_g2	12.8194	3.91656	0.695589	5.63057	1.8e-08	1.79e-06	19.2258	45.0256	40.3968	19.1083	15.5837	2.02743	1.62333	2.76873	3.49921	1.3554	2.20987	1.00914
TRINITY_DN13963_c5_g1	9.27064	3.91587	1.01757	3.84826	0.000118958	0.00212893	55.2704	1.97141	22.5607	2.14676	1.00125	15.2886	3.28862	5.11372	0.454115	1.87194	1.34665	0.93334
TRINITY_DN12949_c0_g1	9.80489	3.68114	0.94641	3.88958	0.000100417	0.00186773	6.78133	16.4997	11.2413	45.3869	2.20571	4.32352	20.7604	4.00154	1.99318	3.01074	1.45446	0
TRINITY_DN14061_c3_g2	1532.23	3.59333	0.378915	9.48319	2.47e-21	4.46e-18	3882.43	3130.62	3922.44	2824.23	721.422	742.579	910.217	1110.32	242.348	271.31	550.85	78.0447
TRINITY_DN17061_c6_g1	11.521	3.54948	0.86009	4.12687	3.68e-05	0.000865281	42.5602	38.0737	7.03603	17.8374	5.81309	0	16.1531	1.83618	1.45818	4.34617	2.7512	0.38653
TRINITY_DN16370_c1_g1	4.84521	3.4695	1.05289	3.2952	0.000983511	0.0105818	10.7879	4.90034	10.5084	4.225	2.72678	8.34014	7.51648	6.16888	0	1.73787	1.23076	0
TRINITY_DN15179_c4_g5	6.31262	3.42933	0.97697	3.51017	0.000447821	0.00578936	13.0608	10.7442	17.7677	9.06747	6.37361	10.6369	0	3.10146	0	2.55076	2.44842	0
TRINITY_DN15447_c1_g1	8.67765	3.40992	1.23272	2.76618	0.00567167	0.0383571	2.53729	0.865853	2.22337	86.5786	1.28387	0	2.94692	2.90442	0	0.614055	1.73876	2.43865
TRINITY_DN16592_c0_g1	38.6846	3.40529	1.17106	2.90787	0.00363896	0.0277429	3.321	158.027	241.606	2.17995	11.1645	5.27596	1.90572	4.32091	10.2301	8.99985	4.45606	12.7282
TRINITY_DN14434_c1_g1	13.2056	3.38966	0.574107	5.90424	3.54e-09	4.62e-07	27.249	21.8791	38.4206	37.2162	4.54503	9.4388	5.89574	2.05733	3.27519	4.31696	2.45716	1.71661
TRINITY_DN14940_c0_g3	8.12378	3.37436	0.941057	3.58571	0.000336164	0.00461917	22.7244	11.0201	11.881	9.0092	14.432	0.295203	8.5425	12.3756	1.14748	4.75377	0.344734	0.959341
TRINITY_DN557_c0_g1	229.616	3.36399	0.413317	8.13901	3.99e-16	2.73e-13	313.596	533.307	161.332	756.928	302.7	145.838	162.649	207.803	58.9631	47.4638	44.2239	20.5917
TRINITY_DN6927_c0_g1	3.86954	3.3483	1.13865	2.94057	0.00327604	0.0257055	8.9963	3.67326	6.31182	8.43735	4.54466	1.04295	1.67132	9.25365	1.63458	0.86855	0	0
TRINITY_DN15509_c5_g1	5.08878	3.278	1.09471	2.99442	0.0027497	0.0227796	1.12858	9.16445	11.5819	4.54535	4.5466	8.36887	7.26481	11.6404	0.656486	2.16793	0	0
TRINITY_DN17019_c4_g2	3.46322	3.23108	1.14672	2.81768	0.00483713	0.0341658	7.65492	2.92437	4.25438	15.7096	0.752869	0.886118	4.87318	1.73105	0.694072	0	0	2.0781
TRINITY_DN7931_c0_g1	6.1957	3.166	0.912315	3.47029	0.000519897	0.00651361	3.59448	19.6075	6.3012	12.6859	10.9071	6.25361	4.17441	6.16875	0.817115	2.60747	1.23085	0
TRINITY_DN16629_c1_g2	73.2078	3.1585	0.426193	7.41096	1.25e-13	4.99e-11	189.462	172.806	213.48	64.5462	46.3473	36.8194	20.2798	61.2318	11.2547	21.4419	29.5931	11.2304
TRINITY_DN16354_c0_g1	5.64377	3.15805	0.854173	3.6972	0.000217989	0.00336512	8.66047	17.3475	10.9987	12.1158	4.94261	2.46971	1.72229	2.47942	0	0.973462	4.11721	1.89814
TRINITY_DN16779_c7_g7	4.15824	2.99824	0.983729	3.04783	0.00230499	0.0199348	4.53031	7.34156	6.37111	11.1765	7.29139	5.24237	2.46884	2.06237	0.820181	0.868503	0	1.72576
TRINITY_DN16824_c6_g1	11.3854	2.9623	0.654752	4.5243	6.06e-06	0.000215147	35.8813	10.631	26.0938	35.6833	2.19034	3.36699	6.77192	2.08459	1.64563	3.39246	0.987033	7.8959
TRINITY_DN15710_c3_g4	12.0982	2.95065	0.844806	3.49269	0.000478184	0.00613007	8.06869	11.9206	6.01261	48.738	40.4769	8.49378	5.44823	7.52479	3.98914	0.704943	1.00008	2.80101
TRINITY_DN14930_c2_g2	5.6583	2.94691	0.884518	3.33166	0.000863306	0.00957006	9.93763	12.205	9.52776	4.18176	9.9986	8.36411	2.51573	6.17035	0.817936	0	2.45945	1.7213
TRINITY_DN15964_c4_g5	6.45209	2.92657	1.08642	2.69377	0.00706498	0.0451101	3.3106	14.3903	1.06341	37.3189	0	0	11.6432	2.87374	2.3787	2.49818	0.890615	1.05745
TRINITY_DN15710_c3_g8	29.5458	2.91092	0.46897	6.20704	5.4e-10	9.05e-08	42.1044	77.4777	34.5727	95.1089	16.396	13.8472	23.0829	19.6644	9.10613	15.2828	3.67173	4.23518
TRINITY_DN14608_c1_g5	28.5748	2.88605	0.958121	3.01219	0.00259366	0.0218407	67.6561	19.0117	135.588	4.41123	56.6307	10.9015	7.69311	12.0595	8.06392	4.48567	3.04369	13.3522
TRINITY_DN14681_c11_g1	14.6925	2.87079	0.523632	5.48247	4.19e-08	3.58e-06	27.9294	25.6841	17.9229	36.4497	11.8163	12.5262	10.8768	18.5086	5.72261	1.73552	3.69092	3.44741
TRINITY_DN9541_c0_g1	17.6131	2.85589	0.920551	3.10237	0.00191978	0.0172759	6.53415	5.96707	3.38966	158.352	3.6809	9.27253	2.69925	4.16321	7.27671	4.2306	2.99213	2.79959
TRINITY_DN16243_c0_g3	19.1531	2.84619	0.887043	3.20862	0.00133371	0.0132486	6.07149	7.36696	171.883	9.52614	6.82403	0.782478	5.64176	6.17517	3.6808	5.87326	2.77235	3.23974
TRINITY_DN14318_c7_g1	33.714	2.83969	0.49667	5.71746	1.08e-08	1.18e-06	51.927	103.031	29.7146	76.3101	26.3867	14.8469	14.5019	51.5921	12.3612	5.97044	8.5745	9.35154
TRINITY_DN14841_c4_g1	9.61109	2.83781	0.760126	3.73334	0.000188957	0.00301182	8.08295	24.5201	7.34509	43.7486	9.99808	3.12576	3.33794	4.11238	3.2681	3.47787	0	4.31621
TRINITY_DN14790_c3_g4	6.62962	2.83462	0.875066	3.23932	0.00119814	0.0122043	12.4492	11.7113	4.67455	24.7427	2.39358	7.30658	6.43552	2.78842	4.69224	0	0	2.36131
TRINITY_DN14061_c3_g5	421.3	2.83115	0.659779	4.29106	1.78e-05	0.000491696	1161.65	465.444	1641.06	219.228	152.709	350.695	320.921	253.007	78.5548	153.985	218.808	39.5452
TRINITY_DN15959_c0_g3	3.63198	2.81863	0.96377	2.92458	0.00344918	0.026633	6.72699	8.02578	3.94169	7.46507	2.19287	4.24818	1.64727	5.35614	1.4325	0	0.369323	2.17796
TRINITY_DN40100_c0_g1	16.626	2.75196	0.573326	4.8	1.59e-06	7.15e-05	27.9215	45.4251	17.7055	72.9937	0.910247	5.31228	2.56239	2.0659	3.30194	3.40503	8.57095	9.3369
TRINITY_DN16791_c3_g8	218.799	2.7478	0.228235	12.0393	2.21e-33	1.46e-29	488.449	516.462	388.058	502.309	139.966	90.439	103.972	111.011	68.5784	56.653	103.469	56.2224
TRINITY_DN14810_c0_g1	11.4693	2.70675	0.643946	4.20339	2.63e-05	0.000667717	19.2793	31.4406	16.7826	18.2421	4.53214	9.149	10.2834	15.3796	0.896122	3.90178	0	7.74524
TRINITY_DN16233_c0_g3	7.956	2.70444	0.705596	3.83285	0.000126668	0.00223076	9.66183	18.9975	17.9032	13.0848	12.8873	4.35323	3.26149	6.46776	0.865615	2.5534	1.22631	4.20958
TRINITY_DN16160_c7_g1	7.59703	2.69569	0.861266	3.12991	0.00174859	0.0161183	14.3408	35.3902	15.9257	0.808521	3.42359	4.17098	6.27104	1.16913	2.79721	3.90333	2.00366	0.960071
TRINITY_DN17003_c1_g1	8.56946	2.69472	1.01749	2.64841	0.0080872	0.0499062	2.03986	18.2356	17.3363	18.9766	12.4194	0.285825	23.1516	2.58465	1.56897	1.90832	0	4.3264
TRINITY_DN16835_c0_g1	64.9077	2.69268	0.581674	4.62919	3.67e-06	0.0001434	25.0209	59.2236	278.614	69.334	75.0883	48.2789	77.7066	84.7364	9.63145	20.4321	4.28342	26.5425
TRINITY_DN16530_c3_g2	5.65779	2.69009	0.87606	3.07067	0.00213581	0.0187655	11.7805	2.43529	9.57174	16.6207	5.45392	3.14212	10.9289	2.05709	2.45523	1.72925	0	1.7186
TRINITY_DN15199_c2_g2	16.0101	2.67741	0.789425	3.3916	0.000694863	0.00813661	5.23889	76.5983	28.8772	22.4059	8.47239	17.0903	8.12144	4.06503	13.4141	2.14606	0.609216	5.08245
TRINITY_DN17024_c15_g1	1132.93	2.66106	0.822547	3.23515	0.00121578	0.012346	742.826	1079.79	413.611	8741.04	178.577	261.008	140.195	306.24	510.62	306.142	598.874	316.263
TRINITY_DN15890_c3_g1	4.1325	2.62185	0.949659	2.76083	0.00576551	0.0387414	7.33592	18.1043	4.33012	4.05124	3.63675	0	2.5443	4.11838	0.820738	0.858403	1.22669	2.56314
TRINITY_DN15271_c0_g1	7.66435	2.61957	0.690847	3.79182	0.000149546	0.00253501	12.9242	12.0145	16.3993	15.9591	10.9145	3.17427	6.81103	4.12301	0	3.42017	3.67667	2.55528
TRINITY_DN16425_c3_g1	5.57195	2.58487	0.836025	3.09186	0.00198904	0.0177425	4.77853	8.29124	9.65044	10.7713	9.19015	10.7967	5.6867	2.17837	1.71417	1.71908	1.23693	0.849795
TRINITY_DN13909_c1_g1	260.312	2.56116	0.244516	10.4744	1.13e-25	2.81e-22	437.672	710.147	358.92	507.068	214.478	177.033	170.147	207.541	87.426	109.645	82.3646	61.3004
TRINITY_DN13107_c0_g1	6.19093	2.5517	0.687879	3.70952	0.000207654	0.00325101	12.0862	11.4257	6.74723	8.41852	5.27734	12.0069	6.18431	5.78876	1.98944	2.42356	0.810242	1.13291
TRINITY_DN17064_c3_g2	13.103	2.44995	0.623664	3.92831	8.55e-05	0.00165619	36.1564	39.3949	14.0814	21.7388	9.23745	7.42049	7.41716	1.8369	1.45845	4.68102	2.20254	11.6101
TRINITY_DN16986_c9_g2	4.86382	2.44766	0.836835	2.92491	0.00344559	0.0266157	7.27499	6.07214	6.41469	10.9997	6.36308	2.09895	5.05823	8.22999	0.819004	0.862753	2.45669	1.71557
TRINITY_DN15711_c0_g8	11.4116	2.44735	0.634176	3.85909	0.000113808	0.00204597	17.5336	27.6396	7.649	22.6286	3.63796	20.0997	13.6199	10.3066	2.46742	3.42086	3.67694	4.2596
TRINITY_DN20606_c0_g1	19.9253	2.44026	0.489965	4.98049	6.34e-07	3.46e-05	40.5177	28.8822	39.2149	30.7659	9.0939	16.9073	12.754	35.0288	5.75297	9.4189	7.35579	3.41091
TRINITY_DN1868_c0_g1	98.2961	2.41571	0.335835	7.19316	6.33e-13	2.1e-10	168.029	188.6	171.291	325.767	39.4379	52.9624	46.6273	25.4109	22.0809	31.2699	60.0681	48.009
TRINITY_DN14132_c2_g1	7.17392	2.36719	0.706368	3.35122	0.000804574	0.00909457	5.52022	15.6541	13.0542	26.8075	2.72797	2.11247	6.79864	2.06016	3.28643	3.42691	1.22612	3.41232
TRINITY_DN15786_c6_g1	89.0993	2.3664	0.252238	9.38159	6.5e-21	1.08e-17	163.796	185.607	138.849	140.72	96.341	73.829	69.0672	80.177	39.1916	36.5948	23.4017	21.6183
TRINITY_DN15839_c3_g3	8.34052	2.35292	0.817633	2.87773	0.00400554	0.0296951	7.68658	14.6399	30.3607	14.3773	1.48052	3.50899	4.72711	10.0945	0.541877	1.14938	1.41846	10.1009
TRINITY_DN15091_c2_g7	5.82247	2.35211	0.721495	3.26005	0.00111394	0.011651	9.41069	11.8881	7.87584	8.8466	6.38152	6.40874	5.98298	5.18937	0.830849	1.69386	3.67056	1.69055
TRINITY_DN17064_c3_g3	30.087	2.34987	0.597746	3.93122	8.45e-05	0.00164235	59.7327	51.9014	21.3671	23.2037	104.212	16.1492	37.2705	16.735	6.04123	3.14698	9.1172	12.167
TRINITY_DN16922_c1_g4	18.5295	2.32758	0.479196	4.85726	1.19e-06	5.77e-05	28.8006	34.2769	14.5918	46.0099	20.8971	15.6862	15.8828	22.5844	8.90449	6.08912	2.47321	6.15797
TRINITY_DN16262_c5_g5	9.90478	2.30058	0.626199	3.67387	0.000238902	0.00360128	23.8641	26.5356	13.0086	10.7807	9.09214	4.21951	4.24317	11.3269	3.28389	4.28957	7.35912	0.854005
TRINITY_DN16853_c1_g2	9.11011	2.27886	0.683095	3.33608	0.000849681	0.00945394	13.8948	9.59008	23.077	6.59493	10.9178	11.6597	16.202	6.18936	4.11859	0	3.67511	3.40193
TRINITY_DN17010_c2_g1	49.7943	2.24001	0.401018	5.58583	2.33e-08	2.19e-06	60.2197	102.536	68.4731	84.2442	45.5863	39.005	47.2023	82.9165	9.86563	28.6762	21.8043	7.00284
TRINITY_DN14927_c7_g9	7.23684	2.22999	0.735963	3.03002	0.00244534	0.0208762	12.6996	12.1672	6.39083	20.7323	3.63599	4.19192	1.68274	14.4004	2.45571	2.59222	2.45773	3.43548
TRINITY_DN14465_c4_g5	111.166	2.2224	0.393353	5.64987	1.61e-08	1.63e-06	137.633	350.718	141.663	104.093	80.8884	180.774	99.732	80.1704	26.9364	37.5009	56.6709	37.2118
TRINITY_DN14573_c1_g4	6.37316	2.22019	0.80144	2.77025	0.00560128	0.0380103	9.7858	13.7192	12.7501	4.83545	7.06134	8.11165	1.44501	10.072	0.705735	3.74404	4.24758	0
TRINITY_DN21160_c0_g1	5.16913	2.21712	0.766225	2.89357	0.00380895	0.0286273	10.9046	4.8603	7.47593	11.0161	3.63601	4.19618	4.21281	8.22965	2.45666	1.72625	2.45699	0.858104
TRINITY_DN14393_c7_g10	13.9637	2.20778	0.471832	4.67916	2.88e-06	0.000117849	23.756	23.7018	16.0056	25.6521	15.5292	17.1729	13.6131	12.5435	3.35169	5.06548	6.11654	5.05605
TRINITY_DN14977_c4_g5	6.27868	2.20216	0.678163	3.24724	0.00116528	0.0119676	9.86029	9.82235	15.6945	15.5864	1.81779	3.12226	3.33265	5.13996	2.45018	0.870501	2.46273	5.18449
TRINITY_DN15652_c2_g7	380.68	2.19557	0.270162	8.12684	4.41e-16	2.92e-13	617.201	891.494	674.284	400.33	343.165	374.168	366.347	334.629	119.238	135.163	217.014	95.1244
TRINITY_DN14949_c3_g7	21.0427	2.19134	0.612178	3.57957	0.000344154	0.00469974	43.7275	23.8272	86.702	26.0275	5.85192	2.87294	1.53352	22.1119	9.76696	5.60226	10.9819	13.5062
TRINITY_DN16172_c8_g1	11.2149	2.15093	0.715007	3.00826	0.00262749	0.0220432	6.70601	6.87939	29.0745	15.9881	16.9752	18.0584	12.7508	14.5301	0	8.38503	3.75758	1.47313
TRINITY_DN24251_c0_g1	35.9734	2.14066	0.381559	5.6103	2.02e-08	1.94e-06	43.9261	76.1515	62.5969	99.0235	10.9095	25.2762	16.0921	33.9682	13.1241	16.3293	17.1792	17.1036
TRINITY_DN16919_c6_g4	7.81574	2.11258	0.629692	3.35495	0.000793796	0.0090192	11.9464	20.4878	8.68796	17.471	4.54633	8.44451	5.09558	4.11958	4.92772	1.71462	1.22631	5.1211
TRINITY_DN16048_c9_g1	4565.93	2.09909	0.265737	7.89912	2.81e-15	1.51e-12	9519.07	8731.63	10110.6	7414.86	2400.44	3231.33	3155.05	1874.18	1396.2	2101.12	3301.67	1554.99
TRINITY_DN14754_c1_g1	6.57876	2.09596	0.722574	2.90069	0.0037234	0.0281843	10.2483	17.9202	6.64957	14.3005	6.37237	2.12598	4.27165	6.19984	6.60733	2.55242	0	1.69693
TRINITY_DN15317_c2_g1	18.14	2.09533	0.738548	2.83709	0.00455263	0.0327646	3.01469	45.9825	28.4565	40.3535	17.8452	24.4484	8.30801	22.9811	6.29953	3.62325	1.42301	14.9444
TRINITY_DN14117_c0_g1	21.3435	2.0951	0.571191	3.66795	0.000244503	0.00365523	42.071	27.4909	62.7958	22.9972	14.9678	17.1248	11.6181	19.2775	9.20593	3.87664	1.06657	23.6301
TRINITY_DN15555_c3_g1	15.3114	2.07539	0.714368	2.90522	0.00367	0.027894	18.4797	91.3694	16.1792	5.5211	7.93063	5.42293	5.68206	11.0348	4.71384	8.89217	0.832472	7.67847
TRINITY_DN16997_c1_g1	144.803	2.04709	0.72562	2.82116	0.00478497	0.0339299	183.269	593.394	151.912	70.9326	235.604	56.5057	143.4	61.4206	102.505	36.676	77.1667	24.85
TRINITY_DN14353_c2_g1	7.58254	2.04416	0.722329	2.82996	0.00465538	0.033296	7.22085	18.3201	5.28601	20.9482	9.99854	3.13489	5.02769	8.22679	4.08899	0.866766	6.14959	1.72209
TRINITY_DN16905_c9_g2	90.8111	2.04049	0.415821	4.90714	9.24e-07	4.68e-05	92.3723	133.214	101.424	394.839	37.1037	47.3184	49.301	58.1258	48.5922	38.6236	59.9097	28.9088
TRINITY_DN14469_c6_g1	9.44967	2.02353	0.707684	2.85937	0.00424478	0.0309721	20.5279	4.77464	18.8831	5.17899	10.016	20.2125	13.6739	7.23714	0.826537	3.40072	6.12092	2.54381
TRINITY_DN15764_c3_g1	21.695	2.00904	0.459675	4.37057	1.24e-05	0.000379659	20.2538	49.8504	33.2922	39.4198	22.5145	22.6886	19.3031	18.3428	17.657	7.03211	3.03868	6.94682
TRINITY_DN15393_c3_g8	11.5645	2.00595	0.646318	3.10365	0.00191148	0.0172128	10.7654	13.4974	11.5232	19.8035	14.5425	19.7837	29.1802	6.16822	3.26741	0.870064	2.4624	6.90981
TRINITY_DN14102_c5_g2	20.6498	1.99084	0.66742	2.98288	0.00285549	0.0233249	12.3184	35.9654	31.0915	96.5999	2.22472	13.3042	10.5214	1.85534	12.8337	19.0878	7.43394	4.56141
TRINITY_DN14553_c4_g2	9.03793	1.97678	0.589521	3.3532	0.000798824	0.00906565	16.0096	9.90422	13.6229	26.2732	4.82097	6.56919	8.29058	6.39283	5.05715	2.34378	1.26525	7.90546
TRINITY_DN15205_c1_g7	5.33073	1.9754	0.693112	2.85004	0.0043714	0.0316982	10.8145	6.1576	9.76152	13.9034	3.74996	2.18815	2.63883	4.43069	2.55013	1.754	2.52234	3.4976
TRINITY_DN39110_c0_g1	7.97641	1.9613	0.636433	3.08171	0.00205817	0.0182292	12.5696	14.7155	9.4393	11.2973	7.27131	6.25038	15.0169	6.16847	1.63395	2.6089	6.15517	2.59014
TRINITY_DN14835_c0_g6	8.98422	1.93621	0.603042	3.21074	0.00132394	0.0131883	15.8222	15.5402	16.5989	14.3381	6.37173	4.24983	5.12477	12.3954	2.47645	1.70251	9.79537	3.39524
TRINITY_DN10545_c1_g1	21.0269	1.93134	0.425052	4.54376	5.53e-06	0.000198325	34.6497	37.5706	34.351	47.8485	15.4538	22.0728	11.8267	8.23173	8.19514	5.1679	9.82229	17.1331
TRINITY_DN16588_c4_g5	45.0427	1.92995	0.475663	4.05739	4.96e-05	0.00108767	78.2385	85.275	103.678	40.7873	11.8879	58.1008	58.4538	23.1006	10.1043	17.716	22.0245	31.1457
TRINITY_DN14545_c6_g3	294.585	1.92961	0.327407	5.8936	3.78e-09	4.82e-07	391.304	759.9	373.581	258.424	225.528	346.082	375.887	335.246	150.617	91.0714	153.289	74.0887
TRINITY_DN16029_c3_g1	14.6507	1.9295	0.536797	3.59447	0.000325052	0.00449444	13.0235	15.9015	23.6814	41.9047	10.9193	19.8745	6.31914	20.0539	5.26321	8.09384	4.00414	6.76942
TRINITY_DN15609_c12_g1	7.37153	1.9182	0.642065	2.98755	0.00281224	0.0231206	14.1831	8.30699	11.3359	7.46614	7.30003	11.7761	8.5352	8.3281	3.33575	0.84544	3.67002	3.37567
TRINITY_DN16104_c2_g1	27.8812	1.91679	0.579323	3.30868	0.000937367	0.0102012	55.0021	33.0021	86.556	15.3952	7.27161	39.6847	34.3265	13.3679	13.8999	19.9485	4.92055	11.1995
TRINITY_DN15035_c7_g1	10.7378	1.91679	0.662508	2.89323	0.00381306	0.0286273	11.1177	7.19194	19.7845	14.5037	9.09831	25.4411	21.3196	6.18954	1.64753	1.70663	4.90004	5.95316
TRINITY_DN15797_c1_g4	54.849	1.90957	0.487058	3.92062	8.83e-05	0.00169838	58.1338	83.9154	80.3528	173.465	48.813	36.0332	26.7594	46.7079	52.5237	24.5169	4.07259	22.8941
TRINITY_DN15324_c9_g3	16.0061	1.90529	0.554275	3.43745	0.000587227	0.00718004	35.7384	24.6173	15.6179	11.4145	34.5364	12.465	10.8017	23.6396	6.52966	4.36136	3.69611	8.65517
TRINITY_DN17081_c4_g1	758.672	1.89073	0.643297	2.93913	0.0032914	0.0257852	528.507	961.228	674.383	3912.37	342.594	436.055	323.777	286.016	577.716	298.232	599.561	163.622
TRINITY_DN16605_c7_g8	125.228	1.8826	0.451562	4.16908	3.06e-05	0.000750722	187.616	257.553	216.003	74.8703	96.3447	263.533	163.495	43.1789	38.3968	38.2678	57.8601	65.6221
TRINITY_DN16595_c6_g4	1505.72	1.87999	0.287544	6.53809	6.23e-11	1.38e-08	2077.11	3746.69	2063.87	2305.22	1065.26	964.929	1058.78	2017.12	872.833	658.496	784.69	453.58
TRINITY_DN15310_c5_g2	43.2216	1.85976	0.34829	5.3397	9.31e-08	7.12e-06	70.7073	94.9524	52.1397	78.8929	29.9964	52.3788	23.5458	33.9423	27.0096	12.102	25.8089	17.1832
TRINITY_DN17062_c5_g1	255.995	1.84361	0.330443	5.5792	2.42e-08	2.22e-06	382.019	461.122	417.588	610.455	120.246	238.693	206.055	112.85	162.321	90.8162	199.489	70.2855
TRINITY_DN13950_c7_g1	27.5169	1.83453	0.500941	3.66217	0.000250091	0.00370809	15.3581	41.3733	34.9647	92.9085	26.3156	16.716	20.1194	31.8287	17.9698	8.63903	7.36371	16.646
TRINITY_DN14516_c3_g6	21.2976	1.83246	0.541322	3.38515	0.000711388	0.00828619	28.3111	25.3456	39.5449	30.6728	23.855	9.18518	21.3197	44.0669	15.9237	4.19016	1.48993	11.6666
TRINITY_DN13828_c9_g2	2151.64	1.8213	0.345888	5.26558	1.4e-07	9.99e-06	2927.26	5707.04	3041.88	1167.52	2580.21	2512.51	2384.77	1863.61	756.987	1117.61	1114.2	646.099
TRINITY_DN6440_c0_g1	167.835	1.8211	0.349647	5.2084	1.9e-07	1.29e-05	213.789	271.553	196.542	495.121	122.04	104.205	137.287	139.724	129.686	77.9598	89.0824	37.0345
TRINITY_DN16933_c6_g1	22.5063	1.81551	0.455459	3.9861	6.72e-05	0.00136835	50.3739	29.8436	35.8655	13.9059	19.0322	28.1232	31.8969	22.1389	14.5603	12.501	3.61474	8.22011
TRINITY_DN1055_c0_g1	22.9688	1.81447	0.504267	3.59823	0.000320391	0.00445479	27.7669	15.0902	30.5899	71.8069	16.4959	23.0415	29.7697	20.633	8.82384	17.3151	9.37491	4.91813
TRINITY_DN9755_c0_g1	36.4003	1.81294	0.508824	3.563	0.000366641	0.0049223	81.6276	50.0837	50.2526	21.3145	58.5993	33.5248	25.2179	57.8671	28.6315	15.4271	3.9266	10.3312
TRINITY_DN15965_c5_g5	11.6882	1.80624	0.676979	2.66808	0.00762851	0.0478327	17.7756	6.93384	10.5966	11.5089	6.8514	10.3768	55.5859	7.60664	3.48608	2.94389	1.71657	4.87658
TRINITY_DN14704_c7_g7	53.3189	1.80004	0.458476	3.92614	8.63e-05	0.00166634	78.2656	148.775	56.9352	72.3962	51.3579	52.2122	28.0541	47.0626	27.4859	22.4681	48.6524	6.16197
TRINITY_DN695_c0_g1	240.767	1.79902	0.294192	6.11513	9.65e-10	1.5e-07	305.318	492.646	259.304	343.872	296.369	269.737	249.278	269.628	158.77	79.3035	111.742	53.2319
TRINITY_DN14516_c3_g8	17.4901	1.79743	0.484182	3.71229	0.000205389	0.0032257	15.0909	49.7282	24.7922	21.9565	14.3777	19.398	18.4108	15.4385	12.3561	6.39946	3.50568	8.42774
TRINITY_DN15824_c2_g1	59.5406	1.79734	0.559101	3.2147	0.0013058	0.0130272	14.1894	91.5384	56.9561	109.605	80.3945	49.0476	61.8783	171.912	25.2746	14.3907	32.7545	6.5467
TRINITY_DN9109_c0_g1	10.3695	1.79704	0.551181	3.26035	0.00111276	0.0116509	15.5778	14.7985	15.641	14.8559	5.06942	12.6018	12.8141	16.1563	5.31781	4.84483	1.14397	5.61278
TRINITY_DN16762_c12_g2	375.48	1.78335	0.287997	6.19225	5.93e-10	9.51e-08	540.424	745.079	557.176	396.466	405.09	453.127	324.97	430.509	171.809	131.378	260.393	89.3375
TRINITY_DN16108_c2_g8	117.52	1.76812	0.26362	6.70708	1.99e-11	4.76e-09	165.887	226.123	158.131	160.222	124.591	160.69	117.389	86.5534	51.7916	42.7944	76.0017	40.0637
TRINITY_DN17039_c5_g2	26.47	1.73802	0.455291	3.81738	0.000134879	0.00234085	41.5738	36.8628	46.5367	22.4571	27.4745	11.4549	32.3232	55.0153	10.7155	10.8284	8.54745	13.8498
TRINITY_DN15199_c0_g1	368.753	1.73749	0.215284	8.07068	6.99e-16	4.21e-13	485.107	666.535	526.531	837.664	254.595	341.968	309.084	248.202	177.389	190.346	230.558	157.062
TRINITY_DN14430_c24_g1	813.084	1.72608	0.328867	5.24856	1.53e-07	1.08e-05	1370.44	1560.22	1739.28	446.306	688.419	813.099	713.195	878.73	270.782	420.075	528.354	328.111
TRINITY_DN15135_c0_g4	24.3131	1.71298	0.424798	4.03245	5.52e-05	0.00118012	35.3095	51.6831	46.8224	23.2664	21.852	26.7547	25.8192	12.4906	19.8527	9.05404	12.1106	6.74195
TRINITY_DN34680_c0_g1	226.573	1.71043	0.344693	4.96219	6.97e-07	3.69e-05	338.721	335.291	372.96	649.395	106.38	160.35	134.938	104.005	123.972	72.0611	83.4034	237.396
TRINITY_DN15698_c3_g1	44.7725	1.70908	0.361962	4.7217	2.34e-06	9.95e-05	56.263	56.4683	75.6192	111.667	19.1102	48.0193	37.7476	39.8771	14.2689	23.9835	32.9503	21.2952
TRINITY_DN14986_c3_g5	17.9492	1.70396	0.46605	3.65617	0.000256011	0.00377336	17.9795	51.4542	30.4738	18.3089	12.725	16.6801	16.7031	15.4222	13.892	9.55839	6.15384	6.03972
TRINITY_DN16415_c2_g1	1286.83	1.67825	0.233928	7.17421	7.27e-13	2.37e-10	1582.53	2437.92	1385.03	2453.88	1328.54	1401.46	1328.24	1067.14	579.366	604.675	821.821	451.377
TRINITY_DN15310_c1_g1	130.702	1.6742	0.293512	5.70403	1.17e-08	1.24e-06	187.374	267.628	150.701	269.135	76.3474	109.289	108.324	125.416	80.0415	78.3378	81.268	34.5606
TRINITY_DN16815_c6_g2	3469.39	1.66324	0.301338	5.51952	3.4e-08	2.98e-06	4431.51	8862.71	3486.59	6302.56	3412.15	2119.72	2048.79	3679.7	1306.86	2246.99	2220.64	1514.4
TRINITY_DN16405_c7_g8	12.515	1.66187	0.519112	3.20138	0.00136773	0.0135229	16.3981	35.1711	12.8638	17.807	16.3627	8.40412	10.9745	6.17334	4.91602	5.17079	7.36779	8.57042
TRINITY_DN14824_c3_g2	2067.2	1.65845	0.241212	6.87547	6.18e-12	1.56e-09	3056.95	2995.48	3000.67	1532.62	2614.78	2905.72	2666.2	2678.11	906.073	942.289	974.003	533.514
TRINITY_DN16822_c1_g1	3572.98	1.65642	0.199458	8.30464	1e-16	8.29e-14	5322.96	6431.88	5355.9	7262.2	2424.94	2381.81	2280.57	3684.64	2312.22	1579.58	1969.46	1869.58
TRINITY_DN15276_c9_g1	54736.6	1.65466	0.255458	6.47722	9.34e-11	1.98e-08	73415.6	131559	78943	62603.8	50085.1	47231.9	41626.4	61312.4	29525.4	26150	35949.6	18436.5
TRINITY_DN14294_c4_g1	19.4441	1.65008	0.452448	3.647	0.000265321	0.00388003	18.6238	41.9522	16.5774	36.8438	27.8261	19.5491	19.7769	15.7364	8.87537	5.15228	12.5646	9.8506
TRINITY_DN14686_c3_g1	918.601	1.64843	0.188058	8.76554	1.86e-18	2.17e-15	1477.99	1225.49	1650.16	1215.14	796.986	924.494	975.495	980.034	569.471	371.064	478.553	358.337
TRINITY_DN17029_c11_g1	2307.88	1.64633	0.385511	4.27052	1.95e-05	0.000529005	1885.68	5777.6	1708.04	4898.72	2669.98	2125.45	1127.51	2943.06	1436.67	1347.63	1082.13	692.127
TRINITY_DN14199_c19_g1	202.255	1.64458	0.206349	7.96989	1.59e-15	9.02e-13	278.972	346.802	322.224	306.482	168.02	190.184	172.557	238.609	95.38	108.131	127.695	72.0026
TRINITY_DN15495_c7_g2	15.2157	1.64218	0.598752	2.74267	0.00609419	0.0403365	17.368	28.0249	7.47005	24.0827	30.7544	18.2492	7.68723	23.8207	9.47544	9.48971	4.04974	2.11669
TRINITY_DN15861_c3_g3	29.4812	1.63963	0.423591	3.87078	0.000108486	0.00198128	21.7008	50.2741	91.4524	37.6302	21.1025	18.6316	22.3955	29.3804	16.0571	10.8545	21.9756	12.3194
TRINITY_DN13882_c0_g1	27.1892	1.63619	0.437444	3.74035	0.000183761	0.00294892	35.4225	19.2483	51.8913	76.6575	15.9989	16.282	29.0676	22.1484	14.8188	20.9684	15.701	8.06536
TRINITY_DN16438_c1_g1	57.3328	1.62903	0.262976	6.19459	5.84e-10	9.45e-08	89.5167	125.627	80.5623	93.2236	36.3587	41.8417	54.5467	41.1373	34.3589	36.3639	29.5089	24.9477
TRINITY_DN14936_c12_g1	634.203	1.62585	0.258972	6.27808	3.43e-10	6.14e-08	855.072	1399.72	903.991	675.129	686.64	619.188	559.137	667.811	307.093	349.694	403.417	183.544
TRINITY_DN14823_c6_g5	275.854	1.62319	0.220153	7.37298	1.67e-13	6.38e-11	445.295	566.672	426.897	432.595	152.795	211.695	258.914	206.45	135.756	181.157	181.341	110.676
TRINITY_DN14510_c2_g1	42.4159	1.62062	0.446114	3.63274	0.000280428	0.0040492	56.1223	61.4123	81.589	128.676	6.36527	24.2934	25.4949	17.5114	27.9347	23.9884	45.3666	10.237
TRINITY_DN14383_c3_g6	11.3108	1.62017	0.577224	2.80682	0.00500331	0.0350655	11.5516	11.3473	20.0344	25.9127	12.6195	14.5701	15.1462	2.76796	4.95775	5.23353	3.94664	7.64174
TRINITY_DN15839_c2_g2	79.3124	1.6183	0.396217	4.08437	4.42e-05	0.000995061	86.0346	98.6568	183.719	214.485	27.3007	57.2852	52.9917	41.1924	76.4407	27.7813	59.7294	26.1318
TRINITY_DN11450_c0_g1	393.576	1.61518	0.332771	4.85373	1.21e-06	5.85e-05	412.522	524.115	548.544	1207.16	233.884	332.274	380.739	205.449	310.952	186.595	227.782	152.894
TRINITY_DN39055_c0_g1	9.63322	1.60035	0.570224	2.80653	0.00500782	0.0350848	13.5829	15.8383	19.1226	8.32295	9.08986	12.5631	12.6029	6.17096	3.2732	7.78523	1.22921	6.0174
TRINITY_DN14252_c6_g5	12.5239	1.59495	0.507472	3.14294	0.00167261	0.0155915	10.104	25.4639	15.9013	20.4013	17.3325	10.5697	11.9003	15.4932	4.11574	9.30581	3.69359	6.00573
TRINITY_DN14845_c3_g8	28.5559	1.59148	0.451512	3.52478	0.000423839	0.00554056	26.1913	23.1948	17.9887	53.0023	60.9004	42.8585	51.1403	28.7946	8.99679	13.8631	3.68937	12.0509
TRINITY_DN15145_c3_g1	1570.87	1.5901	0.281448	5.6497	1.61e-08	1.63e-06	1985.72	3012.84	1688.01	3810.67	1328.54	1235.7	1133.1	1168.23	1014.44	846.121	1143.13	483.961
TRINITY_DN16730_c1_g1	18.7021	1.58822	0.478935	3.31614	0.000912689	0.00999834	54.2658	15.5409	20.3354	39.1141	15.1714	11.846	18.9055	7.75481	8.05605	8.75981	9.2168	15.4587
TRINITY_DN17029_c15_g1	36.1257	1.5874	0.456047	3.48078	0.000499961	0.00633167	35.7983	86.2501	19.8599	97.1137	32.8553	26.6591	22.6152	32.5144	10.7571	28.1709	22.1325	18.782
TRINITY_DN14622_c1_g2	188.312	1.58128	0.28169	5.61354	1.98e-08	1.92e-06	226.591	253.169	349.791	331.205	111.356	252.098	213.703	133.247	113.002	91.3075	115.331	68.9454
TRINITY_DN16207_c4_g1	17.6374	1.57997	0.449777	3.51279	0.000443426	0.00575124	18.9624	34.4276	40.4716	17.8732	10.364	10.3177	15.2385	26.4793	9.23936	6.47899	11.9423	9.85361
TRINITY_DN12952_c0_g1	5918.8	1.57609	0.417106	3.77864	0.000157686	0.00263667	7546.24	16724.5	6004.28	9529.97	6286.2	3403.01	2044.13	6136.55	5156.92	2663.61	4247.35	1282.85
TRINITY_DN14557_c1_g1	10.6175	1.57608	0.546719	2.8828	0.00394152	0.0293408	22.5674	7.83592	17.3501	21.1045	6.76209	9.57656	9.81968	9.33214	2.25645	9.70601	3.92696	7.17263
TRINITY_DN15526_c6_g7	850.657	1.57235	0.266034	5.91035	3.41e-09	4.56e-07	864.721	1723.22	993.146	1375.96	803.873	828.905	830.457	1119.6	463.336	419.469	540.504	244.697
TRINITY_DN14269_c1_g1	95.589	1.57155	0.361421	4.34825	1.37e-05	0.000407841	95.5616	267.066	90.6981	205.486	50.3193	59.7759	78.6516	77.4976	59.1972	53.1188	75.9491	33.7463
TRINITY_DN15708_c2_g1	9.17709	1.56554	0.537176	2.91438	0.00356392	0.0272964	16.1539	12.267	13.6257	15.5481	5.45345	8.33172	6.67175	12.3367	4.90146	6.08909	6.15562	2.59071
TRINITY_DN15753_c2_g1	18.7715	1.56498	0.404075	3.87298	0.000107512	0.0019702	24.2074	38.2684	23.6807	34.3441	17.2014	11.3153	21.9725	13.9639	12.3395	6.80971	9.6254	11.5299
TRINITY_DN14943_c1_g3	16.0583	1.56451	0.532106	2.94023	0.00327972	0.0257242	45.3282	17.779	19.2549	13.7232	8.75782	31.0858	11.3508	15.682	5.2442	12.6009	4.9459	6.94701
TRINITY_DN14157_c8_g1	1180.08	1.56248	0.347109	4.50141	6.75e-06	0.000236299	1209.26	1951.19	1217.86	3733.89	755.192	828.456	713.297	1004.94	673.397	630.257	1051.46	391.805
TRINITY_DN16347_c14_g1	54.0747	1.56062	0.414342	3.76651	0.000165548	0.0027287	93.8578	141.452	60.1422	67.0859	66.4394	38.2146	24.9735	32.5471	27.886	33.3508	50.2998	12.6476
TRINITY_DN7193_c0_g1	1154.92	1.55662	0.407765	3.81746	0.000134835	0.00234085	1671.9	2764.88	954.466	1203.6	1751.68	960.816	628.265	1680.16	684.44	416.087	898.779	243.962
TRINITY_DN13743_c0_g2	7.46842	1.55652	0.583456	2.66776	0.00763581	0.0478634	9.16914	10.8634	18.4005	17.5592	5.45507	4.21715	3.39219	2.05916	4.92428	4.29227	2.4534	6.83537
TRINITY_DN16911_c2_g4	6253.71	1.55023	0.271549	5.70885	1.14e-08	1.21e-06	8780.89	14476.4	8166.83	12465.5	4245.44	3754.09	3765.29	4402.12	3865.94	3857.27	5348.06	1916.73
TRINITY_DN15526_c4_g1	894.212	1.54748	0.225626	6.85861	6.95e-12	1.71e-09	1095.71	1425.37	1026.9	2000.77	746.498	945.854	957.76	634.917	522.205	431.909	467.825	474.83
TRINITY_DN15680_c6_g2	30.8211	1.5409	0.532174	2.89548	0.00378577	0.02851	60.4533	18.7509	113.18	16.7409	21.6754	26.8332	23.7897	16.6738	12.4592	19.3946	11.5527	28.3495
TRINITY_DN15340_c7_g4	9.2653	1.53965	0.571064	2.6961	0.00701556	0.0448641	11.6961	10.7999	15.3676	15.2806	9.10412	7.84298	8.05164	15.2299	7.08869	6.34235	2.71756	1.66211
TRINITY_DN16791_c1_g1	9378.08	1.53564	0.257798	5.95677	2.57e-09	3.55e-07	14680.1	20983	14662.2	15508.8	5442.29	4820.72	5341.28	8388.99	5854.33	6181.67	7479.1	3194.35
TRINITY_DN15326_c4_g9	52.805	1.53552	0.294998	5.20519	1.94e-07	1.3e-05	63.0106	93.2195	75.3088	110.382	40.9077	39.9733	38.9018	53.5141	25.4138	36.1432	38.052	18.8332
TRINITY_DN9310_c0_g1	5319.16	1.53197	0.30816	4.97136	6.65e-07	3.55e-05	6195.07	11997.5	7631.91	6098.23	3873.13	4178.74	3743.49	9071.82	2650.25	2601.49	3661.79	2126.55
TRINITY_DN16721_c16_g1	12.0179	1.53001	0.577863	2.64771	0.00810397	0.0499653	12.2729	29.6825	4.52331	20.0142	11.8582	11.7678	14.519	16.6387	5.82993	8.45874	6.11688	2.53304
TRINITY_DN16733_c3_g2	6859.57	1.52815	0.218284	7.00074	2.55e-12	7.13e-10	9889.3	9717.53	12290.8	6907.22	5575.17	9312.94	8483.3	6681.49	2882.71	3472.25	4097.91	3004.16
TRINITY_DN13190_c0_g1	310.445	1.52363	0.195163	7.80699	5.86e-15	2.77e-12	486.893	583.399	512.361	412.038	203.614	281.086	296.5	253.055	149.025	184.751	214.999	147.621
TRINITY_DN14061_c3_g4	141.621	1.52173	0.397452	3.8287	0.000128821	0.00226668	165.916	370.533	114.71	247.654	134.245	96.2437	81.3654	175.289	88.0123	92.5438	103.09	29.8514
TRINITY_DN14938_c1_g2	5707.6	1.52055	0.269453	5.64313	1.67e-08	1.68e-06	5792.65	11040.1	5028.83	11122.7	6045.49	6258.1	6531.55	5177.8	3936.31	2737.29	2151.68	2668.7
TRINITY_DN14698_c2_g1	1070.09	1.51137	0.272236	5.55169	2.83e-08	2.57e-06	1426.06	1560.84	1662.07	2495.65	604.323	989.563	1104.14	491.502	515.531	628.232	800.752	562.464
TRINITY_DN16046_c4_g1	57.7063	1.5001	0.251163	5.97261	2.33e-09	3.27e-07	97.6919	99.2846	108.054	87.4661	31.8108	43.7681	36.7417	47.2891	32.7179	38.2869	44.3395	25.0256
TRINITY_DN15277_c1_g2	11.0522	1.49749	0.557323	2.68693	0.00721113	0.0457677	9.04848	29.2567	18.0397	12.5043	16.3615	6.27884	9.2362	8.22775	6.54541	7.78885	2.45878	6.87964
TRINITY_DN16967_c2_g6	42.0536	1.49673	0.335402	4.4625	8.1e-06	0.000273467	37.9856	98.7455	61.8022	56.6016	36.8783	46.0263	36.1534	40.6863	28.2674	15.5484	21.9515	23.9965
TRINITY_DN16893_c0_g2	31.9347	1.49195	0.345387	4.31966	1.56e-05	0.000447719	36.7056	47.311	36.4154	39.2375	41.5775	32.2642	44.8268	48.7525	9.08475	13.7682	10.7666	22.5066
TRINITY_DN39100_c0_g1	29.879	1.49014	0.4573	3.25857	0.00111975	0.0116922	30.1896	31.4345	39.9134	71.9448	31.8192	15.7946	55.887	20.5856	22.1452	9.45569	12.2716	17.1062
TRINITY_DN16219_c0_g3	438.044	1.48893	0.435115	3.42192	0.00062181	0.00749754	378.128	592.197	342.21	1845.62	234.504	252.628	297.062	189.424	430.228	234.208	292.368	167.961
TRINITY_DN14992_c7_g6	23.2659	1.48571	0.433385	3.42816	0.000607697	0.00736758	40.0685	50.9522	35.3562	21.9336	14.5444	8.40248	21.9427	32.9233	9.83113	17.24	12.2806	13.7152
TRINITY_DN15644_c1_g2	651.004	1.47698	0.281816	5.24096	1.6e-07	1.11e-05	727.936	1420.01	612.501	1345.96	681.709	541.742	435.055	572.739	461.075	353.187	399.853	260.285
TRINITY_DN16238_c2_g4	21.8297	1.46664	0.508136	2.8863	0.00389795	0.0290818	27.7433	49.1722	14.6129	25.5923	28.1752	17.676	24.9614	32.8929	19.5953	6.09962	2.46339	12.9718
TRINITY_DN16035_c3_g1	14.9052	1.46536	0.519579	2.82028	0.00479817	0.0339872	16.7739	34.8237	25.5301	14.801	16.8223	6.70194	6.72543	24.3976	6.96695	11.7558	6.14169	7.42226
TRINITY_DN14825_c7_g2	852.928	1.46446	0.333615	4.38967	1.14e-05	0.000352688	967.789	1372.03	1169.91	2600.23	383.633	472.514	503.138	550.377	457.929	512.249	933.397	311.941
TRINITY_DN14189_c0_g2	60.425	1.46252	0.372071	3.93076	8.47e-05	0.0016426	71.046	62.4945	72.1051	73.2316	72.7593	119.535	122.57	29.8889	26.3183	26.5144	28.1895	20.4469
TRINITY_DN16176_c10_g2	39.1431	1.46012	0.541662	2.69562	0.00702574	0.0449029	54.5832	71.2299	66.4894	27.752	29.8694	63.9714	12.6038	61.9659	30.3984	10.0176	8.52781	32.3089
TRINITY_DN16406_c3_g2	57.9777	1.45877	0.281198	5.18771	2.13e-07	1.39e-05	64.9554	71.8373	93.278	60.6442	54.471	92.0391	75.0434	77.333	24.342	20.905	27.1507	33.7337
TRINITY_DN16314_c8_g5	25.2997	1.45331	0.482985	3.00902	0.00262092	0.0220125	26.1264	50.1467	24.247	57.4837	20.9057	14.6135	14.223	38.0455	20.4377	11.2812	20.9154	5.17123
TRINITY_DN16276_c7_g1	33383.4	1.44988	0.22435	6.4626	1.03e-10	2.11e-08	43852.8	74399.8	51589	34067.5	30659.1	32885.5	29759.1	28747.4	20297.3	18513.5	21667.8	14162.3
TRINITY_DN15099_c5_g1	116.941	1.44961	0.233884	6.19799	5.72e-10	9.32e-08	118.069	119.824	113.928	126.072	248.143	171.229	180.779	149.1	42.5139	33.8346	54.13	45.6694
TRINITY_DN15739_c6_g2	137.05	1.44538	0.48411	2.98564	0.00282986	0.0232105	150.912	223.709	118.616	396.591	130.001	123.183	145.618	29.8489	27.065	120.363	67.4954	111.203
TRINITY_DN14041_c1_g3	30.7332	1.44339	0.414625	3.48119	0.000499184	0.0063293	39.1951	77.4262	28.0877	54.6278	30.8984	17.9156	17.9158	28.9766	28.0957	9.02052	15.9303	20.7081
TRINITY_DN14614_c5_g4	50.9024	1.44021	0.272638	5.2825	1.27e-07	9.35e-06	92.0761	78.1589	94.1068	111.698	15.4523	25.0808	25.1408	29.8223	39.2551	25.1345	43.0463	31.8568
TRINITY_DN13574_c0_g1	15.9757	1.43978	0.458235	3.14202	0.00167786	0.0156184	16.781	29.8083	18.633	28.5814	20.4301	10.2195	16.8045	17.0849	10.442	11.0024	2.40327	9.51793
TRINITY_DN14044_c5_g4	11.692	1.42335	0.518445	2.74542	0.00604341	0.0401109	13.5019	21.1795	14.0951	20.137	10.2207	12.217	4.94935	17.5688	5.50996	8.7275	8.30896	3.88782
TRINITY_DN17029_c10_g1	50.7483	1.42213	0.496117	2.86653	0.00415001	0.0304088	48.3688	165.292	29.9066	28.1991	80.0147	64.5908	34.3789	57.3918	33.2752	26.4918	19.6732	21.3959
TRINITY_DN15443_c3_g6	12.0707	1.41619	0.506222	2.79757	0.00514883	0.0357365	12.5195	25.7986	24.0771	14.0969	8.17989	10.4878	7.49817	14.4181	9.62176	6.12203	2.47706	9.55208
TRINITY_DN14406_c4_g7	13.1424	1.41569	0.450108	3.14522	0.00165961	0.0155066	22.4357	31.8945	17.8179	15.5485	9.08909	8.33166	11.6755	8.22444	11.4367	6.95901	7.38676	6.90859
TRINITY_DN15828_c2_g7	2709.33	1.41369	0.381986	3.70089	0.000214841	0.00333464	2450.71	4206.7	1508.79	6065.8	4785.33	2108.94	2667.36	3378.03	2184.5	1009.19	954.717	1191.89
TRINITY_DN15581_c12_g2	19667.5	1.40763	0.170237	8.2687	1.35e-16	1.04e-13	26399.2	33204.6	32204.4	28546.1	14083.7	18684.7	18329.1	19190.3	11841.5	10997.1	13630.2	8898.57
TRINITY_DN17029_c14_g1	122.425	1.4049	0.313012	4.48832	7.18e-06	0.000248238	110.264	236.442	106.658	198.116	149.302	152.644	96.4028	173.033	42.5651	81.0407	68.7036	53.9249
TRINITY_DN16785_c4_g4	22.387	1.40212	0.431694	3.24795	0.00116239	0.0119503	33.7871	44.9104	34.0929	25.8259	22.4749	13.9245	12.5113	28.3212	15.7627	17.5512	4.63745	14.8447
TRINITY_DN15192_c3_g1	110.67	1.40158	0.314666	4.45418	8.42e-06	0.000281577	295.411	145.664	120.893	106.622	128.77	99.799	87.8022	91.7901	54.7033	82.5318	61.2083	52.8476
TRINITY_DN12492_c3_g1	54654.2	1.40125	0.210351	6.6615	2.71e-11	6.34e-09	71335.6	110281	79687.2	76002.6	44695.7	45803.7	42832.5	57505.9	34298.7	31213.6	40245.7	21948.5
TRINITY_DN17078_c1_g1	33.1061	1.39287	0.440267	3.16371	0.00155774	0.0148692	49.1619	49.0427	19.7599	90.9323	18.2843	42.9377	23.4109	25.581	22.8862	25.2136	11.0446	19.0182
TRINITY_DN16721_c4_g1	247.245	1.39261	0.184746	7.538	4.77e-14	1.98e-11	386.909	478.655	361.027	378.208	185.422	167.746	185.785	210.008	164.087	145.535	186.229	117.331
TRINITY_DN15824_c2_g5	15.7393	1.3923	0.464706	2.99608	0.00273471	0.0226783	12.6327	23.2107	20.0779	30.7431	18.1791	13.5822	25.1323	12.34	9.81303	5.20156	11.0698	6.88941
TRINITY_DN13364_c0_g1	16.9255	1.38879	0.490231	2.83293	0.00461235	0.0330715	15.4511	29.9529	21.0404	29.4149	24.2164	8.27537	12.4593	25.6496	12.9248	5.31929	12.4718	5.93019
TRINITY_DN15978_c2_g2	37.1328	1.3862	0.476757	2.90756	0.00364258	0.0277456	30.5119	60.9174	29.7537	130.9	9.14369	26.4413	33.1571	28.9817	27.2065	19.6519	25.6718	23.256
TRINITY_DN15023_c6_g1	27.7079	1.38459	0.338794	4.08683	4.37e-05	0.000986958	36.8528	45.3335	33.6192	36.6286	21.8142	27.103	33.4023	39.0693	16.3431	10.4282	17.2312	14.6689
TRINITY_DN15681_c2_g1	77.9551	1.37522	0.238915	5.75614	8.61e-09	9.83e-07	119.382	87.3231	101.113	101.328	93.1431	91.5052	88.0076	96.5009	29.3107	42.699	31.7026	53.4459
TRINITY_DN12797_c0_g2	132.44	1.37499	0.261838	5.2513	1.51e-07	1.07e-05	141.115	209.514	176.408	198.457	122.999	117.035	155.791	188.062	95.2472	61.0926	78.6287	44.9288
TRINITY_DN15661_c4_g2	100.369	1.37415	0.422391	3.25327	0.00114087	0.0118092	253.734	89.1777	86.7774	127.82	83.5383	93.4723	110.899	146.37	42.9193	42.8836	22.4901	104.349
TRINITY_DN16818_c3_g3	22.0088	1.36935	0.431448	3.17385	0.0015043	0.0144708	32.6189	17.0487	42.5329	36.021	18.1797	18.8513	31.9427	16.4567	6.54713	9.51163	17.2075	17.1871
TRINITY_DN10290_c0_g1	39.3183	1.36886	0.396906	3.44883	0.000563026	0.00692738	41.9166	33.1686	39.047	49.5503	47.5275	84.9175	75.544	37.7296	28.568	10.9699	8.56379	14.3167
TRINITY_DN14372_c21_g1	24.8392	1.36693	0.410116	3.33304	0.000859027	0.00954725	27.7777	40.7682	21.9644	40.9298	46.3984	20.135	23.0199	26.8182	12.3536	9.3896	9.80089	18.7145
TRINITY_DN15027_c7_g2	24.3171	1.36227	0.47683	2.85693	0.00427757	0.0311428	22.4418	26.982	35.6503	67.8088	9.08912	12.4995	34.2002	24.6737	13.0712	19.134	9.84855	16.4056
TRINITY_DN14686_c2_g10	58.8392	1.35755	0.359934	3.77166	0.000162168	0.00269147	87.0763	122.643	94.3719	77.6936	31.8119	51.0403	46.7134	43.179	15.5221	31.3098	70.1707	34.5377
TRINITY_DN14570_c9_g1	5515.44	1.3492	0.293764	4.59282	4.37e-06	0.000164989	4974.72	9520.56	5772.57	9236.68	4854.02	9129.73	7106.15	4012.18	3425.64	3609.12	2043.76	2500.13
TRINITY_DN2792_c0_g1	203.024	1.34809	0.233649	5.76971	7.94e-09	9.34e-07	226.998	343.187	248.342	447.197	153.606	193.36	192.039	135.737	120.63	121.25	129.34	124.601
TRINITY_DN14632_c1_g1	264.133	1.34382	0.268996	4.99569	5.86e-07	3.24e-05	432.083	238.065	571.21	409.351	147.28	262.293	231.269	228.521	191.143	146.076	127.61	184.691
TRINITY_DN16699_c5_g1	244.846	1.34285	0.243585	5.51288	3.53e-08	3.08e-06	260.863	447.418	266.309	456.028	199.814	218.343	210.902	315.969	164.204	135.78	135.89	126.631
TRINITY_DN14467_c3_g2	999.093	1.34136	0.191511	7.0041	2.49e-12	7.06e-10	1330.25	1927.67	1348	1786.62	714.064	744.402	756.83	856.762	615.118	613.51	808.821	487.062
TRINITY_DN16807_c9_g1	212.199	1.33897	0.250994	5.33466	9.57e-08	7.29e-06	221.683	361.962	203.545	364.329	249.051	229.676	296.237	165.551	120.997	117.131	120.565	95.6549
TRINITY_DN14649_c6_g2	16266.7	1.33674	0.227604	5.8731	4.28e-09	5.42e-07	22571.9	32112.1	22255.2	26025.4	12019	12505.8	11611.2	15331.5	10029.1	10244.3	14177.2	6317.13
TRINITY_DN15058_c1_g1	31.616	1.33625	0.319761	4.1789	2.93e-05	0.000724386	30.5999	46.7234	46.2227	59.2061	27.2966	31.8147	34.1222	31.9871	21.4261	19.6172	15.9241	14.4524
TRINITY_DN16235_c3_g10	7995.07	1.33243	0.396492	3.36054	0.000777898	0.00885851	6734.2	11553	7270.24	29287.9	4316.1	4623.03	5036.45	5340.9	8150.87	4336.9	6344	2947.22
TRINITY_DN12730_c0_g1	38.3509	1.32863	0.45342	2.93025	0.00338689	0.0262847	28.6187	60.2672	27.1106	84.007	66.3473	27.0231	40.7472	48.3097	31.8382	15.6913	8.62285	21.6272
TRINITY_DN14759_c3_g2	98.0548	1.32142	0.212731	6.21169	5.24e-10	8.91e-08	126.833	154.053	131.513	157.658	101.686	86.6368	93.7311	98.9979	53.8538	54.484	43.5142	73.6972
TRINITY_DN17099_c5_g1	26.7787	1.32077	0.403719	3.2715	0.00106977	0.0112959	31.3872	34.6652	37.2004	64.0905	13.3217	37.5609	24.3403	13.0481	19.6026	19.3312	12.7046	14.0914
TRINITY_DN15813_c6_g11	44.4065	1.32054	0.296515	4.45354	8.45e-06	0.000281577	88.3765	67.7418	50.953	60.0359	49.9863	42.5673	33.2122	32.8883	33.4589	20.0729	25.8764	27.7086
TRINITY_DN16666_c4_g1	28.7471	1.31963	0.391299	3.37244	0.000745057	0.0085729	31.0178	38.8479	60.6539	39.288	20.0891	28.008	26.4364	34.5111	16.4562	28.4434	7.08316	14.1301
TRINITY_DN15684_c0_g1	1335.22	1.31682	0.262122	5.0237	5.07e-07	2.89e-05	1533.9	2075.36	1695.34	3377.98	860.729	963.762	986.434	1042.87	831.935	841.787	1218.1	594.431
TRINITY_DN13437_c0_g1	237.266	1.31237	0.313638	4.18434	2.86e-05	0.00071081	257.836	345.081	254.131	686.373	125.657	198.333	191.185	172.461	118.512	129.305	158.995	209.329
TRINITY_DN15373_c2_g1	143.696	1.31233	0.228475	5.74389	9.25e-09	1.03e-06	149.978	275.941	194.779	255.098	99.4419	124.582	147.146	126.332	92.5115	93.1312	82.8223	82.5941
TRINITY_DN13971_c5_g2	617.647	1.31161	0.250106	5.24421	1.57e-07	1.09e-05	816.734	1267.05	758.924	857.945	469.669	441.227	503.25	804.544	368.206	352.235	492.247	279.731
TRINITY_DN33210_c0_g1	152.44	1.30964	0.203214	6.44464	1.16e-10	2.35e-08	191.556	291.198	242.581	216.057	145.69	132.033	111.421	120.292	78.3373	106.767	87.1158	106.227
TRINITY_DN12118_c0_g1	95.3935	1.2899	0.321979	4.00616	6.17e-05	0.00128485	113.937	163.031	80.2201	201.805	81.8835	119.777	94.6536	60.862	70.8398	53.7647	67.377	36.5708
TRINITY_DN16936_c5_g1	92.4255	1.28926	0.265771	4.85101	1.23e-06	5.89e-05	130.551	150.32	119.463	118.474	73.9623	67.3031	95.3338	140.956	63.9564	49.1887	57.9686	41.6267
TRINITY_DN15735_c1_g1	24.3604	1.28867	0.473897	2.7193	0.00654195	0.0426157	19.4829	26.7575	36.9848	65.3499	23.7312	16.094	9.97745	35.1845	15.1234	21.4702	10.309	11.8594
TRINITY_DN16345_c4_g6	139.564	1.28732	0.311554	4.13193	3.6e-05	0.000850479	131.905	174.905	168.584	363.965	99.9138	134.806	166.262	92.4117	94.5749	97.7363	72.3788	77.3292
TRINITY_DN15342_c3_g2	244.319	1.28662	0.314992	4.08461	4.42e-05	0.000995061	318.014	422.782	306.401	524.434	150.045	136.391	199.688	229.488	188.396	183.82	206.254	66.1172
TRINITY_DN14941_c6_g2	1276.63	1.28645	0.23664	5.43631	5.44e-08	4.43e-06	1686.81	2361.57	1964.03	2044.14	742.084	993.875	1030.76	1191.18	804.13	869.097	1133.64	498.19
TRINITY_DN13995_c4_g1	1587.99	1.28582	0.276602	4.64864	3.34e-06	0.000132341	1999.29	2817.58	1715.07	3470.76	1350.65	1164.88	1274.45	1159.57	1047.95	1112.51	1408.18	534.941
TRINITY_DN12009_c0_g1	44.4049	1.28469	0.431405	2.97793	0.00290202	0.0235803	104.127	39.2382	120.652	42.3419	12.7255	20.8379	30.0398	35.9851	17.1581	41.7401	36.9319	31.0805
TRINITY_DN16135_c3_g1	22.1516	1.28392	0.427216	3.00532	0.00265299	0.0221729	25.8836	50.5051	38.4647	21.4493	19.9945	11.4193	14.1132	28.777	13.0567	15.7109	7.39347	19.0513
TRINITY_DN16936_c7_g1	81.6645	1.28346	0.342817	3.74386	0.000181216	0.00291665	73.7595	81.4472	101.429	239.735	70.5209	73.3326	54.2608	95.2471	57.7189	40.1736	38.61	53.7396
TRINITY_DN13728_c2_g1	18.378	1.28313	0.482852	2.65739	0.00787474	0.0489751	42.6096	17.9429	23.4778	17.4777	22.438	25.4614	22.8935	6.68203	15.1883	9.63058	7.37397	9.35999
TRINITY_DN16573_c0_g1	1671.16	1.28138	0.337933	3.79181	0.000149553	0.00253501	1768.12	2589.42	1537.69	5118.25	1172.73	1234.85	1373.51	728.689	1269.16	1064.27	1433.52	763.752
TRINITY_DN16401_c0_g4	261.94	1.28134	0.389793	3.28723	0.00101179	0.0108168	251.854	248.869	300.588	879.743	143.187	240.181	233.635	154.591	269.954	158.971	144.705	117.005
TRINITY_DN15014_c8_g3	2251.69	1.28089	0.31972	4.00628	6.17e-05	0.00128485	2416.9	4966.58	1965.47	3624.48	2462.19	1613.76	1499.3	3132.33	1549.63	1216.46	1733.97	839.229
TRINITY_DN14022_c9_g1	2884.01	1.28053	0.220212	5.81496	6.06e-09	7.31e-07	3711.41	5170.05	4140.62	4133.85	2097.89	2599.53	2663.02	3026.15	1494.68	1739.15	2564.29	1267.43
TRINITY_DN15843_c2_g5	34.9142	1.2789	0.444161	2.87935	0.00398491	0.0295752	44.3586	20.7159	36.1054	113.813	22.7245	35.5897	31.08	26.7404	21.2746	16.4382	20.898	29.2314
TRINITY_DN12827_c0_g1	187.877	1.27863	0.368927	3.46581	0.000528642	0.00660238	172.309	381.45	176.632	475.175	109.658	101.003	147.803	193.743	186.382	106.334	135.811	68.2248
TRINITY_DN9873_c0_g1	92.5768	1.27749	0.297168	4.29888	1.72e-05	0.00048228	94.5109	168.165	77.4189	180.026	94.8619	91.5086	72.7235	117.69	56.8175	52.9857	61.5753	42.6386
TRINITY_DN14846_c0_g5	117.596	1.27693	0.193249	6.6077	3.9e-11	8.92e-09	171.696	160.494	184.931	167.614	101.8	134.48	99.3795	108.983	68.6422	84.2901	61.5389	67.3014
TRINITY_DN14364_c7_g3	23.4094	1.27457	0.369224	3.45202	0.000556415	0.00687155	30.1469	50.8321	22.6053	44.9344	20.9089	15.7826	17.7643	17.4952	15.5778	12.9052	12.2742	19.6856
TRINITY_DN14702_c0_g1	51.1685	1.27128	0.292423	4.34739	1.38e-05	0.000408839	64.8415	64.1593	80.697	66.7643	40.9084	67.3278	73.5791	41.1643	26.2345	37.0014	28.2322	23.1123
TRINITY_DN12192_c0_g1	373.965	1.27116	0.24458	5.19733	2.02e-07	1.35e-05	432.535	631.645	450.314	860.339	271.785	290.23	306.173	260.232	236.551	257.554	315.839	174.381
TRINITY_DN16214_c4_g1	28.583	1.27078	0.421594	3.01423	0.00257632	0.0217239	26.6242	55.1381	18.7498	54.8724	23.3764	48.1357	24.1232	27.2388	15.6822	13.0492	21.7581	14.2479
TRINITY_DN14932_c3_g5	1187.49	1.27041	0.308086	4.12354	3.73e-05	0.000867631	1332.68	2459.12	2047.73	996.889	1128.27	1363.18	1017.28	1068.85	441.41	536.162	1130.86	727.407
TRINITY_DN16148_c2_g2	14.3054	1.26925	0.443542	2.86161	0.0042149	0.0307767	18.8405	21.3896	22.5377	31.493	5.47122	8.54957	14.5274	9.34642	9.97777	10.1587	13.4576	5.91476
TRINITY_DN15967_c5_g1	18001.2	1.266	0.318669	3.97278	7.1e-05	0.00143415	29377.5	25420.7	36587.4	18676.2	10882.3	18380.8	17507.8	13413.7	6707.82	12230.8	19570.8	7259.08
TRINITY_DN14943_c2_g1	611.391	1.26598	0.201143	6.29396	3.09e-10	5.59e-08	761.653	960.624	872.003	1068.47	433.564	666.736	607.062	442.135	320.423	381.117	473.727	349.179
TRINITY_DN14239_c2_g5	1793.36	1.26404	0.22002	5.7451	9.19e-09	1.03e-06	2336.82	3495.46	2283.87	2280.85	1654.83	1490.47	1633.97	2011.91	860.371	1115.81	1497.15	858.806
TRINITY_DN16123_c0_g1	30.1212	1.25995	0.415859	3.02975	0.0024476	0.0208865	47.6713	53.8823	53.6352	61.8986	18.1786	13.5569	14.204	9.25356	20.4315	16.5044	7.38393	44.8542
TRINITY_DN14647_c4_g2	98.9695	1.259	0.289822	4.34407	1.4e-05	0.000412612	128.377	197.291	94.6691	196.873	105.281	53.234	84.4513	69.4702	54.4122	72.4131	74.2935	56.869
TRINITY_DN14276_c6_g1	135.508	1.25804	0.348887	3.60587	0.000311106	0.00436536	139.11	298.263	82.2691	267.135	139.061	110.034	116.061	147.576	106.762	94.8506	54.7432	70.2288
TRINITY_DN13727_c0_g1	1175.13	1.25205	0.329555	3.79922	0.000145151	0.00248796	1449.94	2486.69	1613.8	1129.29	1074.46	780.436	783.266	1977.51	652.145	640.427	1032.77	480.856
TRINITY_DN14322_c4_g4	655.783	1.25203	0.232238	5.39116	7e-08	5.46e-06	745.791	1416.62	722.158	1107.19	600.173	567.334	479.001	555.514	489.493	375.467	478.824	331.834
TRINITY_DN15313_c11_g1	8806.99	1.25038	0.242644	5.15314	2.56e-07	1.61e-05	10335.3	20156.4	12989.4	9173.19	7760.2	7819.74	7472.4	7843	5208.85	5605.24	7235.49	4084.72
TRINITY_DN16347_c7_g3	22548	1.24576	0.307907	4.0459	5.21e-05	0.00113185	25036.3	50695.2	20914	40796.6	23880.8	17569.1	14836.8	18888.6	17632.5	13561.7	19023.2	7740.58
TRINITY_DN14637_c4_g4	94.1086	1.2454	0.296069	4.20645	2.59e-05	0.000661269	170.945	135.528	215.857	104.654	47.478	70.5468	60.9198	59.7854	72.7265	67.6486	87.3907	35.825
TRINITY_DN17083_c2_g1	29.1538	1.24515	0.385876	3.22682	0.00125175	0.0126209	37.1659	55.0842	24.3824	47.9405	19.0151	40.16	27.6394	28.2759	10.8295	14.4335	26.9504	17.9689
TRINITY_DN14681_c14_g6	340.891	1.23788	0.208533	5.93615	2.92e-09	4e-07	433.86	619.484	353.911	586.172	292.103	303.569	295.982	360.841	224.435	224.417	229.718	166.195
TRINITY_DN13939_c2_g10	26.2258	1.23529	0.369023	3.34747	0.000815539	0.00919238	35.7304	32.0079	44.7563	29.9773	26.3567	40.506	24.9224	20.5559	13.8749	22.6822	8.62456	14.7154
TRINITY_DN14017_c3_g3	22.5346	1.23528	0.449978	2.74521	0.00604725	0.0401193	14.2824	44.2071	37.6761	28.1937	17.2165	30.7238	17.4865	27.1608	13.3456	12.578	21.3124	6.23289
TRINITY_DN15827_c1_g1	206.707	1.23457	0.178842	6.90311	5.09e-12	1.31e-09	245.405	338.557	314.189	361.056	197.958	171.937	164.941	153.345	122.767	140.787	126.471	143.066
TRINITY_DN13602_c2_g1	42667.3	1.23427	0.247987	4.97715	6.45e-07	3.5e-05	50483.9	74138	65564.2	34477.4	33973.8	48612.2	50060.6	59202.5	23245.8	22866.5	30142.5	19239.9
TRINITY_DN16406_c3_g1	122.824	1.23315	0.274384	4.49425	6.98e-06	0.000242575	212.425	125.04	235.107	110.744	125.002	128.323	98.4923	146.433	88.1592	68.4985	78.2175	57.4448
TRINITY_DN16375_c6_g2	173.368	1.23222	0.360385	3.41918	0.000628108	0.00754603	205.747	367.125	173.846	181.965	275.497	130.42	112.18	239.332	164.029	76.7755	68.5394	84.9632
TRINITY_DN14541_c3_g8	513.387	1.23222	0.257322	4.78861	1.68e-06	7.5e-05	596.47	1111.1	504.532	937.637	490.592	396.707	344.778	437.353	332.078	317.002	433.521	258.873
TRINITY_DN10398_c0_g1	14.2919	1.22912	0.430326	2.85624	0.00428685	0.0311875	17.0012	20.1811	21.5	19.9849	10.9472	12.8402	16.224	19.7632	6.66539	9.30332	6.11694	10.9751
TRINITY_DN16324_c7_g6	265.802	1.22782	0.245512	5.00106	5.7e-07	3.18e-05	279.861	400.33	309.007	556.446	205.272	303.064	258.246	220.594	168.657	179.162	188.71	120.277
TRINITY_DN14199_c8_g1	2892.63	1.22126	0.196772	6.20645	5.42e-10	9.05e-08	3512.5	5327.53	3828.32	4193.5	2322.88	2989.57	2869.41	2433.35	1430.33	1925.99	2324.73	1553.41
TRINITY_DN16995_c5_g6	3319.34	1.21849	0.289167	4.2138	2.51e-05	0.000645057	3613.89	7562.7	2765.08	6093.59	3264.34	2788.69	2508.55	2626.59	2739.41	2222.93	2252.46	1393.8
TRINITY_DN16813_c8_g2	2240.95	1.21826	0.303764	4.01056	6.06e-05	0.00126647	2724.03	4905.63	2282.58	4646.81	1528.93	1242.38	1105.92	2198.12	1972.95	1542.11	1815.28	926.723
TRINITY_DN14018_c5_g1	360.096	1.21816	0.156552	7.78119	7.18e-15	3.32e-12	461.248	652.04	539.615	540.939	283.47	293.842	330.19	276.336	234.13	231.537	259.013	218.799
TRINITY_DN14079_c2_g1	35.5188	1.21801	0.305607	3.98556	6.73e-05	0.00137006	60.7285	44.3259	49.9443	52.8416	40.8981	20.7697	29.9014	37.0002	26.9325	19.1952	24.6425	19.0456
TRINITY_DN14908_c8_g1	37.3044	1.21744	0.311076	3.91365	9.09e-05	0.00172316	45.734	58.9333	34.0204	65.4134	37.1508	44.9028	38.7622	36.5514	19.5053	19.6186	18.0294	29.031
TRINITY_DN11850_c0_g1	625.681	1.21515	0.346008	3.51192	0.000444876	0.00576628	715.665	1562.82	756.836	464.589	666.806	641.972	583.477	607.95	494.392	354.697	485.15	173.826
TRINITY_DN16917_c8_g2	35.2836	1.21329	0.40804	2.97345	0.0029447	0.0238394	58.132	41.2704	25.7371	40.5175	65.7377	36.9357	28.7324	55.6495	30.6209	12.9052	10.9425	16.2221
TRINITY_DN14135_c5_g1	550.734	1.21292	0.154375	7.85698	3.93e-15	1.96e-12	770.86	977.291	713.878	801.315	482.787	504.035	540.724	409.813	328.286	366.001	371.172	342.645
TRINITY_DN15908_c4_g1	318.944	1.20995	0.248847	4.86222	1.16e-06	5.67e-05	505.443	531.122	491.789	428.805	223.569	261.967	242.353	292.737	170.882	239.013	317.259	122.386
TRINITY_DN15236_c4_g1	794.774	1.20966	0.309966	3.90255	9.52e-05	0.00178878	902.179	1169.51	852.964	1970.71	539.566	721.66	806.58	456.725	569.691	512.211	734.91	300.584
TRINITY_DN15108_c1_g2	57.3927	1.20946	0.323554	3.73805	0.000185455	0.00296893	86.6693	94.5413	74.6349	70.1468	64.5637	51.0796	30.0377	76.7279	52.9731	29.3401	27.7609	30.2369
TRINITY_DN15128_c7_g2	46.2464	1.20898	0.455775	2.65259	0.00798774	0.0495002	75.0307	17.2449	116.651	41.9461	38.6667	70.0758	56.4576	29.6258	32.0778	23.1315	30.546	23.5038
TRINITY_DN14551_c5_g3	7364.87	1.20861	0.207304	5.83013	5.54e-09	6.71e-07	9481.52	12581.6	9294.64	12261.3	6462.11	6637.57	6561.84	6222.02	4739.07	4487.32	6509.91	3139.53
TRINITY_DN14132_c1_g1	162.131	1.2076	0.293853	4.10955	3.96e-05	0.000908097	258.371	280.246	266.422	169.909	111.799	187.807	142.979	102.822	75.2004	109.391	167.344	73.2867
TRINITY_DN10375_c0_g1	624.773	1.20679	0.244019	4.94547	7.6e-07	3.97e-05	769.058	854.032	1068.61	1098.9	345.147	615.289	614.595	487.225	368.098	406.099	575.306	294.917
TRINITY_DN16399_c0_g4	67.0276	1.20636	0.262073	4.60314	4.16e-06	0.000158821	69.4792	134.305	81.2638	96.7628	66.5696	60.3011	61.5606	68.2451	37.3026	42.7713	51.3298	34.44
TRINITY_DN14257_c4_g1	3955.58	1.2057	0.24566	4.908	9.2e-07	4.67e-05	5301.92	7712.61	4618.79	6460.91	3364.2	2928.09	2811.67	3820.32	2569.05	2518.62	3758.64	1602.13
TRINITY_DN10129_c0_g2	249.67	1.20473	0.220305	5.46846	4.54e-08	3.84e-06	308.479	429.599	296.276	379.427	225.407	271.699	301.703	170.65	122.518	159.263	153.91	177.101
TRINITY_DN15833_c8_g1	47741.6	1.2038	0.243092	4.95202	7.34e-07	3.86e-05	55890.4	90908.3	56390.8	73411.6	37233.2	41607.7	38593.1	58782.3	38489.1	26477.4	34983.5	20131.4
TRINITY_DN3481_c0_g1	85.6091	1.20342	0.383059	3.14159	0.00168031	0.0156266	82.3569	196.649	52.2096	110.837	135.423	49.9167	102.364	105.876	50.6239	52.2737	54.1922	34.5869
TRINITY_DN12605_c0_g1	592.296	1.20223	0.210329	5.71598	1.09e-08	1.18e-06	769.833	1118.21	746.878	882.815	445.781	519.366	501.767	591.327	342.315	361.747	530.774	296.742
TRINITY_DN15053_c2_g2	77.2972	1.20045	0.296528	4.04834	5.16e-05	0.00112334	138.297	90.3963	134.438	102.795	41.7552	69.7769	59.069	86.5863	44.566	71.874	31.8132	56.2
TRINITY_DN14131_c7_g2	22.3805	1.20001	0.436594	2.74857	0.00598553	0.0398714	27.5226	44.6424	33.5812	18.8864	15.4565	28.4743	27.9961	17.504	11.4922	22.312	14.7196	5.9793
TRINITY_DN14803_c9_g6	882.233	1.19982	0.196621	6.10216	1.05e-09	1.61e-07	1265.16	1474.83	1323.52	1077.05	613.549	943.868	847.505	801.102	446.558	659.41	661.641	472.597
TRINITY_DN16878_c9_g5	37415.6	1.19237	0.229843	5.18777	2.13e-07	1.39e-05	49940.7	62916	54299.1	54233	28000.5	35808.2	35347	31563.8	21190.9	23561.7	36827.9	15298.9
TRINITY_DN16331_c5_g4	29.663	1.19209	0.440574	2.70576	0.00681477	0.0439786	22.5431	29.9873	38.5262	76.4219	26.7354	32.3802	35.0401	21.3982	31.2397	17.8001	13.7684	10.1156
TRINITY_DN10884_c0_g1	41.3724	1.19206	0.366854	3.24942	0.00115642	0.0119074	63.9089	62.4192	64.2231	60.3981	28.1771	43.8181	30.9335	31.8746	14.7127	47.7539	34.454	13.7961
TRINITY_DN14544_c1_g5	236.388	1.18266	0.250903	4.7136	2.43e-06	0.000102743	268.633	316.473	359.342	503.853	128.284	199.274	212.331	209.407	155.683	150.2	210.706	122.47
TRINITY_DN14936_c6_g3	369.652	1.18087	0.225984	5.22545	1.74e-07	1.19e-05	644.592	377.72	705.77	560.719	224.501	313.547	348.703	248.794	203.424	251.336	285.603	271.111
TRINITY_DN6454_c0_g1	50.3678	1.1798	0.328265	3.59403	0.000325597	0.00449572	66.7222	63.5608	56.9982	103.573	44.5386	52.216	63.6283	24.6791	22.0762	33.8262	38.1344	34.4604
TRINITY_DN14478_c4_g1	23983.4	1.17909	0.290959	4.05242	5.07e-05	0.00110829	21896.9	34323.9	27776.4	51293.1	16084.5	26393.5	30349.1	19936.4	20541.5	13719.6	15700.5	9786.09
TRINITY_DN14729_c2_g1	535.436	1.17855	0.210028	5.61141	2.01e-08	1.94e-06	727.254	904.387	773.866	837.747	370.857	520.666	485.535	370.221	334.536	404.552	453.769	241.842
TRINITY_DN15904_c2_g1	135.664	1.17684	0.327288	3.59575	0.000323461	0.00448491	107.632	207.561	227.442	180.219	200.051	85.59	194.219	108.404	72.908	83.6839	53.4786	106.781
TRINITY_DN15987_c18_g1	104.874	1.17634	0.244123	4.81863	1.45e-06	6.67e-05	129.873	192.217	188.967	124.322	64.2458	95.9209	105.364	77.4012	56.8387	73.8937	68.8058	80.6408
TRINITY_DN15313_c10_g1	101.754	1.17629	0.30159	3.90028	9.61e-05	0.00180053	152.907	165.327	205.202	131.049	63.0127	103.485	73.3463	37.0792	71.9397	93.6193	78.7408	45.3368
TRINITY_DN13957_c4_g7	8207.91	1.17423	0.287509	4.08414	4.42e-05	0.000995061	11968.5	18646.2	10147.3	12027	5139.68	4862.4	3731.53	8579.33	6463.05	5940.6	7451.89	3537.3
TRINITY_DN14809_c1_g1	206.46	1.17419	0.3189	3.68201	0.000231403	0.00352154	285.361	312.144	288.925	617.502	54.9832	74.5084	87.3188	94.3044	107.728	149.259	140.802	264.686
TRINITY_DN9290_c0_g1	711.28	1.17342	0.371778	3.15625	0.0015981	0.0151094	755.892	746.948	876.818	1909.15	478.859	702.687	818.299	346.195	822.574	395.938	391.493	290.501
TRINITY_DN34502_c0_g1	43.9208	1.17249	0.310311	3.77845	0.000157805	0.00263667	59.9887	66.8179	57.6896	83.9597	22.7251	32.5246	45.5056	38.0626	26.2055	35.3841	39.3104	18.8762
TRINITY_DN14052_c1_g1	610.776	1.16936	0.254521	4.59436	4.34e-06	0.000164393	636.739	1134.04	750.28	1239.1	391.814	493.468	566.764	445.613	501.769	408.666	489.741	271.318
TRINITY_DN14813_c6_g1	665.977	1.16844	0.344004	3.3966	0.000682283	0.00802421	586.975	763.273	763.014	1644.71	545.284	819.815	823.907	374.086	636.476	402.743	322.959	308.479
TRINITY_DN15133_c4_g1	373.956	1.16711	0.141141	8.26912	1.35e-16	1.04e-13	513.154	495.475	530.439	476.107	434.484	363.864	402.262	371.825	201.778	242.136	245.646	210.296
TRINITY_DN14484_c2_g2	1731.25	1.16543	0.225315	5.17245	2.31e-07	1.49e-05	2282.28	3517.51	1843.93	2307.38	1822.4	1691.9	1520.7	1350.98	1024.72	1207.03	1390.79	815.401
TRINITY_DN14413_c4_g6	230.886	1.1638	0.204887	5.68021	1.35e-08	1.4e-06	275.764	425.687	260.599	370.864	228.639	205.918	187.553	219.034	127.991	139.782	184.212	144.584
TRINITY_DN15107_c5_g6	784.145	1.16354	0.222672	5.22535	1.74e-07	1.19e-05	792.76	1312.32	875.926	1236.12	678.501	805.014	922.38	904.997	566.063	482.958	507.435	325.266
TRINITY_DN15206_c6_g3	458.955	1.1623	0.271914	4.27454	1.92e-05	0.000521683	547.648	795.499	483.088	873.924	427.31	277.036	367.141	531.412	425.469	246.487	310.921	221.519
TRINITY_DN16746_c3_g4	35.6497	1.16087	0.370454	3.13365	0.00172649	0.0159516	50.3434	49.4764	39.0408	64.1984	49.4902	21.5484	16.8978	46.7323	28.473	20.2047	20.7511	20.6399
TRINITY_DN13948_c2_g1	682.441	1.15962	0.231563	5.00782	5.51e-07	3.09e-05	907.334	1285.93	866.873	1190.28	488.319	448.053	432.661	665.578	488.768	442.371	643.034	330.099
TRINITY_DN15649_c5_g2	495.846	1.15838	0.351404	3.29643	0.000979225	0.0105498	537.539	762.583	455.324	1460.03	302.112	333.194	384.05	274.559	445.242	336.692	483.789	175.037
TRINITY_DN15128_c10_g1	2894.31	1.15618	0.192621	6.00235	1.94e-09	2.85e-07	3435.96	4614.49	3588.92	4385.9	2463.46	3194.19	3270.05	2589.57	1547.09	1518.67	1712.77	2410.6
TRINITY_DN14649_c6_g3	27.8241	1.15501	0.367783	3.14046	0.00168681	0.0156651	22.7838	41.2229	30.0334	42.4275	25.453	37.8273	37.1549	37.0415	12.2913	23.263	9.82319	14.5669
TRINITY_DN14540_c4_g11	118.241	1.1542	0.285253	4.04623	5.2e-05	0.00113185	144.94	181.885	162.245	146.64	149.249	84.9261	120.368	143.505	109.699	68.1625	67.3549	39.9222
TRINITY_DN16334_c6_g8	1417.53	1.15226	0.196999	5.84908	4.94e-09	6.1e-07	1834.9	2629.95	1858.05	2139.54	1093.91	1049.33	1131.47	1463.65	756.912	1014.4	1205.67	832.633
TRINITY_DN16027_c7_g1	122.389	1.15145	0.326283	3.52899	0.000417148	0.00547469	271.854	141.892	316.022	116.688	74.096	48.1868	56.3848	60.2141	108.979	73.9102	131.773	68.6688
TRINITY_DN13583_c1_g2	6060.42	1.15021	0.296686	3.87685	0.000105818	0.00194634	5942.18	10254	5716.23	14473.5	5307.32	5012.2	4431.52	5193.74	4421.57	3882.84	5611.75	2478.15
TRINITY_DN14195_c3_g3	60.968	1.14718	0.317814	3.60959	0.000306684	0.00432468	88.2492	58.0482	133.582	90.5261	44.4915	64.0439	52.247	32.2016	30.0815	35.8696	49.9611	52.3134
TRINITY_DN12222_c0_g1	1098.07	1.14552	0.23038	4.97229	6.62e-07	3.55e-05	1482.85	1862.76	1518.93	1941.18	763.962	865.687	841.935	817.235	635.492	712.096	1205.38	529.385
TRINITY_DN14695_c5_g1	2161.72	1.14419	0.303888	3.76519	0.000166423	0.0027347	2117.49	4421.8	1696.04	3719.5	2508.4	1762.97	1611.8	2694.18	1695.07	1156.88	1617.05	939.435
TRINITY_DN14905_c7_g1	32.9639	1.14184	0.329767	3.46255	0.000535077	0.00665349	39.2093	43.5315	53.4558	44.2609	36.9625	31.1937	24.9482	39.8387	14.2354	14.9351	22.7917	30.2036
TRINITY_DN15487_c4_g4	95.3941	1.14047	0.368538	3.09458	0.00197094	0.0176127	78.716	166.656	113.14	278.49	42.76	44.5122	61.3899	70.142	87.3039	62.3091	96.7818	42.5293
TRINITY_DN14233_c3_g5	227.112	1.13999	0.267198	4.26647	1.99e-05	0.000534032	230.317	298.656	243.471	563.93	218.776	215.641	190.87	162.205	142.975	158.689	165.817	133.998
TRINITY_DN14204_c19_g1	1153.3	1.13935	0.360571	3.15986	0.00157847	0.0149951	1266.48	2975.85	1049.02	939.557	1626.23	947.676	821.364	1384.47	882.774	715.101	846.413	384.608
TRINITY_DN14332_c3_g4	773.948	1.13783	0.266704	4.26629	1.99e-05	0.000534032	918.559	1440.44	674.42	1351.86	645.828	676.478	627.342	959.22	547.391	511.956	608.703	325.18
TRINITY_DN9231_c0_g1	487.552	1.13652	0.190253	5.97374	2.32e-09	3.27e-07	621.055	706.685	726.481	735.056	346.416	447.681	535.863	460.259	245.517	312.604	405.759	307.245
TRINITY_DN4309_c0_g1	44.7739	1.1351	0.386807	2.93453	0.00334055	0.0260103	44.1006	79.5503	45.5965	112.943	14.5483	31.6637	45.0041	36.0459	27.1012	42.0133	33.112	25.6079
TRINITY_DN15199_c1_g1	245.091	1.13312	0.278312	4.0714	4.67e-05	0.00104283	356.06	419.341	413.602	383.708	108.165	178.552	163.222	198.459	114.463	194.315	285.406	125.797
TRINITY_DN16772_c3_g3	472.235	1.13152	0.257238	4.39872	1.09e-05	0.000339353	511.553	593.726	697.319	1080.77	313.964	390.705	490.749	272.429	313.61	365.097	374.116	262.788
TRINITY_DN14490_c6_g2	1908.84	1.13141	0.196838	5.74792	9.03e-09	1.01e-06	2623.81	3532.61	2456.85	2857.02	1655.24	1568.34	1468.46	1504.58	1183.42	1249.38	1817.58	988.816
TRINITY_DN16844_c3_g1	23.1222	1.13077	0.372047	3.03933	0.00237104	0.020382	28.7244	51.5126	25.1636	28.2559	24.5406	18.7488	15.0142	24.6736	17.9728	12.1765	16.004	14.679
TRINITY_DN15325_c4_g1	263.993	1.1279	0.350072	3.22189	0.00127347	0.0127687	298.736	350.721	307.66	786.919	147.917	139.875	164.619	172.989	261.296	157.693	282.592	96.9037
TRINITY_DN15873_c0_g1	19.4614	1.12722	0.419988	2.68393	0.00727633	0.0460749	30.2613	18.517	42.4453	15.824	16.3583	19.6917	14.0803	26.7172	14.6806	10.4922	12.3281	12.1408
TRINITY_DN4203_c0_g1	309.269	1.12563	0.299909	3.75323	0.00017457	0.00283577	298.341	537.723	309.938	679.424	210.229	240.034	253.091	347.001	273.806	190.997	238.08	132.564
TRINITY_DN16334_c9_g1	5520.95	1.12295	0.268094	4.18866	2.81e-05	0.000703583	5783.14	9009.49	7555.26	11164	3839.6	4675.59	5023.08	3814.39	5630.73	3481.11	4076.52	2198.44
TRINITY_DN16740_c3_g6	682.789	1.12153	0.283609	3.9545	7.67e-05	0.00152189	741.937	1315.53	594.41	1153.83	809.222	588.75	469.411	770.27	431.884	409.13	603.412	305.679
TRINITY_DN15651_c4_g4	203.382	1.12143	0.33727	3.32501	0.000884147	0.00974802	197.943	288.097	340.246	131.413	386.741	195.13	148.983	311.009	146.66	83.3653	90.9706	120.026
TRINITY_DN33873_c0_g1	240.592	1.12017	0.251589	4.45239	8.49e-06	0.000282355	371.238	241.692	429.69	284.468	233.603	221.625	260.758	234.471	164.399	117.827	106.99	220.346
TRINITY_DN15924_c1_g3	129.086	1.11903	0.301695	3.70914	0.000207961	0.00325325	127.511	173.852	176.775	311.743	90.2002	117.294	104.309	83.9139	125.152	73.7986	105.237	59.2468
TRINITY_DN15284_c5_g6	130.772	1.11883	0.287406	3.89285	9.91e-05	0.00184795	144.616	198.869	116.533	229.77	141.799	153.733	83.8904	183.058	87.5268	86.6022	86.0737	56.789
TRINITY_DN16478_c3_g1	1245.77	1.11871	0.245002	4.56614	4.97e-06	0.000182382	1502.19	2385.09	1328.29	2159.67	1000.54	941.801	989.463	1246.32	1066.96	817.309	981.008	530.624
TRINITY_DN15702_c2_g1	393.191	1.11801	0.220018	5.08145	3.75e-07	2.22e-05	488.1	613.2	413.152	684.67	293.122	399.507	459.607	353.115	210.469	279.599	309.16	214.595
TRINITY_DN16298_c4_g11	70.7412	1.1177	0.251546	4.44333	8.86e-06	0.00029158	100.139	143.932	101.104	91.1772	44.5343	40.5284	62.3546	63.7267	41.6324	48.8255	52.9712	57.9686
TRINITY_DN16084_c2_g4	319.086	1.11705	0.239913	4.65606	3.22e-06	0.000128685	378.063	498.213	450.706	688.528	177.621	236.487	240.243	229.782	249.193	263.181	270.481	146.53
TRINITY_DN14780_c4_g3	633.969	1.11544	0.242768	4.5947	4.33e-06	0.000164393	815.532	1329.93	539.898	860.376	630.84	617.666	627.399	550.337	487.992	432.595	401.759	313.301
TRINITY_DN16740_c4_g1	630.492	1.11328	0.270407	4.11704	3.84e-05	0.000888285	634.912	1251.24	655.712	921.915	601.48	541.393	538.684	817.545	317.385	420.079	571.877	293.68
TRINITY_DN15841_c2_g1	6448.29	1.1131	0.203652	5.46568	4.61e-08	3.88e-06	7504.72	10677.7	8003.36	9634.35	6376.03	6957.01	6497.48	5166.82	3554.62	4075.9	5719.71	3211.79
TRINITY_DN14036_c5_g1	75.949	1.11309	0.246307	4.51913	6.21e-06	0.000219017	78.3568	118.717	80.5382	113.437	93.0365	67.0821	82.355	96.9984	46.7706	39.1585	54.312	40.6255
TRINITY_DN14993_c4_g6	74.2077	1.113	0.28659	3.88361	0.000102916	0.00189997	184.91	113.789	89.1252	76.7884	61.1509	47.4496	57.9469	49.9378	58.4522	52.4059	38.3034	60.234
TRINITY_DN14663_c1_g1	28.5027	1.11232	0.396842	2.80292	0.00506417	0.0353617	28.5537	71.8883	26.1671	27.6968	26.2755	34.1939	24.8051	31.6697	24.3212	14.3062	17.7278	14.4266
TRINITY_DN15065_c4_g8	36.7516	1.11222	0.383048	2.90361	0.00368889	0.0279627	28.4802	36.7432	43.9467	86.3536	25.716	39.7683	44.4959	45.3702	19.8248	15.4761	29.2316	25.6126
TRINITY_DN14633_c3_g5	2506.39	1.11087	0.266703	4.16519	3.11e-05	0.000759902	2937.41	4462.63	2711.61	4866.8	2196.24	2063.37	2016.11	1885.97	1747.69	1760.55	2480.49	947.822
TRINITY_DN14582_c2_g1	6390.42	1.11058	0.213893	5.19221	2.08e-07	1.38e-05	6529.25	9290.69	7290.06	10193.7	7074.78	8009.71	8338.9	4535.1	3770.27	3760.95	4441.59	3450.02
TRINITY_DN4932_c0_g1	802.039	1.1099	0.239554	4.63319	3.6e-06	0.000141207	939.459	1246.28	884.457	1872.75	521.736	624.19	635.994	610.002	578.339	622.522	665.544	423.19
TRINITY_DN15485_c5_g4	35.4554	1.10972	0.350924	3.16227	0.00156543	0.0149068	40.989	44.8636	47.5222	66.3632	23.2802	34.4109	48.7188	26.3917	28.3647	21.8512	30.1478	12.5618
TRINITY_DN14449_c1_g4	10349.3	1.10959	0.234115	4.73951	2.14e-06	9.32e-05	13872.1	20290.7	12293.2	16706.8	8465.78	8098.07	7959.9	7231.13	7133.05	7168.91	10421.8	4549.67
TRINITY_DN14274_c7_g3	430.035	1.10862	0.235827	4.70099	2.59e-06	0.00010792	570.036	493.634	512.164	507.079	426.636	677.054	682.226	324.694	202.113	289.951	237.175	237.655
TRINITY_DN14413_c3_g1	26.1275	1.10783	0.397501	2.787	0.00531987	0.0365877	28.583	48.0954	28.3754	18.6721	28.1934	33.838	42.5426	27.8229	22.2001	11.1233	14.709	9.37453
TRINITY_DN2175_c0_g1	2034.54	1.10783	0.175119	6.32616	2.51e-10	4.67e-08	2558.78	3264.95	2341.11	3092.8	1929.79	1910.78	2022.28	2068.53	1221.39	1373.66	1625.7	1004.73
TRINITY_DN14563_c5_g3	196.428	1.10479	0.202324	5.46047	4.75e-08	3.97e-06	194.652	325.623	257.624	266.417	186.667	224.858	209.655	207.821	129.197	139.512	122.605	92.5049
TRINITY_DN15307_c4_g4	1580.79	1.10008	0.233539	4.71047	2.47e-06	0.000103888	2044.35	3027.34	1700.28	2984.36	1373.26	1093.28	998.064	1197.34	1274.71	1125.8	1380.06	770.628
TRINITY_DN15206_c6_g4	1166.92	1.09686	0.191278	5.73439	9.79e-09	1.08e-06	1631.19	1891.25	1733.53	1484.05	888.062	1159.78	1037.1	1023.36	654.754	880.752	1025.96	593.266
TRINITY_DN14988_c7_g1	9121.87	1.0966	0.203738	5.3824	7.35e-08	5.71e-06	11370.4	12837.1	13995.5	14321.7	5221.85	9043.42	9533.7	8576.28	6754.18	5822.23	7105.3	4880.77
TRINITY_DN15313_c5_g2	130.398	1.09585	0.274205	3.99645	6.43e-05	0.00132621	202.596	208.031	224.193	107.884	116.184	151.105	126.48	80.2395	87.0733	83.8623	109.762	67.366
TRINITY_DN16791_c3_g1	44.7758	1.09499	0.338635	3.23355	0.00122261	0.0124016	53.5476	74.478	64.0407	95.0296	35.8648	21.4154	16.8243	44.7756	31.2605	39.4615	26.4663	34.1451
TRINITY_DN14415_c4_g2	567.966	1.09472	0.210976	5.18885	2.12e-07	1.39e-05	627.238	937.457	593.541	1039.87	537.66	513.226	573.846	495.892	380.476	395.394	431.694	289.303
TRINITY_DN14276_c5_g1	180.334	1.09386	0.244965	4.46537	7.99e-06	0.000270283	218.955	272.767	256.174	240.837	150.634	199.506	226.473	135.375	71.4466	145.243	113.829	132.771
TRINITY_DN14017_c3_g2	47.0938	1.09327	0.28857	3.78856	0.000151522	0.00255639	51.9402	57.2595	71.132	79.398	35.3071	43.6772	57.7511	48.1782	25.3476	29.418	24.2122	41.5042
TRINITY_DN15273_c2_g1	512.281	1.09273	0.196735	5.55431	2.79e-08	2.54e-06	592.976	821.156	525.486	816.484	568.126	529.362	509.255	492.738	371.73	312.007	361.391	246.665
TRINITY_DN16733_c3_g4	24057.5	1.09145	0.219845	4.96463	6.88e-07	3.65e-05	38208.9	35346.2	39133.3	20918.5	23141.9	23609.1	23055.4	22573.7	13663.6	17506.2	19907.1	11625.3
TRINITY_DN17109_c0_g1	5540.07	1.09003	0.3012	3.61897	0.000295777	0.00420367	5474.63	12134.5	4246.41	9858.33	6272.07	4839.54	3703.06	5056	4867.74	3415.15	3836.1	2777.29
TRINITY_DN14637_c4_g1	997.301	1.08848	0.377096	2.88648	0.00389579	0.0290766	1818.77	952.015	2359.06	1019.95	549.722	865.249	642.337	867.925	636.196	694.528	1282.78	279.08
TRINITY_DN16423_c2_g1	27.1132	1.08785	0.410225	2.65184	0.0080055	0.0495713	43.5198	29.0814	40.1795	44.6941	14.377	15.4536	31.3575	33.541	16.963	14.8856	9.73496	31.5706
TRINITY_DN15598_c6_g2	88.4634	1.08657	0.246441	4.40905	1.04e-05	0.000328004	114.872	143.142	124.092	103.604	75.9052	77.7145	108.108	84.0379	46.8835	41.037	69.3208	72.8429
TRINITY_DN14311_c5_g2	1790.25	1.08616	0.286532	3.79072	0.000150212	0.00254184	2250.7	3819.67	2158.65	1283.54	1889.59	1960.45	1388.52	2251.6	1184.33	1013.65	1443.84	838.407
TRINITY_DN17081_c4_g3	1197.58	1.08477	0.253346	4.28178	1.85e-05	0.00051061	1279.72	2372.79	1167.13	2455.91	958.256	860.098	798.554	1049.88	966.357	833.414	978.416	650.408
TRINITY_DN10324_c0_g1	362.84	1.0847	0.327778	3.30927	0.000935411	0.0101855	537.169	631.424	608.849	295.033	528.04	318.073	197.435	259.852	225.285	273.198	331.226	148.492
TRINITY_DN6977_c0_g1	76.7543	1.08431	0.344192	3.15031	0.00163099	0.0153184	106.629	95.7962	145.351	120.539	43.6268	63.4715	64.1328	58.5944	40.0166	70.5275	89.8955	22.4705
TRINITY_DN13600_c0_g1	42.799	1.08409	0.400969	2.70367	0.00685789	0.0441957	65.8856	37.7153	106.739	35.2548	35.5751	43.4405	42.8687	27.9467	17.9407	33.503	46.1909	20.527
TRINITY_DN16828_c1_g1	2818.92	1.08348	0.376423	2.87836	0.00399745	0.0296572	2444.48	3768.73	1530.44	6209.08	4652.43	2363.92	2928.83	3346.85	2799.23	1244.05	1245.29	1293.67
TRINITY_DN15291_c8_g1	83.7732	1.0822	0.267545	4.04492	5.23e-05	0.00113395	100.18	125.677	90.7452	133.394	85.3604	86.6815	74.6522	93.9145	30.8292	51.6181	78.4082	53.8171
TRINITY_DN13395_c1_g1	23266	1.08194	0.168233	6.4312	1.27e-10	2.54e-08	29118.5	37414.1	36579.6	28965.5	16436.2	22419.3	22799	23065.2	14926.7	15205.1	18405.5	13857.6
TRINITY_DN16151_c2_g1	745.919	1.08181	0.195519	5.53303	3.15e-08	2.82e-06	1205.31	1415.72	1174.08	788.828	518.337	613.196	483.342	584.606	442.02	530.75	585.417	609.428
TRINITY_DN13528_c0_g1	29.0268	1.08126	0.384224	2.81414	0.00489082	0.034496	33.557	26.9285	50.8263	53.0822	23.7118	38.8256	24.4112	20.6368	30.956	17.2488	10.8722	17.2652
TRINITY_DN14465_c4_g4	20986.3	1.08104	0.251945	4.29077	1.78e-05	0.000491696	19807.7	35827.9	18421.2	35610.9	21325.9	24020.1	23544.5	21442.7	15770.7	10983.3	9235.57	15845.3
TRINITY_DN14545_c7_g3	2897.79	1.0809	0.246617	4.38291	1.17e-05	0.000360985	3159.72	5598.51	2599.19	4944.26	3244.5	2537.04	2682.16	2302.15	2167.26	1790.89	2283.44	1464.35
TRINITY_DN15073_c13_g1	2304.5	1.0805	0.243618	4.43521	9.2e-06	0.000300316	2429.21	3873.93	2832.94	2389.05	2584.77	3165.29	3285.68	1643.95	1411.34	1500.97	1536.38	1000.47
TRINITY_DN15957_c5_g1	192.238	1.07994	0.166409	6.48965	8.6e-11	1.84e-08	279.558	311.441	269.731	288.469	140.767	162.366	140.601	168.235	130.355	137.53	161.971	115.832
TRINITY_DN15753_c0_g1	4145.85	1.07646	0.233539	4.60935	4.04e-06	0.000155043	5418.07	7046.68	5977.75	8919.69	2087.19	2075.04	2248.09	3005.34	3037.81	3443.57	4336.08	2154.83
TRINITY_DN14676_c3_g10	615.958	1.07561	0.315368	3.41066	0.000648056	0.00772378	575.587	754.49	418.961	1518.18	753.686	596.253	736.326	488.992	393.02	355.707	437.112	363.184
TRINITY_DN15325_c3_g2	143.618	1.0756	0.210772	5.10314	3.34e-07	2.05e-05	183.006	193.877	166.555	224.926	183.599	158.266	136.727	113.084	86.5859	80.0475	86.1843	110.559
TRINITY_DN16170_c5_g7	580.227	1.07536	0.184385	5.83216	5.47e-09	6.67e-07	728.649	723.618	687.793	806.526	588.13	748.411	791.824	491.761	413.624	345.032	296.012	341.344
TRINITY_DN17015_c1_g4	948.141	1.0752	0.241049	4.46049	8.18e-06	0.000275109	1139.36	1233.76	1145.97	1897.78	685.816	1020.66	1026.58	656.378	564.537	720.599	800.853	485.393
TRINITY_DN15283_c3_g2	1114.35	1.07358	0.197913	5.42449	5.81e-08	4.66e-06	1481.3	1353.54	1483.57	1018.86	1197.16	1400.53	1279.07	1622.28	849.996	523.901	581.062	580.924
TRINITY_DN16982_c3_g1	7946.11	1.07242	0.228894	4.68521	2.8e-06	0.000114891	8893.71	14858.4	7708.62	11699.7	9167.76	7780.39	7383.18	7337.32	5359.99	5298.08	6324.09	3542.09
TRINITY_DN15506_c1_g1	1437.45	1.07236	0.270049	3.97099	7.16e-05	0.00144183	1840.8	1528.21	2468.92	2973.85	796.405	1367.59	1374.46	708.247	1101.06	1011.11	1276.02	802.714
TRINITY_DN14129_c3_g1	317.6	1.07225	0.240419	4.45995	8.2e-06	0.00027534	334.392	450.255	380.051	608.387	278.509	336.834	375.5	204.297	210.547	219.312	243.531	169.58
TRINITY_DN16526_c5_g7	29.4056	1.07135	0.386522	2.77178	0.00557505	0.037897	41.3361	40.9869	42.3275	22.8678	31.8234	25.3286	25.4712	51.492	20.5296	18.8654	23.3014	8.53677
TRINITY_DN14699_c8_g5	103.281	1.07133	0.25509	4.19981	2.67e-05	0.000674906	105.648	141.419	119.853	196.319	101.901	139.949	85.2895	82.5331	65.9102	66.5479	60.0237	73.981
TRINITY_DN16387_c8_g2	1316.29	1.07097	0.226337	4.73173	2.23e-06	9.54e-05	1443.25	2024.71	1412.05	2501	1082.29	1333.14	1390.67	1094.75	914.672	954.645	1032.78	611.563
TRINITY_DN16416_c4_g1	2585.88	1.06914	0.19674	5.43429	5.5e-08	4.46e-06	4347.26	2803.6	4696.83	3276.96	1714.74	2034.01	2244.1	2702.22	1665.84	1813.58	1885.63	1845.8
TRINITY_DN14541_c3_g3	46.8916	1.06914	0.264872	4.03644	5.43e-05	0.00116149	62.0084	73.9995	71.911	60.8655	29.1758	51.1049	40.0593	46.318	32.761	36.7166	25.6791	32.1006
TRINITY_DN16937_c2_g5	212.334	1.0676	0.189869	5.62283	1.88e-08	1.85e-06	323.488	330.379	279.109	234.759	216.311	182.346	202.449	220.188	105.733	152.58	143.608	157.057
TRINITY_DN15793_c2_g1	266.14	1.06719	0.279317	3.82069	0.000133079	0.00232309	272.479	374.306	370.51	657.71	129.564	236.789	199.917	153.843	210.11	199.794	237.635	151.019
TRINITY_DN14096_c1_g4	484.394	1.06669	0.348482	3.06095	0.00220637	0.0192325	509.523	722.012	222.618	969.196	708.148	443.889	540.237	543.027	409.095	238.685	205.746	300.557
TRINITY_DN10077_c0_g1	306.201	1.06549	0.20936	5.08925	3.59e-07	2.17e-05	359.154	544.471	319.891	551.002	274.543	244.157	249.617	284.055	223.034	203.855	241.784	178.849
TRINITY_DN17050_c4_g1	120.56	1.0644	0.339245	3.13755	0.00170364	0.0158066	101.27	228.665	88.3458	260.213	98.2905	110.767	118.461	117.104	95.2632	84.2571	95.2049	48.8764
TRINITY_DN15041_c21_g1	698.465	1.06408	0.208523	5.10293	3.34e-07	2.05e-05	746.506	1154.97	1044.2	801.684	606.823	642.641	655.623	935.409	368.686	443.859	543.211	437.973
TRINITY_DN14203_c3_g2	488.179	1.06282	0.265628	4.00117	6.3e-05	0.00130409	596.044	639.217	625.175	972.426	366.941	496.702	538.699	266.6	427.879	321.455	380.841	226.17
TRINITY_DN14963_c6_g1	3629.74	1.06158	0.281686	3.76867	0.000164119	0.00271704	4207.37	7726.09	3246.18	6144.18	3320.14	3146.07	2001.81	3549.09	3025.06	2288.38	3136.58	1765.91
TRINITY_DN12297_c0_g1	474.112	1.0614	0.288883	3.67416	0.00023863	0.00359991	479.887	916.589	413.469	894.719	451.653	480.012	423.068	334.586	402.943	340.023	357.462	194.936
TRINITY_DN15070_c6_g2	107.529	1.05955	0.202758	5.22569	1.74e-07	1.19e-05	160.791	201.71	133.045	157.583	79.8124	94.1443	74.6564	75.031	67.3674	80.2772	81.951	83.9837
TRINITY_DN15274_c7_g2	1314.09	1.05865	0.251913	4.20246	2.64e-05	0.000669598	1995.44	2524.55	1742.43	1638.56	1036.13	963.101	764.07	1309.42	980.097	988.292	1272.74	554.206
TRINITY_DN14057_c1_g1	1365.71	1.05862	0.194598	5.44003	5.33e-08	4.36e-06	1663.49	1573.25	2101.08	1961.95	1118	1709.23	1655.78	1101.08	929.883	922.137	930.863	721.802
TRINITY_DN14932_c3_g1	15832.7	1.05726	0.352551	2.99888	0.0027097	0.0225332	20157.6	38202	16633.8	14356.5	21151.1	14276	7872.82	14405.1	14253.8	8395.87	14049.3	6238.31
TRINITY_DN14097_c7_g1	4453.57	1.05649	0.241829	4.36873	1.25e-05	0.000381686	4573.55	7397.43	5173.11	7661.87	3952.37	4670.13	4197.05	3889.04	2554.76	3178.23	4244.91	1950.36
TRINITY_DN16716_c4_g1	67.7562	1.05604	0.353671	2.98593	0.00282717	0.0232091	121.897	48.7431	131.017	78.3862	35.8261	52.705	66.8924	91.4621	54.1292	36.5761	57.7197	37.7202
TRINITY_DN15840_c5_g2	611.588	1.05583	0.194724	5.42218	5.89e-08	4.68e-06	621.458	836.469	701.57	1072.54	558.952	705.649	704.246	583.822	358.372	369.657	459.488	366.829
TRINITY_DN14213_c5_g3	1200.58	1.05472	0.328518	3.21055	0.0013248	0.0131903	1407.87	1971.93	1188.56	2871.04	735.442	639.567	809.084	1201.9	1243.59	769.391	1113.51	455.112
TRINITY_DN14870_c1_g1	148.654	1.05149	0.289072	3.63747	0.000275325	0.00399875	182.676	213.923	207.621	236.828	77.6889	204.382	149.684	105.26	72.3126	89.6885	107.6	136.188
TRINITY_DN16022_c4_g1	579.406	1.05128	0.289774	3.62792	0.000285713	0.00410168	596.092	989.192	501.098	1296.78	488.777	494.316	590.721	364.175	417.487	454.35	482.594	277.289
TRINITY_DN17028_c3_g10	401.622	1.05003	0.221889	4.73222	2.22e-06	9.54e-05	428.665	715.971	467.475	752.873	322.773	336.045	316.068	337.85	306.242	282.541	344.559	208.403
TRINITY_DN14663_c4_g2	148.489	1.04858	0.348725	3.0069	0.00263926	0.0221105	184.649	227.407	229.094	344.941	64.0419	98.0132	99.5794	55.7454	76.7122	132.925	207.044	61.7139
TRINITY_DN14216_c10_g5	23610.9	1.04732	0.257322	4.07008	4.7e-05	0.00104642	32213.6	38174.6	36856.6	15083	20398.5	29535.8	24697.4	27180.8	12858	14759	18399.8	13173.7
TRINITY_DN15436_c3_g5	99.7337	1.04723	0.334326	3.13237	0.001734	0.0160061	107.125	152.309	134.027	180.87	53.0023	117.492	48.8235	125.66	81.6471	51.7039	55.9366	88.208
TRINITY_DN14836_c3_g1	84.597	1.04614	0.253346	4.1293	3.64e-05	0.000858289	98.6841	155.51	97.6731	146.26	52.1247	64.1089	74.1618	85.6053	48.8727	58.316	72.3014	61.5464
TRINITY_DN12677_c0_g1	142.989	1.04498	0.182991	5.71055	1.13e-08	1.2e-06	165.533	204.847	181.369	158.494	162.706	169.497	167.05	161.467	67.9044	96.0818	89.7504	91.1702
TRINITY_DN17052_c0_g1	69.7156	1.04496	0.277484	3.76585	0.000165984	0.00272974	66.7569	93.5546	83.6419	139.31	50.9356	73.1569	82.1127	61.8905	45.3127	37.509	51.4248	50.9819
TRINITY_DN14288_c4_g3	165.153	1.04483	0.368867	2.83254	0.00461799	0.0330935	148.315	300.884	126.351	393.009	140.917	142.211	163.512	97.7913	169.818	99.6696	138.651	60.7058
TRINITY_DN16543_c2_g1	100.05	1.04445	0.298311	3.50121	0.000463157	0.00596048	117.155	116.024	166.249	174.919	48.184	100.06	131.294	67.9375	63.1645	76.4837	80.9854	58.1469
TRINITY_DN15172_c3_g1	652.823	1.04321	0.181077	5.76114	8.35e-09	9.6e-07	762.387	1016.97	725.984	1070.49	721.616	602.867	530.105	669.154	452.937	401.477	489.785	390.103
TRINITY_DN13190_c1_g1	108.473	1.04265	0.228369	4.56564	4.98e-06	0.000182382	133.107	158.388	140.224	192.831	79.9906	121.44	105.02	67.8803	70.3731	76.9891	82.3594	73.0697
TRINITY_DN15034_c4_g8	149.082	1.0416	0.325268	3.20228	0.00136345	0.013494	178.577	172.606	205.329	355.56	72.3537	141.686	159.018	61.7046	133.092	116.763	103.438	88.8617
TRINITY_DN15684_c1_g4	815.329	1.04118	0.216878	4.80078	1.58e-06	7.14e-05	902.365	1513.29	870.263	1466.23	763.79	658.534	669.273	631.729	649.756	524.953	666.07	467.706
TRINITY_DN15149_c0_g3	4993.31	1.0385	0.21526	4.8244	1.4e-06	6.57e-05	7710.53	8606.98	6929.12	7604.56	4159.96	3394.07	3154.34	3336.69	3223.02	3510.2	5617.15	2673.04
TRINITY_DN15628_c1_g8	1023.39	1.03421	0.320536	3.22649	0.00125318	0.0126226	1750.53	1203.26	1959.55	1439.46	609.175	764.93	774.767	677.393	512.089	496.868	563.297	1529.35
TRINITY_DN12538_c0_g1	576.569	1.03355	0.258901	3.99205	6.55e-05	0.00134548	704.475	1139.88	749.569	665.171	430.348	564.985	468.07	601.418	315.15	381.541	613.587	284.639
TRINITY_DN15894_c3_g4	414.314	1.03257	0.251047	4.11306	3.9e-05	0.000898521	479.016	685.711	337.372	813.894	403.544	376.498	368.738	378.278	333.967	286.6	208.141	300.012
TRINITY_DN15435_c10_g1	1728.47	1.03206	0.245402	4.20559	2.6e-05	0.000662098	1835.49	3132.36	2137.53	1754.57	1648.69	1635.88	1631.74	2631.35	1122.7	1086.52	1352.23	772.529
TRINITY_DN14056_c7_g2	232.656	1.03112	0.216427	4.76428	1.9e-06	8.36e-05	282.953	396.805	286.147	345.377	221.293	167.789	206.11	243.201	185.212	153.159	192.82	111.01
TRINITY_DN15758_c1_g1	2766.1	1.03083	0.228064	4.51991	6.19e-06	0.000218876	3422.06	4623.65	3375.64	4010.04	2359.64	2458.84	2304.79	3083.87	2116.95	1795.88	2515.1	1126.78
TRINITY_DN14998_c11_g1	259.797	1.03082	0.281001	3.66837	0.000244098	0.00365191	229.454	387.547	261.704	574.763	204.894	254.992	267.399	225.863	198.469	150.996	227.59	133.892
TRINITY_DN14545_c6_g1	19450.9	1.03047	0.32417	3.17881	0.00147883	0.0143152	21339.8	48123.7	17028.2	22193.8	22189.3	18091	14217.1	17020.5	15185.8	13868.4	17304.6	6848.32
TRINITY_DN16118_c1_g5	413.609	1.03012	0.177826	5.79287	6.92e-09	8.29e-07	550.87	678.427	485.488	501.144	393.576	460.526	395.142	410.289	246.105	282.765	335.833	223.139
TRINITY_DN14111_c3_g7	164.903	1.02992	0.281093	3.66397	0.000248333	0.00369581	185.216	206.406	192.857	341.083	107.372	198.401	186.554	108.335	130.11	123.104	116.381	83.0154
TRINITY_DN12222_c1_g1	313.79	1.02907	0.228071	4.51205	6.42e-06	0.000225938	404.562	437.506	435.261	696.794	156.802	214.683	259.861	191.98	210.179	210.905	289.972	256.975
TRINITY_DN14162_c0_g1	1947.04	1.02636	0.199341	5.14875	2.62e-07	1.64e-05	2314.54	2817.81	2181.95	3365.84	1551.13	2241.82	2207.95	1441.54	1160.78	1373.11	1404	1304.07
TRINITY_DN14401_c4_g1	8678.54	1.02596	0.28123	3.64813	0.000264155	0.0038733	7810.22	13901.3	7046.17	18216.8	8897.83	6953.9	7280.07	10969.8	7143.57	5122.12	5699.99	5100.75
TRINITY_DN15752_c5_g1	14701.2	1.02584	0.220655	4.64908	3.33e-06	0.000132323	16256.1	18405.8	19945.7	30082.5	9808.35	14671.4	14718.5	10930.3	9362.3	10746.9	12429.3	9056.96
TRINITY_DN10864_c0_g1	681.43	1.02472	0.194236	5.27566	1.32e-07	9.63e-06	811.09	811.857	975.332	1139.64	588.106	723.607	732.174	556.142	420.318	457.8	592.477	368.616
TRINITY_DN11480_c0_g1	5645.64	1.02463	0.217815	4.70416	2.55e-06	0.000106707	6221.01	8927.98	6950.54	6287.8	5285.79	7659.5	6577.38	5882.02	3526.17	3592.96	4551.86	2284.62
TRINITY_DN15007_c0_g2	61.5309	1.02454	0.29143	3.51557	0.000438818	0.00570635	61.8127	95.813	70.0372	80.8716	48.1711	79.0685	89.9353	61.6775	28.582	33.9626	35.7133	52.7255
TRINITY_DN13938_c8_g2	2472.17	1.02358	0.276937	3.69606	0.00021897	0.00337764	3109.92	4217.4	2378.74	4800.84	2448.69	2002.28	1730.01	1840.79	1882.17	1807.74	2481.41	966.07
TRINITY_DN14920_c15_g1	157.045	1.02354	0.320114	3.19741	0.00138667	0.0136626	139.322	300.106	128.774	283.105	170.349	137.78	184.943	120.766	119.812	92.2216	143.034	64.3225
TRINITY_DN15505_c2_g6	19967.2	1.02245	0.246864	4.14177	3.45e-05	0.000827582	21525.4	26506.8	25535.6	45228.2	12705.3	17516.7	17580.8	14526.8	15819.9	15113.5	17565.3	9981.83
TRINITY_DN16684_c5_g4	552.063	1.02234	0.337518	3.02898	0.00245379	0.0209035	653.352	620.804	643.248	1563.97	272.038	426.208	508.325	222.839	425.121	468.395	538.988	281.468
TRINITY_DN14365_c6_g1	113.052	1.02216	0.337842	3.02557	0.00248166	0.0211047	159.714	103.837	202.892	152.318	47.2657	99.2544	110.582	175.845	77.6865	95.362	75.0289	56.8376
TRINITY_DN14899_c0_g3	99.4352	1.0214	0.338776	3.01496	0.00257014	0.0216925	110.248	112.837	95.3659	257.833	52.9665	99.0767	105.289	77.3836	94.3472	73.4404	57.7349	56.6996
TRINITY_DN15181_c0_g1	1452.6	1.02139	0.211409	4.83136	1.36e-06	6.43e-05	1743.97	1899.09	2028.59	2438.84	952.764	1555.35	1594.9	1221.48	1079.05	1018.45	1174.74	723.933
TRINITY_DN14088_c4_g2	1221.5	1.02122	0.187191	5.45551	4.88e-08	4.05e-06	1458.09	2138.79	1369.58	1366.6	1283.1	1396.21	1193.09	1330.26	686.05	826.913	941.906	667.456
TRINITY_DN6255_c0_g1	584.588	1.02074	0.20065	5.08718	3.63e-07	2.18e-05	835.907	1019.39	748.658	743.829	419.381	482.123	482.522	630.175	383.749	393.563	543.956	331.802
TRINITY_DN14204_c8_g1	1886.36	1.02008	0.371901	2.74287	0.00609042	0.0403365	1771.67	4459.56	1364.57	3142.96	2329.07	1156.5	979.655	2136.48	1369.76	1500.85	1688.28	736.967
TRINITY_DN14557_c2_g6	13681.5	1.01958	0.308948	3.30018	0.000966231	0.0104467	13437.3	18176.8	17123.5	34514.7	8086.17	9960.46	9210.82	12604.2	14834.1	8071.29	11973.9	6185.26
TRINITY_DN14178_c11_g8	26102.8	1.01928	0.265194	3.84355	0.000121269	0.00216057	25968.1	46697.3	27518.1	51579	20735	22023.6	19841.7	23996.8	23766.5	16659.3	22878.3	11569.5
TRINITY_DN16968_c2_g1	172.956	1.01685	0.311129	3.26825	0.00108213	0.0113756	234.256	470.393	216.618	186.599	110.692	126.398	81.0642	103.394	106.793	202.151	141.866	95.245
TRINITY_DN13957_c5_g1	188.648	1.0151	0.203902	4.9784	6.41e-07	3.48e-05	317.053	215.299	343.566	239.856	136.341	130.461	149.733	178.915	151.233	125.845	125.497	149.982
TRINITY_DN14096_c1_g2	3903.71	1.01492	0.253768	3.9994	6.35e-05	0.00131252	4863.89	8207.58	4374.97	6358.75	2761.28	2447.16	2181.27	3870.38	3703.83	2864.69	3178.51	2032.18
TRINITY_DN14077_c3_g1	9025.72	1.01491	0.218627	4.64222	3.45e-06	0.000135711	11413.8	15568.5	10201.9	12005.1	8919.11	9837.61	10222.8	5796.42	5089.19	7158.35	7073.91	5021.97
TRINITY_DN15609_c9_g6	601.302	1.01441	0.164966	6.14925	7.79e-10	1.22e-07	925.167	866.216	875.216	986.366	396.263	541.34	465.486	351.52	395.081	509.257	445.962	457.749
TRINITY_DN16465_c6_g2	1726.25	1.01195	0.1832	5.52376	3.32e-08	2.95e-06	2333.47	2550.56	2483.31	2864.22	1323.6	1449.45	1453.15	1180.84	1172.74	1288.88	1682.66	932.091
TRINITY_DN14096_c1_g6	1390.03	1.01071	0.195509	5.16961	2.35e-07	1.5e-05	2046.08	1486.3	2197.87	1281.43	1324.53	1582.35	1457.88	1821.45	860.241	776.824	980.885	864.559
TRINITY_DN14998_c12_g3	63.8554	1.01014	0.247944	4.07408	4.62e-05	0.00103439	81.7697	87.0122	94.5097	98.6804	38.1747	50.0272	64.2827	71.9686	45.7579	38.2443	49.2345	46.6029
TRINITY_DN13863_c0_g1	129.297	1.00759	0.364631	2.7633	0.00572194	0.0385158	126.321	130.002	143.553	365.128	82.541	100.384	160.272	64.6782	118.775	102.384	78.9127	78.6171
TRINITY_DN15080_c4_g1	3850.8	1.0075	0.240119	4.19585	2.72e-05	0.000685939	5430.14	6593.41	5540.08	3746.89	4050.66	3816.03	3333.96	3096.69	2780.98	2639.8	3587.43	1593.56
TRINITY_DN15949_c6_g5	42.2794	1.00166	0.319425	3.13582	0.00171374	0.0158584	50.59	72.0109	40.2265	44.6083	42.7213	56.4567	59.5373	39.0789	35.171	28.5877	15.9865	22.3772
TRINITY_DN14143_c5_g4	21363.4	1.00131	0.187769	5.33266	9.68e-08	7.33e-06	27957.1	32798.7	32684.7	31272.3	14852.4	18908.1	18035.4	17548.4	12989.1	16163.5	21253.3	11898.3
TRINITY_DN35486_c0_g1	266.661	1.00089	0.257983	3.87968	0.000104593	0.00192557	336.339	364.751	329.195	328.874	168.316	274.567	304.428	414.426	226.081	161.135	166.427	125.39
TRINITY_DN14605_c2_g1	241.797	1.00076	0.211252	4.73729	2.17e-06	9.38e-05	338.372	373.233	393.267	296.82	202.168	185.915	224.264	182.647	135.345	169.974	252.761	146.798
TRINITY_DN14599_c6_g2	1302.29	1.00072	0.205996	4.85798	1.19e-06	5.77e-05	1595.99	2065.77	1655.7	2292.98	1071.92	1086.72	1005.33	1047.8	979.124	912.313	1273.97	639.892
TRINITY_DN15087_c4_g2	1148.13	0.999625	0.23095	4.32831	1.5e-05	0.000433604	1404.99	2461.55	1221.86	1548.74	956.104	871.81	900.997	1091.34	856.677	788.312	1050.89	624.289
TRINITY_DN14835_c0_g4	41.8947	0.997829	0.303505	3.28768	0.00101016	0.0108159	75.8101	53.2046	62.9675	65.7928	28.96	32.5914	34.249	18.7538	23.8547	24.7054	34.29	47.5565
TRINITY_DN15356_c2_g1	836.757	0.996798	0.235825	4.22685	2.37e-05	0.000614339	1110.17	1446.31	1059.16	1301.7	643.561	611.976	566.958	835.695	678.087	600.502	824.646	362.305
TRINITY_DN14438_c6_g5	345.871	0.996684	0.273312	3.6467	0.000265633	0.00388003	409.58	502.467	399.083	824.618	185.98	228.599	266.534	263.573	315.535	253.809	332.94	167.734
TRINITY_DN14204_c18_g1	20059.3	0.995878	0.233824	4.2591	2.05e-05	0.00054779	20848.5	42036.6	20052	26140.3	21112.6	17480.3	16477	21869.5	13896.4	14102.7	15684.6	11011.5
TRINITY_DN15043_c6_g1	1034.41	0.995835	0.355952	2.79767	0.00514729	0.0357365	1950.17	557.566	2286.96	682.72	1011.97	1073.97	1120.8	983.388	713.022	692.15	810.85	529.351
TRINITY_DN14679_c5_g5	148.765	0.995309	0.240564	4.1374	3.51e-05	0.000838433	224.042	175.075	170.087	312.906	104.33	102.49	147.415	106.053	101.532	112.575	134.557	94.1233
TRINITY_DN13964_c3_g1	718.52	0.995101	0.206566	4.81736	1.45e-06	6.68e-05	994.359	718.928	1174.28	917.782	523.562	835.593	878.058	670.398	497.852	536.355	455.809	419.269
TRINITY_DN14758_c6_g7	16175.6	0.994676	0.25699	3.87049	0.000108615	0.00198128	16280.3	26697.6	16093.8	32789.7	14875.3	15735.3	15212.9	10323.2	12315.1	11542.9	14066.4	8174.71
TRINITY_DN17054_c7_g2	2694.94	0.993399	0.22963	4.32609	1.52e-05	0.000436732	3917.1	4169.75	4863.68	2693.6	2402.37	2249.2	1772.31	2411.08	1817.58	1790.66	2777.43	1474.55
TRINITY_DN11344_c0_g1	94.4785	0.993102	0.237831	4.17566	2.97e-05	0.00073207	155.871	96.6178	129.686	130.366	107.256	103.343	92.8743	59.6391	67.8544	63.3446	63.9755	62.9139
TRINITY_DN15856_c3_g1	410.357	0.992723	0.194379	5.10715	3.27e-07	2.01e-05	558.78	621.096	439.97	502.836	409.471	515.569	440.208	367.093	228.533	290.437	333.524	216.773
TRINITY_DN14802_c3_g2	317.894	0.990232	0.156094	6.34384	2.24e-10	4.24e-08	371.224	426.163	386.333	447.158	285.765	388.202	362.635	326.84	192.334	197.507	214.58	215.991
TRINITY_DN16650_c2_g9	165.434	0.98997	0.22503	4.39928	1.09e-05	0.000339353	177.042	250.724	194.537	323.428	127.267	139.856	162.296	133.776	106.559	117.08	147.316	105.327
TRINITY_DN16739_c2_g4	638.494	0.986382	0.36931	2.67088	0.00756535	0.0475417	685.959	1303.19	450.177	1121.95	658.501	423.415	365.353	856.23	732.786	339.896	456.567	267.904
TRINITY_DN15041_c20_g1	632.829	0.986056	0.192905	5.11161	3.19e-07	1.98e-05	691.284	923.96	995.784	871.715	440.008	629.301	548.258	735.275	389.055	401.686	473.005	494.617
TRINITY_DN16199_c5_g2	51.9317	0.985742	0.339208	2.90601	0.00366067	0.027855	46.343	87.4889	82.2282	55.0869	49.086	61.8915	74.1419	29.8324	34.3928	42.2945	38.0836	22.3113
TRINITY_DN15940_c2_g2	777.782	0.984861	0.199413	4.9388	7.86e-07	4.08e-05	1019.95	1201.68	923.195	1338.29	584.475	684.617	739.633	574.585	539.141	565.887	742.177	419.758
TRINITY_DN16662_c0_g2	1487.97	0.98325	0.225628	4.35784	1.31e-05	0.000395701	1636.17	2911.49	1685.32	2585.64	1067.88	1205.41	1136.48	1166.25	1106.72	1190.11	1383.51	780.666
TRINITY_DN15573_c7_g3	498.244	0.982127	0.209132	4.69622	2.65e-06	0.00011001	611.461	893.623	467.487	856.702	415.854	458.573	409.998	433.627	330.809	391.369	397.842	311.582
TRINITY_DN16500_c5_g3	81.2086	0.981315	0.276722	3.54621	0.000390809	0.0051803	91.424	109.304	64.5393	112.944	88.2283	142.872	104.743	70.0954	52.6539	45.3083	40.4409	51.9502
TRINITY_DN16650_c1_g2	338.723	0.981076	0.217099	4.51902	6.21e-06	0.000219017	357.066	493.82	397.433	677.31	321.22	285.897	242.274	315.925	267.048	236.083	267.62	202.984
TRINITY_DN16911_c1_g2	2415.96	0.980935	0.265536	3.69418	0.000220602	0.00339491	2747.02	5191.72	2302.68	4269.97	1930.53	1693.78	1557.91	1946.57	2304.88	1843.24	2038.4	1164.84
TRINITY_DN12025_c0_g1	316.151	0.978912	0.170236	5.75032	8.91e-09	1.01e-06	460.791	489.783	390.301	503.961	214.542	234.287	289.29	273.506	209.96	244.576	272.159	210.661
TRINITY_DN16456_c5_g6	828.608	0.977753	0.226235	4.32184	1.55e-05	0.000444591	926.722	1544.36	879.106	1147.62	818.083	806.316	659.766	876.304	582.681	565.58	736.257	400.501
TRINITY_DN15739_c9_g4	468.571	0.976294	0.243235	4.01378	5.98e-05	0.00125191	519.286	992.358	438.44	769.473	423.35	371.063	330.294	399.172	397.979	315.532	376.768	289.133
TRINITY_DN13668_c1_g1	136.774	0.975606	0.350904	2.78026	0.00543148	0.0370986	142.294	147.681	197.574	349.661	69.7058	124.314	131.316	53.3066	137.234	95.3553	121.628	71.2184
TRINITY_DN14415_c4_g6	2681.76	0.974652	0.195052	4.99688	5.83e-07	3.24e-05	3268.21	4191.16	3184.07	3759.51	2257.01	2460.33	2457.84	3272.08	1850.16	1880.49	2283.04	1317.16
TRINITY_DN14304_c4_g1	27.2345	0.974299	0.336761	2.89315	0.003814	0.0286273	32.6679	34.0582	47.9589	33.1454	21.8159	29.3493	32.8237	19.5437	19.6475	12.9583	19.6605	23.185
TRINITY_DN15451_c0_g1	5852.71	0.973534	0.228515	4.26027	2.04e-05	0.000546406	8427.47	10252.8	6615.64	6120.96	7430.48	5405.12	4294.25	5686.92	5047.79	4250.99	3656.46	3043.65
TRINITY_DN14545_c7_g5	691.789	0.97255	0.246338	3.94804	7.88e-05	0.00155578	845.946	1271.83	763.401	1262.17	411.685	497.105	507.613	629.904	550.407	555.951	672.665	332.79
TRINITY_DN16086_c5_g1	46479.5	0.972291	0.201741	4.8195	1.44e-06	6.67e-05	57100.3	80352.7	60797.1	71262.9	38690.6	35449.2	33610.9	43119.6	38829	31688.9	43407.3	23445.9
TRINITY_DN16299_c4_g2	2512.95	0.971091	0.256595	3.78454	0.000153996	0.00259257	2996.16	3044.72	3639.62	5083.2	1436.88	2484.77	2521.16	1417.09	1836.77	1865.31	2406.7	1423.07
TRINITY_DN15934_c1_g3	84.7548	0.970434	0.29656	3.27231	0.00106673	0.0112818	71.7242	148.896	77.689	148.544	104.663	80.3091	76.8404	82.0146	70.3502	60.7829	55.472	39.7725
TRINITY_DN15594_c4_g1	105.202	0.968315	0.304008	3.18517	0.00144671	0.0140728	175.146	119.106	245.695	110.686	84.3584	50.6358	80.4647	61.4702	62.8744	95.2313	113.131	63.6309
TRINITY_DN15680_c6_g1	1247.37	0.967668	0.234619	4.12443	3.72e-05	0.000867631	1611.3	1502.39	1891.24	2595	581.282	1041.86	1077.68	781.229	852.001	1015.99	1158.23	860.298
TRINITY_DN12997_c0_g2	58.1515	0.967667	0.236675	4.08859	4.34e-05	0.000980601	77.914	73.7848	70.6118	94.2178	50.1233	56.5435	57.2829	54.9368	46.4519	38.1505	46.4984	31.3021
TRINITY_DN17029_c6_g3	476.372	0.967081	0.255965	3.77818	0.000157977	0.00263732	447.651	717.893	533.861	710.975	425.132	670.242	615.307	363.991	278.143	426.314	237.475	289.475
TRINITY_DN14256_c7_g4	335.677	0.966951	0.248714	3.88781	0.000101152	0.00187788	380.524	367.017	479.306	704.273	219.084	347	331.337	211.985	218.028	270.333	277.444	221.79
TRINITY_DN16950_c2_g1	431.874	0.966468	0.184281	5.24453	1.57e-07	1.09e-05	511.92	798.867	513.914	505.16	388.655	438.994	404.953	426.944	301.643	271.826	341.821	277.793
TRINITY_DN16860_c1_g1	570.821	0.965047	0.295287	3.26817	0.00108246	0.0113756	742.166	914.256	634.15	656.085	597.937	431.683	407.934	955.947	507.131	365.835	416.219	220.504
TRINITY_DN16019_c0_g3	478.992	0.964072	0.291224	3.31041	0.000931586	0.0101593	535.312	464.465	558.499	1145.98	323.863	488.319	497.558	351.665	442.39	291.348	391.941	256.564
TRINITY_DN16838_c0_g1	439.835	0.962959	0.230219	4.1828	2.88e-05	0.000714757	474.189	617.232	573.478	749.726	355.606	440.357	552.309	276.302	313.857	313.127	361.683	250.149
TRINITY_DN14719_c11_g3	142.772	0.962392	0.243197	3.95725	7.58e-05	0.00150862	152.34	221.054	122.362	245.289	139.969	160.247	156.595	136.721	110.252	72.2651	98.5142	97.6562
TRINITY_DN25267_c0_g1	1164.49	0.958772	0.266619	3.59604	0.0003231	0.00448491	1270.73	1393.06	1487.42	2717.6	760.691	968.381	1064.74	777.027	979.134	847.692	1126.89	580.57
TRINITY_DN14141_c1_g1	160.581	0.958756	0.254426	3.76831	0.000164359	0.00271752	181.362	204.601	222.552	318.719	118.031	158.152	143.927	103.246	124.449	148.327	127.147	76.4604
TRINITY_DN16262_c6_g1	2320.81	0.958705	0.249039	3.84962	0.000118303	0.00212103	2808.21	4862.3	2496.23	3636.38	1799.61	1598.54	1447.96	2098.13	1925	1822.9	2225.1	1129.39
TRINITY_DN15537_c15_g1	26407.1	0.956967	0.18919	5.05822	4.23e-07	2.49e-05	28956.5	41099.7	35102.7	45555	20039.1	22951.6	21457.7	24084.6	22270.9	18455.2	22527.5	14384.4
TRINITY_DN11597_c0_g1	597.991	0.956934	0.165889	5.76853	8e-09	9.35e-07	730.84	965.152	717.518	789.301	644.958	591.308	537.804	547.139	416.451	416.249	485.863	333.308
TRINITY_DN13681_c0_g1	3665.94	0.95488	0.228041	4.18732	2.82e-05	0.000705129	4107.01	5163.92	4207.14	6675	3176.36	3573.37	3472.89	3218.34	2675.44	2847.78	3304.64	1569.35
TRINITY_DN14315_c0_g1	738.602	0.954677	0.281544	3.39087	0.00069672	0.00814397	692.28	1404.48	572.88	1255.65	898.97	714.687	646.067	653.938	605.249	515.312	557.257	346.451
TRINITY_DN15683_c5_g1	2164.4	0.953332	0.158705	6.00694	1.89e-09	2.81e-07	2658.76	2919.83	2775.23	3192.91	2102.76	2043.46	2446.51	1867.2	1370.78	1493.59	1849.7	1252.03
TRINITY_DN14517_c3_g1	6628.82	0.952198	0.199705	4.76801	1.86e-06	8.24e-05	8226.14	9566.76	9027.1	10114	5646.39	6362.54	6298.4	5211.96	3786.79	4953.37	6745.93	3606.48
TRINITY_DN15003_c2_g4	46.3125	0.951602	0.297373	3.20003	0.00137414	0.0135665	55.6865	63.3321	84.0044	43.5086	49.5657	38.1922	49.5858	43.0519	21.9274	28.4744	36.6248	41.7959
TRINITY_DN17045_c3_g7	443.93	0.951133	0.286194	3.32338	0.000889329	0.00978017	405.222	741.942	388.464	917.162	422.061	439.669	454.009	291.524	384.955	309.043	347.674	225.44
TRINITY_DN14561_c5_g6	337.516	0.95112	0.198223	4.79823	1.6e-06	7.18e-05	366.028	494.823	346.563	557.601	300.525	303.383	406.559	363.277	243.037	202.955	246.878	218.565
TRINITY_DN15499_c5_g2	1976.9	0.950429	0.15806	6.0131	1.82e-09	2.72e-07	2284.37	2235.33	2460.77	2155.73	2022.1	2487.7	2616.59	2733.7	1479.95	1092.09	1073.45	1081.04
TRINITY_DN14995_c4_g1	435.88	0.949685	0.17496	5.42802	5.7e-08	4.59e-06	463.124	627.764	455.912	596.242	520.11	535.166	500.219	423.946	237.991	266.294	277.71	326.079
TRINITY_DN16516_c2_g1	580.773	0.949326	0.205614	4.61703	3.89e-06	0.000149997	882.785	928.547	926.049	713.219	357.185	467.732	479.022	423.482	348.593	471.587	614.677	356.401
TRINITY_DN15282_c0_g2	41.7871	0.94893	0.31862	2.97825	0.00289899	0.0235757	51.9022	39.3404	85.5784	46.928	39.9905	40.5488	39.9353	39.0601	21.2279	27.014	43.11	26.8097
TRINITY_DN13945_c0_g1	542.465	0.948845	0.263612	3.5994	0.000318947	0.00444403	548.473	929.235	538.596	1157.53	402.383	452.27	408.669	428.388	440.9	428.687	505.676	268.771
TRINITY_DN14820_c3_g1	1717.81	0.948805	0.256513	3.69886	0.000216569	0.00335622	2277.21	2443.49	2961.41	2806.02	894.321	1408.49	1395.77	990.24	1029.53	1284.59	2159.83	962.863
TRINITY_DN15289_c7_g1	477.441	0.947982	0.218461	4.33936	1.43e-05	0.000417667	551.359	754.592	592.639	349.699	533.369	643.148	611.078	525.977	276.332	301.751	339.008	250.342
TRINITY_DN14949_c3_g11	219.824	0.946557	0.299979	3.15542	0.00160269	0.0151312	195.09	285.085	211.802	526.683	152.736	234.97	245.755	155.446	176.397	166.648	141.097	146.179
TRINITY_DN14143_c5_g10	44.8385	0.945757	0.299285	3.16005	0.0015774	0.0149921	72.9769	61.1525	71.6916	54.6746	24.5415	28.1838	40.9971	47.2999	31.8831	41.6524	40.6001	22.4082
TRINITY_DN15572_c1_g2	694.279	0.944686	0.281233	3.35909	0.000781988	0.00889998	784.313	811.47	884.989	1879.04	358.614	479.482	467.993	402.875	492.694	568.986	762.618	438.284
TRINITY_DN14779_c4_g8	2118.39	0.943184	0.199275	4.73307	2.21e-06	9.52e-05	2262.78	3100.95	2269.2	3114.93	1768.37	2894.53	2314.05	2106.07	1549.66	1339.94	1577.01	1123.21
TRINITY_DN13938_c1_g1	108.256	0.942373	0.26437	3.5646	0.000364417	0.00489906	124.111	93.9732	195.597	178.572	76.3808	103.47	122.323	96.8195	90.3536	61.711	77.2531	78.5086
TRINITY_DN16864_c6_g2	515.206	0.942365	0.172428	5.46526	4.62e-08	3.88e-06	692.518	846.429	596.29	706.853	470.544	507.087	465.49	416.294	379.513	333.859	457.091	310.509
TRINITY_DN16042_c11_g3	6451.75	0.941588	0.249081	3.78025	0.000156673	0.0026226	7624.68	12382.6	7571.52	6275.07	6739.65	7011.9	5599.42	6586.78	4065.1	4391.79	6254.35	2918.15
TRINITY_DN16712_c2_g5	735.155	0.941397	0.192817	4.88235	1.05e-06	5.15e-05	988.823	1344.65	972.388	981.29	527.265	552.922	532.015	688.786	611.014	562.026	657.391	403.286
TRINITY_DN14256_c2_g1	168.642	0.941002	0.23368	4.02689	5.65e-05	0.00120062	221.706	227.153	211.623	199.814	139.046	226.556	234.2	115.189	112.164	107.933	114.222	114.095
TRINITY_DN16649_c4_g3	27022.4	0.940485	0.204515	4.59861	4.25e-06	0.000162001	30013.8	40379.8	35461.1	48067.6	18728.1	24890.1	24793.9	21731.1	22322	18983.1	24551.6	14346.1
TRINITY_DN15909_c2_g1	464.73	0.940259	0.251421	3.73978	0.00018418	0.00295327	474.761	777.631	463.729	695.198	519.063	472.443	387.839	528.923	349.958	296.34	418.088	192.785
TRINITY_DN16358_c2_g1	158.46	0.940172	0.318264	2.95406	0.00313618	0.0249927	157.225	308.869	114.435	304.601	161.788	99.003	124.375	170.667	131.55	108.659	136.629	83.7193
TRINITY_DN17229_c0_g1	1317.24	0.940103	0.228596	4.11252	3.91e-05	0.000899612	1394.07	2390.54	1091.52	2176.61	1267.05	1386.92	1300.84	1124.82	979.065	898.225	990.688	806.541
TRINITY_DN16413_c0_g3	268.581	0.939822	0.192501	4.88215	1.05e-06	5.15e-05	289.063	451.648	322.029	414.2	256.324	279.307	226.789	215.699	172.791	173.201	205.422	216.503
TRINITY_DN15409_c4_g2	3066.79	0.939482	0.269485	3.48622	0.000489907	0.00624812	4369.66	5965.28	4295.05	4244.59	1940.35	1614.33	1662.79	2865.64	2460.01	2432.62	3565.47	1385.71
TRINITY_DN14702_c4_g4	516.658	0.938971	0.236244	3.97457	7.05e-05	0.0014261	607.545	830.503	654.939	952.591	362.739	430.714	319.261	451.874	415.853	391.088	531.343	251.446
TRINITY_DN11840_c0_g1	188.287	0.938791	0.255821	3.66972	0.000242819	0.00364376	213.954	214.728	236.889	364.943	157.932	227.764	181.013	126.549	182.242	117.171	116.579	119.681
TRINITY_DN9004_c0_g1	43.2718	0.937329	0.342956	2.73309	0.00627427	0.0412947	59.2558	45.3733	81.8057	50.8394	25.4496	39.5854	36.7075	55.5162	27.7772	44.3517	34.469	18.1311
TRINITY_DN16263_c3_g5	237.429	0.935939	0.248913	3.76011	0.000169841	0.00278069	258.048	355.511	256.755	387.148	219.967	273.72	286.489	153.221	144.74	158.655	221.4	133.488
TRINITY_DN16740_c5_g1	66.6814	0.933418	0.278991	3.34569	0.000820777	0.0092363	79.4408	134.943	79.9726	63.0836	71.7945	61.8845	57.7985	63.2373	42.7359	44.4291	62.6369	38.2198
TRINITY_DN9882_c0_g1	79.6042	0.932844	0.29669	3.14417	0.00166558	0.0155478	63.7856	106.637	106.029	149.493	54.5352	100.043	91.8173	60.6586	44.122	60.8508	60.3143	56.9649
TRINITY_DN15714_c0_g1	56.0181	0.932802	0.272688	3.42077	0.00062445	0.00752025	83.8053	67.7445	62.9584	70.0599	68.5592	73.1737	48.3394	49.6623	38.1707	46.5558	23.2829	39.9049
TRINITY_DN12066_c0_g2	1314.49	0.931852	0.218395	4.26683	1.98e-05	0.000534032	1338.02	2387.12	1440.24	2251.39	1089.59	1123.23	994.713	1261.6	940.596	962.221	1207.91	777.234
TRINITY_DN14233_c3_g6	117.907	0.931012	0.339972	2.7385	0.00617203	0.0407297	117.889	253.7	74.2679	190.651	124.179	107.317	82.1543	132.004	114.845	61.2986	85.2789	71.2991
TRINITY_DN15658_c4_g4	10135	0.930765	0.276246	3.36933	0.000753504	0.00863451	9307.39	13705	11661.5	24701.3	6215.12	7907.79	8024.11	8952.59	9531.78	6644.98	9106.71	5862.07
TRINITY_DN14875_c1_g11	151.413	0.929739	0.225457	4.1238	3.73e-05	0.000867631	280.646	244.354	186.418	134.599	122.729	125.255	143.031	133.799	105.786	108.36	119.046	112.939
TRINITY_DN15831_c1_g1	576.672	0.929142	0.252243	3.68352	0.000230036	0.00350753	610.38	754.085	646.171	1231.25	382.314	569.235	565.447	459.92	532.935	392.86	460.206	315.255
TRINITY_DN13050_c0_g1	956.399	0.929115	0.218191	4.25827	2.06e-05	0.000549096	1079.38	1521.11	1065.84	1574.16	733.39	999.852	893.722	855.387	655.536	739.579	887.43	471.404
TRINITY_DN16874_c3_g1	110.509	0.928943	0.251623	3.6918	0.000222672	0.0034162	194.868	162.656	129.089	113.589	88.3475	109.268	131.573	80.8027	56.5909	83.276	88.5808	87.4682
TRINITY_DN14095_c1_g5	157.752	0.928579	0.244484	3.79812	0.000145798	0.00249044	167.276	205.865	153.341	267.507	163.489	185.008	169.987	163.353	110.018	113.303	129.878	63.9929
TRINITY_DN16493_c4_g2	1317.78	0.927116	0.2952	3.14064	0.00168578	0.0156629	1224.9	1726.95	1385.95	3106.21	901.035	1160.01	1231.16	1162.74	1272.06	862.342	1179.91	600.091
TRINITY_DN16051_c6_g1	81.0599	0.925302	0.235121	3.93543	8.3e-05	0.00162204	120.686	101.54	91.6763	112.233	64.5349	88.7093	102.046	66.8357	45.778	60.7559	54.1366	63.7882
TRINITY_DN14877_c2_g3	167.346	0.92507	0.236091	3.91827	8.92e-05	0.0017025	171.679	200.718	194.092	273.645	139.448	224.993	194.767	167.193	131.324	119.438	113.746	77.1067
TRINITY_DN15273_c2_g2	2043.09	0.924992	0.200697	4.6089	4.05e-06	0.000155078	2413.36	4092.56	2478.94	2861.78	1532.38	1595.64	1431.04	1872.27	1677.97	1644.53	1712.75	1203.84
TRINITY_DN15653_c6_g1	554.608	0.924646	0.181798	5.0861	3.65e-07	2.19e-05	770.967	847.118	820.412	593.585	520.798	517.282	564.094	420.451	345.481	444.8	471.605	338.704
TRINITY_DN15843_c2_g2	259.598	0.924184	0.330052	2.80012	0.00510835	0.0355572	158.969	341.764	206.244	549.098	283.013	238.557	350.951	327.092	204.317	161.373	111.286	182.507
TRINITY_DN16595_c6_g15	854.379	0.923581	0.180771	5.10913	3.24e-07	2e-05	940.483	1239.1	1001.32	1297.16	710.839	879.634	880.618	941.202	555.902	589.89	734.761	481.635
TRINITY_DN13830_c0_g1	12269.3	0.923391	0.183996	5.01854	5.21e-07	2.94e-05	17114.6	17755.3	19074.2	12046.3	10913.1	12134.2	11967.4	11427.9	7217.89	9440.44	10755.4	7384.95
TRINITY_DN13924_c2_g2	622.973	0.923018	0.237192	3.89144	9.97e-05	0.00185696	717.27	1083.98	554.235	995.505	690.068	516.285	532.925	618.51	511.567	425.45	516.9	312.982
TRINITY_DN14357_c4_g10	509.922	0.922185	0.208072	4.43204	9.33e-06	0.000302774	561.256	715.305	657.774	831.956	415.467	572.039	438.877	464.256	329.799	321.331	509.2	301.806
TRINITY_DN16815_c6_g5	9223.76	0.92206	0.252047	3.65829	0.000253901	0.00375045	10500.2	15753.8	10259	14804.8	5764.6	7928.5	8920.52	9670.63	3965.55	7925.35	6856.87	8335.27
TRINITY_DN16629_c1_g1	445.465	0.921831	0.201178	4.58216	4.6e-06	0.000171675	612.886	646.359	545.391	718.399	304.3	358.299	393.539	432.115	322.691	300.825	455.446	255.334
TRINITY_DN16423_c1_g1	182.059	0.921465	0.27103	3.39986	0.000674207	0.00795565	173.905	217.941	224.136	294.802	126.397	256.676	243.069	168.942	156.111	131.926	94.4099	96.3921
TRINITY_DN16244_c3_g4	1285.21	0.921281	0.336468	2.73809	0.00617966	0.0407659	1299.58	1106.08	1792.97	2693.36	810.658	1769	1594.48	717.806	1280.09	839.68	878.419	640.413
TRINITY_DN14721_c2_g4	5477.21	0.920851	0.223292	4.12397	3.72e-05	0.000867631	6838.78	6505.85	8154.28	7501.64	4466.08	6589.91	6655.85	3693.9	2830.85	3984.97	4861.2	3643.26
TRINITY_DN12790_c1_g1	26781.5	0.920629	0.166807	5.51914	3.41e-08	2.98e-06	32072.4	40123.3	38291.7	42564.1	19180.2	23623.7	23634.9	21033.3	22725.9	19104.6	23394.6	15629.6
TRINITY_DN16696_c1_g6	618.837	0.920327	0.199297	4.61787	3.88e-06	0.000149679	755.639	1077.25	800.315	885.193	573.484	537.978	467.679	466.618	418.69	422.258	644.386	376.557
TRINITY_DN16953_c5_g4	2186.9	0.919764	0.201697	4.56012	5.11e-06	0.000186513	2659.79	3027.18	3089.5	2058.85	2250.41	2879.87	2655.19	1889.65	1225.09	1347.18	1859.66	1300.38
TRINITY_DN14434_c2_g7	1288.16	0.918527	0.201635	4.55538	5.23e-06	0.000190071	1572.5	1929.18	1468.98	2248.88	1104.23	1092.13	1185.36	1037.5	1131.84	970.245	1075.12	641.909
TRINITY_DN15669_c0_g1	1479.06	0.918331	0.186156	4.93314	8.09e-07	4.15e-05	1758.95	2390.67	1532.37	2448.06	1345.24	1372.06	1437	1162.55	989.268	1095.5	1278.82	938.26
TRINITY_DN15944_c6_g2	6036.23	0.917623	0.200026	4.58752	4.49e-06	0.000167639	8136.1	8511.74	9415.38	6849.5	4755.59	6167.48	5810.92	5359.95	3207.7	4245.41	6064.56	3910.38
TRINITY_DN16917_c7_g5	597.494	0.917426	0.154013	5.9568	2.57e-09	3.55e-07	784.4	857.216	805.276	756.813	497.713	589.105	564.626	614.923	397.975	433.441	517.863	350.58
TRINITY_DN16904_c0_g1	1426.74	0.917357	0.25874	3.54548	0.000391894	0.00518777	2038.89	2191.64	1549.72	2137.74	999.857	953.227	946.354	2112.27	1246.42	1073.66	896.549	974.506
TRINITY_DN14757_c0_g7	659.078	0.917188	0.312938	2.9309	0.00337986	0.0262404	654.741	1273.73	445.262	1039.48	793.823	540.198	520.596	833.993	539.86	439.818	546.641	280.791
TRINITY_DN15987_c11_g2	70.8146	0.917132	0.293672	3.12298	0.00179029	0.0164266	88.3991	58.6527	72.8772	109.075	58.1731	95.0565	100.501	94.6052	41.7027	46.8239	27.0612	56.8474
TRINITY_DN16595_c6_g2	1028.62	0.915894	0.201053	4.55548	5.23e-06	0.000190071	1225.5	1705.39	1249.75	1738.42	669.38	846.18	776.71	994.014	784.796	773.227	973.781	606.32
TRINITY_DN13939_c2_g9	172.334	0.915871	0.326158	2.80806	0.00498408	0.0349924	131.932	241.666	99.6168	338.359	212.664	185.688	222.262	208.618	120.745	97.8317	75.1821	133.443
TRINITY_DN14236_c2_g1	347.784	0.915748	0.279576	3.27548	0.00105482	0.0111677	401.215	410.833	459.104	760.935	201.019	335.893	338.986	188.458	283.58	283.102	327.787	182.499
TRINITY_DN3865_c0_g1	1666.05	0.914938	0.182747	5.00658	5.54e-07	3.1e-05	2152.06	2821.87	2206.21	1856.92	1513.67	1648.27	1741.3	1257.27	1207.87	1237.55	1397.71	951.935
TRINITY_DN14100_c9_g2	275.907	0.914805	0.205409	4.45358	8.45e-06	0.000281577	417.546	238.758	380.118	334.347	285.226	326.566	343.36	257.827	206.489	173.312	153.195	194.14
TRINITY_DN14098_c6_g2	19761.1	0.914569	0.289664	3.15734	0.00159213	0.0150673	20305.7	31501.1	23924.2	34793.8	14163.3	13772.8	13826.4	26211.5	16752.4	13732.4	19850.6	8299.36
TRINITY_DN14104_c4_g3	849	0.914307	0.216797	4.21733	2.47e-05	0.000637524	928.597	1385.64	965.636	1521.2	641.702	718.269	787.52	691.941	664.358	648.252	791.39	443.499
TRINITY_DN12748_c0_g1	2748.46	0.914185	0.197822	4.62124	3.81e-06	0.000147555	3250.36	3891.97	3486.7	4592.79	1832.74	2725.43	2781.6	2341.01	1949.28	2065.74	2517.91	1545.95
TRINITY_DN13728_c5_g1	14946.4	0.913015	0.217084	4.20582	2.6e-05	0.000662098	17018.2	26769.6	14458.6	23683.8	14607.1	14875.4	12106.5	12326	11907.1	11290.9	12402.4	7911.57
TRINITY_DN15987_c6_g1	110.852	0.910472	0.248891	3.65811	0.000254079	0.00375045	113.087	171.416	111.571	195.922	82.8735	119.735	109.442	111.494	65.4683	88.1075	93.2522	67.8556
TRINITY_DN16930_c8_g1	34508.6	0.90998	0.308601	2.94873	0.00319086	0.0252419	32104.7	36806.5	35153.5	83627.2	26567.8	34588.9	32321.8	33044.9	30814	24267.8	30797.1	14008.9
TRINITY_DN15826_c4_g1	1140.09	0.908402	0.195118	4.65564	3.23e-06	0.00012869	1283.62	1715.96	1356.07	1793.96	880.219	1040.52	1119.42	1212.94	769.074	787.104	1075.39	646.796
TRINITY_DN1385_c0_g1	168.496	0.907769	0.19227	4.72132	2.34e-06	9.95e-05	248.129	251.83	216.36	185.891	173.598	152.929	168.202	140.83	111.06	97.5378	150.244	125.336
TRINITY_DN15032_c2_g1	1374.32	0.907239	0.227443	3.98887	6.64e-05	0.00135805	1690.71	2614.9	1482.62	1683.56	1481.49	1341.17	1195.96	1015.63	968.551	978.724	1309.04	729.456
TRINITY_DN13983_c1_g5	208.955	0.907188	0.223393	4.06095	4.89e-05	0.00107616	216.464	337.595	279.337	281.119	195.882	202.838	199.468	199.752	139.088	182.84	178.794	94.2801
TRINITY_DN16390_c1_g1	262.951	0.90568	0.230061	3.93669	8.26e-05	0.00161825	281.281	382.636	329.162	403.246	190.791	295.616	278.716	246.793	166.787	182.197	262.033	136.16
TRINITY_DN16212_c8_g4	6238.5	0.905491	0.301473	3.00356	0.00266845	0.0222874	6878.96	5375.23	7408.43	15259.8	6178.53	5593.81	4390.27	5138.24	6321.91	3488.07	5409.53	3419.19
TRINITY_DN13504_c1_g1	3066.69	0.904527	0.208407	4.3402	1.42e-05	0.000417457	3465.16	4202.81	3871.63	5664.97	2389.68	2755.39	2949.88	2308.84	2220.26	2255.33	3023.4	1692.94
TRINITY_DN15219_c3_g1	218.575	0.904426	0.253907	3.56204	0.000367987	0.0049337	229.569	333.748	234.875	462.466	125.845	207.306	187.664	171.009	136.675	157.223	194.126	182.39
TRINITY_DN15534_c2_g4	1293.74	0.904323	0.202983	4.45517	8.38e-06	0.000281066	1865.89	2063.43	1936.75	1702.33	780.793	877.577	1038.73	1212.4	842.272	1095.85	1332.09	776.812
TRINITY_DN17082_c1_g1	270.924	0.90385	0.190823	4.73659	2.17e-06	9.39e-05	324.536	392.037	328.666	403.035	194.354	263.718	320.003	251.906	166.983	188.028	193.068	224.761
TRINITY_DN14494_c7_g3	286.061	0.903632	0.208877	4.32615	1.52e-05	0.000436732	416.1	486.849	278.639	470.732	229.945	238.09	178.872	249.779	193.499	229.188	258.661	202.373
TRINITY_DN15313_c5_g3	668.362	0.90243	0.276305	3.26606	0.00109055	0.0114425	932.633	840.436	1162.91	808.804	432.65	555.975	724.14	555.732	312.05	476.355	829.818	388.833
TRINITY_DN15180_c3_g1	3022.11	0.902356	0.234685	3.84497	0.000120569	0.00215001	4066.23	4865.73	5173.54	2363.61	2572.58	3095.37	2869.14	2446.27	1789.87	2496.23	2646.89	1879.82
TRINITY_DN16334_c6_g3	2895.25	0.902114	0.250962	3.59463	0.000324851	0.00449444	3849.24	4282.89	4143.97	2295.62	2409.63	2989.16	2860.51	4112.62	1660.83	1860.59	2749.8	1528.13
TRINITY_DN15792_c2_g10	1122.02	0.901496	0.280392	3.21513	0.00130387	0.0130145	1130.11	1564.47	1163.36	2785.06	711.981	829.733	886.589	837.131	956.802	816.147	1169.01	613.794
TRINITY_DN14929_c2_g1	793.469	0.901163	0.191063	4.71657	2.4e-06	0.000101684	921.467	1249.95	886.586	1281.84	769.835	719.167	715.244	653.098	534.797	641.494	705.73	442.422
TRINITY_DN15308_c6_g3	1046.72	0.900988	0.192072	4.69089	2.72e-06	0.000112212	1353.59	1895.74	1256.79	1413.23	749.525	830.811	841.247	1048.09	751.264	816.852	973.672	629.853
TRINITY_DN12685_c0_g1	29405.6	0.900647	0.209593	4.29712	1.73e-05	0.00048389	33461.8	42361.2	40217.9	53743.6	20258.5	22269.7	22118.7	27489.8	23323.3	21085.8	30143.6	16393.2
TRINITY_DN14242_c6_g7	23043.5	0.899649	0.217697	4.13257	3.59e-05	0.000850119	24275.1	31764	32008	40487.3	14598.1	21870.9	21589.7	21031.6	19715.9	16037	20843.6	12300.5
TRINITY_DN15180_c7_g3	5042.19	0.898982	0.226689	3.9657	7.32e-05	0.00146529	6563.86	7760.25	7618.9	5155.39	4749.52	5511.56	5275.88	3336.65	2841.82	4380.12	4491.37	2821.01
TRINITY_DN8348_c0_g1	347.337	0.898866	0.267011	3.3664	0.000761554	0.00870729	507.919	479.911	371.455	762.714	209.082	232.296	228.101	237.694	312.242	285.085	383.068	158.477
TRINITY_DN14735_c3_g2	5289.81	0.89879	0.263663	3.40886	0.000652341	0.00774358	7118.8	10401.3	6452.01	8245.2	3065.76	3365.56	3198.23	4349.77	4270.23	4501.61	6225.48	2283.79
TRINITY_DN14449_c1_g5	15470.7	0.897504	0.299652	2.99515	0.0027431	0.0227349	22226	28844.9	18770.2	23249.9	12409.2	8458.5	6584.88	15128.8	12269.2	13225.5	17920.8	6560.17
TRINITY_DN16585_c4_g2	808.204	0.896701	0.205087	4.3723	1.23e-05	0.000377243	979.511	1096.97	947.55	1486.95	615.692	735.37	742.285	670.838	653.093	616.646	732.858	420.687
TRINITY_DN15200_c3_g2	104.545	0.896507	0.291017	3.0806	0.00206583	0.0182799	77.9885	141.158	117.011	230.636	96.3747	105.466	97.5662	86.4927	83.73	79.8045	58.8766	79.4367
TRINITY_DN14541_c3_g5	39.3525	0.895928	0.284747	3.1464	0.00165294	0.0154588	52.1795	43.5043	51.83	62.3515	26.365	33.7083	46.5927	43.2336	24.6106	30.9337	26.9944	29.9267
TRINITY_DN13547_c0_g2	36.1108	0.894807	0.324782	2.7551	0.00586738	0.0392223	42.4396	48.8124	32.2715	78.5142	39.2924	27.8302	30.7646	25.7218	22.5139	27.2598	28.5868	29.3223
TRINITY_DN16116_c6_g6	263.34	0.894327	0.248669	3.59645	0.000322591	0.00448224	294.774	409.279	283.592	527.073	175.422	234.523	237.959	181.979	195.294	179.906	280.629	159.646
TRINITY_DN16965_c2_g2	228.298	0.894112	0.228725	3.90911	9.26e-05	0.00175252	316.65	344.436	270.15	467.601	114.092	176.316	160.134	136.618	164.633	157.217	247.111	184.613
TRINITY_DN15624_c4_g7	79.4626	0.893949	0.293958	3.04108	0.0023573	0.0202901	93.3087	102.157	98.6676	110.982	68.2225	101.999	116.289	43.0055	68.049	51.3548	55.8071	43.7095
TRINITY_DN13960_c0_g1	1034.09	0.893572	0.242457	3.68549	0.000228262	0.00348581	989.756	1488.21	1050.41	2108.36	936.204	994.642	1081.75	726.483	748.45	760.152	900.317	624.335
TRINITY_DN16651_c5_g3	96.0301	0.893382	0.23959	3.7288	0.000192394	0.00305785	86.5457	126.194	132.02	160.652	76.6379	98.6483	113.396	87.766	74.806	72.7581	66.282	56.6556
TRINITY_DN17081_c4_g2	34.9319	0.893218	0.323095	2.76456	0.0056999	0.0384565	35.7302	43.3753	43.2536	54.7306	36.9317	30.6028	32.9039	48.1687	17.2118	25.2091	16.9469	34.1187
TRINITY_DN14301_c1_g4	868.797	0.892843	0.226827	3.93623	8.28e-05	0.00161825	1067.21	1576.44	1062.49	1316.33	563.761	655.09	595.555	882.615	700.177	672.377	872.475	461.046
TRINITY_DN14450_c4_g2	231.926	0.8928	0.279302	3.19654	0.00139087	0.0136768	208.219	311.43	237.707	529.731	173.458	232.187	235.969	165.818	202.845	145.646	191.32	148.779
TRINITY_DN12571_c0_g2	3241.75	0.892482	0.190214	4.69198	2.71e-06	0.000111844	3732.33	5835.71	3796.37	4320.86	2897.3	2848.15	2875.49	3066.54	2366.64	2399.9	2964.28	1797.39
TRINITY_DN15985_c1_g2	173.418	0.892259	0.224658	3.97162	7.14e-05	0.00143948	211.874	202.37	229.079	241.456	144.219	194.941	226.103	157.017	146.528	99.9917	85.2141	142.218
TRINITY_DN13127_c0_g2	369.349	0.891466	0.186887	4.77007	1.84e-06	8.17e-05	423.28	556.577	439.986	541.525	279.149	443.287	363.189	328.651	226.807	260.572	271.937	297.231
TRINITY_DN16020_c1_g2	6888.26	0.891283	0.276909	3.21869	0.00128778	0.0128927	8476.91	13771.1	7961.81	8259.04	6747.89	5156.31	4584.36	6959.67	4852.56	5267.31	7700.51	2921.66
TRINITY_DN16851_c3_g1	716.776	0.891103	0.275901	3.22979	0.00123881	0.0125298	890.015	1007.18	998.487	615.669	479.637	1053.16	1028.4	634.891	314.779	508.256	568.524	502.315
TRINITY_DN14917_c14_g3	1212.64	0.890772	0.209345	4.25503	2.09e-05	0.000554857	1443.47	1874.02	1421.16	1850.74	1019.36	1227.6	1224.55	933.715	729.177	852.828	1262.19	712.905
TRINITY_DN14927_c7_g3	534.502	0.890135	0.330947	2.68966	0.00715245	0.0454642	511.522	658.724	513.174	1324.37	331.162	561.96	597.056	293.86	501.475	412.608	440.363	267.747
TRINITY_DN16419_c2_g3	90.3608	0.88949	0.280608	3.16987	0.00152507	0.0146296	151.668	114.515	118.269	125.51	55.9829	97.1293	80.7975	65.1683	46.4496	60.7992	60.4648	107.574
TRINITY_DN15291_c3_g1	330.552	0.889327	0.256525	3.46683	0.000526639	0.00658978	334.221	481.251	379.897	691.405	276.903	237.275	215.425	329.266	214.34	237.599	350.005	219.035
TRINITY_DN15722_c6_g1	802.939	0.888648	0.210689	4.21781	2.47e-05	0.000636989	850.134	1316.95	975.366	732.401	823.554	1116.98	988.556	736.721	468.935	521.968	618.745	484.955
TRINITY_DN15990_c5_g4	148.383	0.888256	0.27068	3.28157	0.0010323	0.0109702	192.598	239.913	171.574	206.542	100.892	131.443	107	192.274	131.594	113.752	129.206	63.8118
TRINITY_DN14022_c11_g1	127.413	0.88782	0.317671	2.79478	0.00519347	0.0358921	110.16	186.748	82.5504	218.611	184.504	146.671	128.215	151.108	119.222	68.8066	55.4195	76.9371
TRINITY_DN16926_c2_g5	207.953	0.885201	0.207665	4.26265	2.02e-05	0.000541342	213.6	254.365	241.138	372.074	202.455	230.926	224.364	173.17	142.24	158.77	156.851	125.485
TRINITY_DN15833_c3_g1	5743.86	0.885093	0.218009	4.0599	4.91e-05	0.00107867	6553.67	9080.8	7099.39	8444.41	4391.29	4644.24	4783.18	7046.32	4412.12	4114.78	5405.79	2950.27
TRINITY_DN16594_c6_g1	221.606	0.884454	0.238315	3.71129	0.000206209	0.00323348	296.335	207.997	389.689	269.554	170.345	259.236	273.275	161.871	144.126	161.127	159.548	166.172
TRINITY_DN14449_c1_g1	2543.58	0.88433	0.166771	5.30266	1.14e-07	8.53e-06	3023.49	4186.82	3223.91	2784.34	2381.07	2288.16	2356.59	3118.38	1915.49	1769.69	1733.62	1741.34
TRINITY_DN15724_c3_g2	596.289	0.884005	0.22883	3.86315	0.000111934	0.00202142	696.786	1015.55	559.726	1134.15	518.961	511.505	503.93	370.71	511.778	457.773	490.388	384.211
TRINITY_DN17054_c6_g1	1426.27	0.883305	0.186993	4.72374	2.32e-06	9.88e-05	1429.6	2329.76	1584.28	2293.85	1246.5	1367.5	1358.24	1365.37	1004.42	1024.52	1215.28	895.9
TRINITY_DN14440_c2_g2	130.464	0.882414	0.243622	3.62207	0.000292257	0.00416854	139.411	237.578	127.246	236.357	103.618	119.924	85.2214	116.183	94.8016	105.978	100.914	98.3359
TRINITY_DN16851_c4_g1	14462.4	0.881423	0.255681	3.44735	0.000566117	0.0069611	16574.8	25964.8	12328.7	25770.3	11593.6	12400.6	12184.6	12958.2	8712.88	13836.8	13407.8	7816.23
TRINITY_DN16734_c0_g3	4547.83	0.881402	0.183129	4.81301	1.49e-06	6.8e-05	5577.91	6507.57	5260.32	7298.9	3813.66	4161.24	3909.2	4666.29	3397.27	3373.47	4166.06	2442.05
TRINITY_DN14626_c1_g1	5369.06	0.88131	0.205028	4.29848	1.72e-05	0.00048228	6864.22	7649.21	7238.56	6733.71	5337.82	5719.83	5476.24	3941.28	3179.42	4090.27	5347.85	2850.32
TRINITY_DN15825_c1_g4	5119.93	0.881309	0.192105	4.58763	4.48e-06	0.000167639	6019.09	7433.59	7247.42	6427.62	3828.85	5030.02	4932.06	5790.85	3658.27	3648.83	4726.81	2695.75
TRINITY_DN15453_c4_g1	1785.93	0.881274	0.266577	3.30589	0.000946739	0.0102751	1756.71	2494.54	1951.53	3946.06	1260.93	1461.57	1594.69	1457.06	1874.52	1187.11	1513.33	933.041
TRINITY_DN16334_c8_g1	392.364	0.880285	0.231097	3.80916	0.000139438	0.00240873	443.94	566.674	533.566	848.086	206.529	278.467	258.133	272.034	236.224	346.015	404.22	314.485
TRINITY_DN16228_c3_g1	81.2278	0.87895	0.276739	3.17609	0.00149272	0.0144007	105.381	128.495	73.4947	126.405	68.4955	66.0503	77.7886	90.4041	59.7695	47.9452	88.5591	41.9458
TRINITY_DN15565_c8_g4	294.962	0.877197	0.261841	3.35011	0.000807784	0.00911531	284.339	404.325	296.161	522.061	302.428	370.042	360.147	180.217	204.206	209.365	239.793	166.456
TRINITY_DN14391_c5_g8	1784.55	0.877166	0.240051	3.65408	0.00025811	0.00380148	2010.91	3274.49	1795.26	2185.14	2039.6	1514.58	1437.31	2111.66	1428.86	1055.81	1616.38	944.59
TRINITY_DN14022_c5_g1	3130.53	0.876443	0.228963	3.82788	0.000129249	0.00226819	3501.6	5773.61	3474.31	3751.64	2584.12	2844.86	2626.29	4019.98	2134.2	2136.77	2941.6	1777.39
TRINITY_DN15250_c6_g3	565.754	0.875121	0.256248	3.41514	0.000637496	0.00763115	547.009	1018.49	414.43	811.298	729.901	666.303	569.772	511.13	409.029	403.483	404.523	303.684
TRINITY_DN213_c0_g1	689.011	0.874439	0.22085	3.95942	7.51e-05	0.00149833	739.049	962.72	682.127	1237.41	647.227	739.718	786.978	497.996	485.904	492.861	577.114	419.024
TRINITY_DN15169_c1_g8	961.781	0.873741	0.180241	4.84762	1.25e-06	5.94e-05	1232.67	1459.72	1228.56	1384.03	809.827	883.657	780.745	864.547	747.321	705.057	934.588	510.643
TRINITY_DN15801_c0_g1	911.542	0.873115	0.226106	3.86154	0.000112677	0.00202957	1013.99	1083.52	1139.69	1742.54	659.909	885.727	958.765	735.312	676.476	704.133	849.69	488.762
TRINITY_DN14597_c4_g1	129.929	0.872498	0.223946	3.89601	9.78e-05	0.00182566	185.923	151.009	192.718	160.204	115.288	85.4878	132.866	158.981	86.2176	96.6775	80.2079	113.573
TRINITY_DN15332_c5_g5	446.114	0.872443	0.277792	3.14064	0.00168579	0.0156629	436.372	851.384	349.467	630.095	512.699	379.236	346.964	610.131	389.185	282.67	293.483	271.682
TRINITY_DN16316_c3_g1	1356.55	0.87165	0.216828	4.02001	5.82e-05	0.00122965	1585.66	2090.54	1463.27	2746.31	917.545	1099.15	975.584	1091.03	1136.87	1071.69	1288.48	812.424
TRINITY_DN16891_c4_g1	142.96	0.871482	0.324344	2.68691	0.0072117	0.0457677	156.765	250.95	76.2963	216.252	177.24	161.035	176.375	119.676	98.0165	60.8068	118.022	104.084
TRINITY_DN14286_c3_g1	2082.47	0.870526	0.229541	3.79246	0.000149162	0.0025327	2395.58	3945.93	2237.3	3189.07	1510.18	1635.57	1395.96	2244.11	1707.66	1697.91	1851.17	1179.27
TRINITY_DN15681_c4_g1	335.23	0.870376	0.250297	3.47738	0.000506344	0.00639945	382.439	591.077	283.279	560.696	322.252	311.699	339.728	237.494	291.877	219.808	291.308	191.098
TRINITY_DN15009_c9_g8	5726.69	0.869999	0.210887	4.12542	3.7e-05	0.000867631	7005.61	8480.07	6457.15	7778.28	5170.71	6287.36	6142.31	5133.81	3282.45	4300.15	5771.36	2911.02
TRINITY_DN14437_c2_g1	794.288	0.869025	0.160026	5.43053	5.62e-08	4.54e-06	1025	1175.55	992.827	1123.76	652.305	679.951	678.805	838.327	630.375	599.482	673.047	462.027
TRINITY_DN16894_c6_g3	299.27	0.86888	0.318658	2.72668	0.00639751	0.0418702	445.092	177.756	332.314	674.819	199.366	280.109	300.983	298.432	210.272	269.627	163.875	238.59
TRINITY_DN15827_c2_g1	37.3221	0.868719	0.293287	2.96201	0.00305636	0.0244644	42.106	57.9782	41.3401	38.0195	49.9743	43.9779	31.1947	44.5091	20.9978	26.976	27.157	23.6345
TRINITY_DN15390_c4_g2	138.615	0.868197	0.308388	2.81528	0.00487353	0.0343862	120.183	165.929	170.149	352.893	81.2687	119.485	126.454	85.1464	124.566	117.11	114.92	85.2796
TRINITY_DN14327_c11_g1	5321.36	0.868085	0.213443	4.06705	4.76e-05	0.00105655	5728	9675.41	5751.82	7050.24	4864.62	5797.83	4730.27	4803.75	3427.92	4177.75	4929.57	2919.07
TRINITY_DN14625_c2_g1	1965.32	0.867785	0.150933	5.74945	8.95e-09	1.01e-06	2329.02	2879.74	2467.9	2901.29	1631.57	1882.94	1996.8	1696.69	1457.03	1402.46	1709.89	1228.5
TRINITY_DN10948_c0_g1	597.362	0.867565	0.122097	7.10553	1.2e-12	3.72e-10	818.38	824.7	824.579	918.938	473.513	467.429	500.187	483.069	423.609	445.74	511.298	476.908
TRINITY_DN16859_c5_g10	1436.63	0.867164	0.215809	4.01821	5.86e-05	0.00123428	1495.37	2232.91	1537.57	1749.7	1537.61	1333.29	1323.63	2184.21	1135.17	992.726	986.449	730.99
TRINITY_DN16752_c0_g3	2047.54	0.866405	0.249442	3.47337	0.000513965	0.00645966	2337.84	3584.01	2292.39	3869.88	1278.15	1467.31	1079.9	2034.55	1885.31	1596.28	1940.98	1203.83
TRINITY_DN13649_c0_g1	230.515	0.864037	0.260576	3.31587	0.000913584	0.0100017	242.91	248.17	234.919	515.315	171.34	252.975	229.349	191.325	170.445	174.643	181.281	153.504
TRINITY_DN8456_c0_g1	1633.97	0.863772	0.276955	3.11882	0.00181579	0.016619	1588.68	2104.52	1662.38	3955.59	1088.32	1411.99	1558.24	1122.3	1446.27	1256.47	1464.62	948.227
TRINITY_DN15879_c1_g5	6254.03	0.863763	0.184879	4.67205	2.98e-06	0.000120757	7707.57	10200	7755.6	8358.78	5557.87	5594.77	4721.58	6453.6	4332.39	4485.1	6162.18	3718.92
TRINITY_DN15505_c1_g1	188.522	0.863178	0.307705	2.80522	0.00502827	0.0351828	166.497	248.945	130.92	342.793	196.818	213.335	301.02	175.38	122.507	89.5031	105.191	169.359
TRINITY_DN14829_c2_g1	201.561	0.863018	0.293878	2.93666	0.0033177	0.0259198	202.521	267.445	168.585	234.397	192.706	279.994	330.121	265.396	110.535	107.069	65.117	194.848
TRINITY_DN11362_c0_g1	6691.25	0.862336	0.228119	3.78021	0.000156699	0.0026226	7951.1	10215.6	7317.85	12518.3	5200.09	5102.9	5161.02	5923.98	6169.25	5137.66	6339.6	3257.6
TRINITY_DN15043_c4_g1	595.651	0.861369	0.226813	3.7977	0.000146047	0.00249044	713.64	1123.44	633.306	738.853	537.167	576.014	465.451	592.168	455.04	448.783	562.6	301.347
TRINITY_DN16556_c7_g1	462.906	0.860332	0.209482	4.10696	4.01e-05	0.00091623	538.515	677.439	495.338	431.834	548.009	603.786	688.211	389.938	250.288	316.777	324.847	289.893
TRINITY_DN14324_c7_g1	639.73	0.859392	0.23268	3.69345	0.000221235	0.0033994	882.228	1088.29	636.051	919.497	721.499	509.855	406.724	569.225	634.707	407.646	502.046	398.987
TRINITY_DN13333_c0_g1	1054.83	0.859053	0.174017	4.9366	7.95e-07	4.11e-05	1368.04	1622.71	1457.74	1666.59	683.162	919.482	762.579	804.279	816.971	864.282	1047.98	644.084
TRINITY_DN16103_c2_g4	143.564	0.858893	0.297868	2.88347	0.00393326	0.0292903	217.523	185.176	124.105	364.016	61.1661	94.6497	99.9255	86.0357	136.453	103.184	142.376	108.155
TRINITY_DN16851_c6_g1	1135.5	0.858457	0.276887	3.10039	0.00193267	0.0173487	1090.16	1532.61	1230.56	2874.21	825.756	868.118	801.446	691.336	721.035	1070.08	1129.39	791.294
TRINITY_DN15613_c0_g1	220.412	0.858182	0.195745	4.38418	1.16e-05	0.000359452	239.941	274.014	252.02	337.115	219.056	228.771	293.963	191.757	144.229	130.593	173.14	160.344
TRINITY_DN14145_c2_g15	92.0223	0.85686	0.264609	3.23822	0.00120279	0.0122328	113.015	107.903	134.091	166.952	46.3604	94.5713	97.1141	56.5908	69.6508	72.3719	73.6724	71.9764
TRINITY_DN17046_c3_g1	54.6552	0.85676	0.276959	3.09346	0.00197838	0.0176633	71.1073	79.8491	75.7532	63.1387	63.5591	34.7497	43.7824	62.0758	38.2337	39.4794	54.5677	29.5658
TRINITY_DN14873_c1_g15	417.782	0.855141	0.233357	3.66452	0.000247802	0.00369068	643.266	622.175	603.023	462.387	348.098	382.565	374.325	284.724	229.415	346.873	471.764	244.774
TRINITY_DN15486_c1_g1	460.799	0.853401	0.191033	4.46728	7.92e-06	0.000268683	675.423	535.995	708.989	589.59	309.757	433.262	434.61	447.881	313.299	336.932	448.576	295.28
TRINITY_DN15009_c9_g3	2811.65	0.85329	0.21895	3.89719	9.73e-05	0.00182117	3913.89	3586.67	4524.79	3703.34	2018.47	2521.85	2374.49	2386.18	1598.95	2248.66	3235.22	1627.24
TRINITY_DN14873_c1_g8	5944.92	0.85283	0.216135	3.94582	7.95e-05	0.00156869	7651.42	7820.39	8656.98	8320.76	4223.38	6164.85	6399.93	4131.15	3212.84	4777.56	6016.84	3962.91
TRINITY_DN15668_c4_g3	6251.08	0.852569	0.226655	3.76153	0.000168876	0.00277041	6392.23	7648.92	7739.76	9446.02	5516.19	7996.12	8786.86	4193.46	3918.92	4361.15	4969.62	4043.68
TRINITY_DN15136_c2_g1	295.247	0.852568	0.204607	4.16687	3.09e-05	0.000756181	407.598	441.479	391.184	392.614	246.315	295.845	267.792	192.25	178.917	206.108	313.915	208.942
TRINITY_DN14848_c4_g4	7413.59	0.851842	0.216282	3.93858	8.2e-05	0.00160882	7822.89	10824.2	7359.3	14011.2	6620.96	7279.19	7278.41	5594.87	5854.49	5400.19	6448.08	4469.36
TRINITY_DN16062_c5_g1	5435.29	0.85163	0.263944	3.22656	0.00125287	0.0126226	4882.41	8620.28	4423.79	11656.1	4478.68	5172.16	4815.92	4784.58	4683.34	4180.45	4025.7	3500.1
TRINITY_DN14793_c3_g9	985.044	0.851362	0.190022	4.48033	7.45e-06	0.000255926	1281.2	1377	1456.09	1040.93	935.19	975.366	906.32	986.195	560.045	707.7	979.369	615.128
TRINITY_DN15499_c5_g3	441.707	0.850667	0.178604	4.76286	1.91e-06	8.4e-05	682.76	555.923	493.31	451.481	452.648	463.048	489.661	501.751	353.063	322.25	238.743	295.85
TRINITY_DN16700_c0_g1	64.1826	0.850628	0.239769	3.5477	0.000388609	0.00515802	86.7759	104.042	83.0958	96.8057	44.2639	40.1548	43.1102	66.0637	54.6503	54.2345	56.6367	40.3578
TRINITY_DN16291_c1_g1	1995.64	0.849684	0.254639	3.33682	0.000847427	0.00943415	1868.41	3707.85	1777.16	3360.9	2056.12	1961.45	1809.6	1462	1689.59	1513.63	1656.52	1084.4
TRINITY_DN14932_c3_g7	11382.7	0.849642	0.196202	4.33044	1.49e-05	0.000430682	12845.6	18337.2	13264.2	11612.8	12981.4	14247.3	12791.3	9401.4	7048.7	8431.64	9150.11	6480.18
TRINITY_DN9752_c0_g1	850.548	0.849553	0.164318	5.17018	2.34e-07	1.5e-05	1028.98	1232.72	1085.25	1386.49	578.209	766.969	782.432	718.953	680.356	551.643	728.462	666.104
TRINITY_DN11492_c0_g1	1146.24	0.84887	0.192652	4.40624	1.05e-05	0.000330382	1249.32	1606.01	1508.39	1583.29	960.979	1116.25	1259.2	1168.38	886.522	881.924	985.731	548.937
TRINITY_DN235_c0_g1	1075.3	0.848692	0.230738	3.67817	0.000234914	0.00355464	1456.12	1716.56	1708.61	1207.39	1019.28	964.169	922.51	528.55	828.443	1076.03	832.812	643.084
TRINITY_DN5018_c0_g1	306.674	0.848622	0.236991	3.58082	0.000342518	0.00468383	300.35	460.282	323.866	386.064	264.342	414.132	459.393	256.265	175.269	246.282	188.909	204.933
TRINITY_DN15140_c13_g1	797.319	0.848443	0.176331	4.81164	1.5e-06	6.83e-05	943.726	1180.86	938.496	1286.06	708.439	697.898	715.861	678.757	536.201	590.825	782.755	507.949
TRINITY_DN14196_c0_g3	94.0586	0.848033	0.290733	2.91688	0.00353552	0.0271312	94.6717	171.95	84.3643	179.363	55.9521	71.2584	103.971	76.1056	72.4379	71.7787	81.8595	64.9919
TRINITY_DN14892_c5_g1	316.374	0.847861	0.235818	3.5954	0.000323892	0.00448777	382.514	403.063	349.191	559.57	250.835	302.976	360.545	248.322	334.401	194.912	222.837	187.327
TRINITY_DN14413_c2_g1	1022.16	0.847383	0.249965	3.39	0.000698919	0.00816487	1231.39	1365.55	1201.81	1826.46	759.048	1033.4	1101.02	619.462	713.861	831.856	1059.53	522.473
TRINITY_DN15234_c1_g2	796.882	0.846737	0.267535	3.16496	0.00155104	0.0148124	918.984	908.573	1043.34	1800.17	391.081	684.419	772.872	446.273	662.07	649.175	737.83	547.807
TRINITY_DN14759_c4_g1	2989.25	0.844644	0.217647	3.8808	0.000104113	0.00191852	4252.46	3923.27	4468.29	2569.96	2851.34	3591.07	3201.92	2536.6	1643.93	2264.57	2727.25	1840.31
TRINITY_DN15949_c6_g6	1544.45	0.844226	0.23699	3.56228	0.000367646	0.00493246	1964.72	1500.43	2317.04	2218.8	1003.94	1906.57	1769.13	1393.88	1032.2	1076.14	1485.54	865.058
TRINITY_DN15067_c4_g1	638.044	0.843039	0.175697	4.79825	1.6e-06	7.18e-05	699.657	934.135	839.643	1046.72	466.499	534.948	667.222	505.944	511.446	453.471	543.071	453.769
TRINITY_DN14648_c2_g2	697.37	0.842976	0.224729	3.75107	0.000176081	0.00285564	875.898	1151.52	739.825	1070.34	620.213	581.507	460.495	729.059	582.994	533.301	662.892	360.393
TRINITY_DN16416_c3_g2	34694.1	0.842952	0.163552	5.15404	2.55e-07	1.61e-05	42232.8	49003.9	52378.5	50705.2	24417.3	31031.9	29995.9	28227.3	26251.8	26336	34051.2	21698
TRINITY_DN14567_c1_g8	705.599	0.842372	0.168292	5.00542	5.57e-07	3.11e-05	795.215	1165.08	849.207	814.309	667.602	651.109	697.169	805.089	475.381	505.533	579.544	461.951
TRINITY_DN15856_c2_g1	645.845	0.840432	0.254344	3.30431	0.000952101	0.0103164	636.368	992.324	752.79	1206.5	433.703	477.951	451.339	796.703	568.62	430.34	587.263	416.245
TRINITY_DN13828_c13_g1	1580.75	0.839888	0.248127	3.38492	0.000712	0.00828846	1818	3017.08	1880.55	1418.03	1368.74	1781.78	1802.51	1338.13	799.422	1451.11	1222.19	1071.4
TRINITY_DN14765_c5_g2	34708.7	0.839571	0.133842	6.27284	3.55e-10	6.29e-08	42113.7	53479.2	47016.1	48288.2	27383.9	31220.8	30718.8	29606.8	26804.2	26550.9	30469	22852.8
TRINITY_DN16739_c1_g2	873.381	0.838949	0.231937	3.61714	0.00029788	0.00422451	1333.25	1256.86	1408.7	743.297	654.346	793.644	756.435	878.773	489.553	666.417	889.555	609.74
TRINITY_DN34245_c0_g1	1837.1	0.838674	0.192158	4.36449	1.27e-05	0.000386785	1977.37	2961.55	1973.57	2528.52	1721.59	1826.32	1601.07	2175.13	1261.45	1330.8	1627.93	1059.88
TRINITY_DN15951_c0_g10	40889.7	0.838357	0.2395	3.50044	0.000464491	0.00597379	50739.3	74278.2	52017	54910.2	33805.5	29358	25578.6	40265.6	29522.7	32077.7	46857.6	21266.3
TRINITY_DN13596_c0_g4	158.469	0.8382	0.235483	3.55949	0.000371575	0.00496842	160.155	256.889	195.354	239.653	132.897	128.16	146.672	167.91	165.27	119.275	96.7631	92.6279
TRINITY_DN18074_c0_g1	625.248	0.837619	0.179498	4.66647	3.06e-06	0.000123333	792.713	904.283	825.659	934.209	496.273	532.65	592.846	487.335	399.582	531.87	621.562	383.999
TRINITY_DN2848_c0_g1	477.698	0.837163	0.246351	3.39826	0.000678172	0.00799294	461.064	612.679	480.751	1004.81	419.075	424.931	466.742	431.194	433.653	320.164	396.493	280.812
TRINITY_DN16816_c2_g4	964.44	0.836338	0.248165	3.37009	0.000751436	0.00862135	1015.49	1424.98	748.06	1416.54	1348.06	866.839	797.553	1378.85	707.513	558.892	589.445	721.071
TRINITY_DN14348_c3_g1	18197.2	0.836024	0.224518	3.72365	0.000196365	0.00311349	17617.4	31281.8	18675.4	31208.9	17233.5	15497.4	14791.6	16723.7	14533.1	12944.5	17333.2	10526.2
TRINITY_DN14894_c3_g2	7083.73	0.835858	0.256956	3.25292	0.00114225	0.0118092	6533.34	11411.6	6883.86	10746	7427.63	6705.87	6188.67	9179.95	7289.48	4683.15	4542.71	3412.53
TRINITY_DN14538_c5_g2	804.397	0.835485	0.215756	3.87237	0.000107782	0.00197151	801.644	1211.3	830.335	1474.64	632.345	797.074	806.977	679.401	525.476	617.968	722.672	552.931
TRINITY_DN9633_c0_g1	109.974	0.83511	0.249169	3.35158	0.000803528	0.00908791	121.485	177.892	119.204	176.257	93.4312	101.406	115.7	80.3514	95.8332	76.9826	105.081	56.0649
TRINITY_DN16902_c9_g2	343.584	0.834171	0.19928	4.18591	2.84e-05	0.000707673	474.322	462.034	394.53	596.409	262.728	310.973	294.409	245.065	242.326	280.85	349.961	209.403
TRINITY_DN14515_c9_g2	1594.46	0.83415	0.191976	4.34508	1.39e-05	0.000411781	1898.83	1948.06	2117.77	1884.71	1216.32	2077.77	1985.61	1599.1	981.101	1153.1	1341.26	929.926
TRINITY_DN10773_c0_g1	786.816	0.834023	0.206602	4.03686	5.42e-05	0.00116064	937.261	932.961	1086.06	1259.04	539.741	873.89	872.02	575.325	498.56	617.786	694.971	554.179
TRINITY_DN14994_c3_g1	174.609	0.833179	0.225315	3.69784	0.000217442	0.0033619	175.642	209.895	183.746	325.158	211.522	182.99	146.667	160.528	131.514	129.1	119.376	119.167
TRINITY_DN14617_c21_g3	12811.2	0.832601	0.313197	2.65839	0.00785139	0.0488452	10939.4	23657.7	9416.84	18607.8	14728.7	11379.6	11071.2	18772.8	13521.1	6819.5	6341.94	8478.01
TRINITY_DN12900_c0_g2	1697.84	0.832539	0.193985	4.29177	1.77e-05	0.000491464	2172.64	2391.39	2119.26	2213.29	1403.07	1891.34	1868.47	1315.36	1077.04	1235.78	1678.76	1007.65
TRINITY_DN14186_c5_g1	8694.43	0.831798	0.221859	3.74922	0.000177386	0.00287447	9141.45	12598.5	10355.3	13591	6483.77	8126.24	7773.37	10595.9	6797.76	6445.52	8099.25	4325.24
TRINITY_DN15934_c1_g2	890.027	0.831347	0.212811	3.9065	9.36e-05	0.00176315	972.409	1479.97	846.567	1406.45	863.509	845.474	870.395	750.838	658.249	655.344	826.927	504.192
TRINITY_DN15306_c2_g6	761.271	0.831295	0.229127	3.6281	0.000285518	0.00410168	812.608	837.119	1041.17	1400.24	544.463	778.141	862.524	559.401	547.026	574.948	707.299	470.32
TRINITY_DN13978_c0_g2	1324.43	0.830721	0.200957	4.13383	3.57e-05	0.000847518	1698.1	1705	1862.55	1973.02	918.484	1382.96	1395.81	885.101	903.078	1012.7	1295.93	860.478
TRINITY_DN15576_c1_g4	1340.28	0.830229	0.168538	4.92607	8.39e-07	4.29e-05	1416.46	1833.26	1672.05	1954.94	1014.46	1513.68	1341.67	1470.12	861.663	985.011	998.574	1021.43
TRINITY_DN14509_c1_g1	4647.49	0.830032	0.159709	5.19717	2.02e-07	1.35e-05	6033.63	6254.74	6181.83	5132.48	3882.24	4970.24	5064.57	4967.71	3280.66	3422.38	3925.79	2653.6
TRINITY_DN40472_c0_g1	712.067	0.829899	0.195592	4.24301	2.21e-05	0.000579276	915.672	1021.58	838.268	1182.44	501.753	674.961	712.845	470.009	509.72	598.025	657.728	461.804
TRINITY_DN14766_c0_g2	651.505	0.828755	0.185774	4.4611	8.15e-06	0.000274785	790.683	1055.23	695.096	965.805	598.979	618.018	565.988	553.128	515.587	487.637	598.206	373.7
TRINITY_DN16881_c2_g5	1111.13	0.828522	0.183825	4.50713	6.57e-06	0.000230831	1305.9	1877.43	1156.69	1595.58	1101.62	913.48	974.992	1065.18	680.767	902.578	956.232	803.097
TRINITY_DN16399_c0_g6	203.899	0.827588	0.298994	2.76791	0.00564177	0.0381943	253.49	206.697	267.656	177.7	203.644	359.133	326.076	142.049	88.5878	155.558	107.984	158.208
TRINITY_DN16069_c1_g1	2786.7	0.827306	0.28245	2.92904	0.00340013	0.0263613	2775.44	4676.8	2305.87	4737.23	3046.8	2120.05	2123.99	3485.54	2514	1898.25	2441.25	1315.21
TRINITY_DN4461_c0_g1	867.796	0.827147	0.203146	4.07169	4.67e-05	0.00104268	1003.33	1530.08	1019.32	1245.83	672.708	699.317	642.982	894.595	688.675	690.386	822.393	503.933
TRINITY_DN14960_c1_g7	1013.53	0.826072	0.215371	3.83557	0.000125274	0.00221406	1348.95	1555.36	1417.53	1267.75	796.954	975.57	896.864	746.354	543.855	775.715	1157.41	680.103
TRINITY_DN14092_c8_g1	586.176	0.82601	0.190113	4.34484	1.39e-05	0.000411781	663.037	837.846	729.334	962.126	439.964	579.358	530.338	490.719	457.021	464.112	546.598	333.658
TRINITY_DN15312_c10_g3	438.992	0.825949	0.184772	4.47011	7.82e-06	0.000265719	496.446	741.15	483.216	458.448	510.493	474.192	404.622	470.967	338.402	270.257	316.03	303.678
TRINITY_DN11586_c0_g1	5581.59	0.825932	0.211418	3.90662	9.36e-05	0.00176315	7306.4	6927.08	8066.33	6877.44	5036.29	5886.52	6266.91	4148.63	3100.13	4280.52	5781.06	3301.75
TRINITY_DN14566_c0_g6	226.607	0.825138	0.263221	3.13478	0.00171986	0.0158977	321.324	348.349	285.146	344.791	142.699	174.979	157.637	207.669	130.709	190.486	295.463	120.028
TRINITY_DN15485_c4_g1	962.869	0.824922	0.283705	2.90768	0.00364123	0.0277456	922.197	1322.89	881.776	2108.5	700.257	997.293	1063.63	603.469	774.98	782.182	842.287	554.966
TRINITY_DN13999_c8_g5	1100.29	0.824638	0.212862	3.87406	0.000107038	0.00196332	1763.6	1043.03	1833.04	1334.16	783.46	1015.3	980.82	1073.18	725.142	872.67	1061.58	717.476
TRINITY_DN14471_c5_g3	125.64	0.82385	0.28636	2.87697	0.00401511	0.0297235	111.086	149.767	118.21	222.135	134.942	193.373	155.556	84.0883	88.0957	96.5281	79.527	74.3741
TRINITY_DN15874_c5_g1	67.9789	0.823748	0.276137	2.98311	0.00285333	0.0233181	76.7827	110.667	72.5408	62.2869	67.2511	110.666	59.9051	74.8874	43.6425	47.2556	35.6905	54.1714
TRINITY_DN15623_c6_g2	111.175	0.823522	0.297937	2.76408	0.00570838	0.0384614	111.468	124.5	99.6678	216.334	143.594	85.0812	146.834	97.6312	92.1966	70.7383	54.2267	91.8341
TRINITY_DN14106_c6_g2	515.953	0.8235	0.16343	5.03885	4.68e-07	2.69e-05	669.179	797.399	657.661	576.499	438.518	479.393	474.032	569.821	324.623	378.812	439.536	385.963
TRINITY_DN9977_c0_g1	555.075	0.823309	0.193554	4.25363	2.1e-05	0.000556118	673.504	886.014	714.206	867.458	409.415	383.84	390.646	557.859	424.344	391.239	573.463	388.912
TRINITY_DN14849_c0_g1	129.253	0.822123	0.271615	3.02679	0.00247166	0.0210377	133.427	202.045	132.819	241.479	81.7024	102.185	119.03	135.752	77.094	109.85	133.252	82.4001
TRINITY_DN14882_c0_g15	1664	0.821054	0.230182	3.56698	0.000361118	0.00486458	2608.17	2112.54	2852.69	1929.95	1219.81	1391.72	1436.81	1032.6	988.918	1423.49	1933.75	1037.57
TRINITY_DN16413_c2_g1	2536.51	0.820018	0.184283	4.44977	8.6e-06	0.000284387	3099.12	4364.05	2524.03	3283.43	2301.47	2345.36	2258.31	2745.64	2111.38	1811.16	2034.44	1559.69
TRINITY_DN14448_c12_g1	42518.3	0.819924	0.163471	5.0157	5.28e-07	2.98e-05	48643.6	59260.7	63191.7	56198.9	30844.7	42152	42630.6	38540.3	35689	30098.9	36197.6	26771.6
TRINITY_DN14954_c1_g16	566.632	0.818449	0.210038	3.89667	9.75e-05	0.00182241	646.951	738.794	761.015	1048.56	378.33	541.676	489.151	382.645	428.311	468.806	560.345	354.994
TRINITY_DN14318_c6_g4	2655.48	0.818234	0.2128	3.84508	0.000120514	0.00215001	3684.58	4240.24	3826.76	3903.07	1769.87	1936.36	1781.56	1840.97	1829.23	2250.5	3306.75	1495.85
TRINITY_DN16880_c6_g1	55243.4	0.81741	0.228435	3.57831	0.000345827	0.00470792	63329.3	104429	59952.2	66400.3	54490.1	47128	41273	59021	39623.3	41464.7	55283.7	30526
TRINITY_DN16916_c6_g3	171.457	0.817367	0.236659	3.45378	0.000552785	0.00683946	178.062	161.001	234.623	308.891	138.214	183.95	198.881	155.631	139.426	123.431	99.7501	135.619
TRINITY_DN15653_c4_g6	8015.38	0.817233	0.300814	2.71674	0.00659279	0.0428384	8800.92	15085.2	7572.72	11597.9	7613.75	5540.11	5100.43	10437	7298.24	5347.25	8227.65	3563.42
TRINITY_DN15571_c5_g1	15455.8	0.816748	0.205814	3.96838	7.24e-05	0.00145183	18407	21106.1	21763.3	27176	9277.76	12951.6	13022.7	11549.1	11871	12377.8	16792.9	9174.7
TRINITY_DN16299_c4_g5	337.846	0.816493	0.213018	3.83297	0.000126605	0.00223076	494.833	430.792	471.104	449.029	193.233	324.789	334.265	307.934	321.322	276.894	260.448	189.513
TRINITY_DN14600_c6_g1	693.61	0.816096	0.182484	4.47215	7.74e-06	0.000264102	896.048	1043.19	902.615	833.86	560.812	648.724	665.195	681.686	461.77	568.894	670.683	389.845
TRINITY_DN14936_c8_g4	14609.5	0.815644	0.273199	2.98553	0.00283083	0.0232105	13565.1	18052.5	17840	32530.7	8552.56	12138	12464.3	13589	14225.5	10052.3	14161.3	8142.59
TRINITY_DN16240_c4_g1	13335.6	0.815564	0.20189	4.03964	5.35e-05	0.0011507	15823.9	22700.9	14891.2	18182.6	12557.1	11444.1	10901.5	12843.2	10177.7	10166	13252	7087.49
TRINITY_DN15834_c3_g8	8933.53	0.815171	0.18579	4.3876	1.15e-05	0.000355033	9155.8	13253.3	9292.93	11937.4	8236.88	10653.5	10550	9319.25	5395.13	6435.69	7739.42	5233.14
TRINITY_DN16226_c3_g2	42.2837	0.814723	0.275817	2.95385	0.00313834	0.0249998	50.0901	72.5586	50.0612	64.0535	37.2636	37.4198	35.7621	25.6968	27.7571	28.7649	38.186	39.7911
TRINITY_DN14215_c4_g2	899.119	0.81427	0.300194	2.71248	0.00667815	0.0432652	941.151	1832.89	677.025	1513.51	927.963	695.233	595.431	783.815	941.294	635.061	790.196	455.861
TRINITY_DN4539_c0_g1	847.584	0.8142	0.174234	4.67304	2.97e-06	0.000120426	1001.46	1528.88	966.055	992.403	808.051	814.025	766.579	740.392	653.674	636.868	696.788	565.841
TRINITY_DN14521_c2_g1	1195.69	0.814174	0.154428	5.27219	1.35e-07	9.78e-06	1434.44	1681.44	1623.21	1241.46	1247.34	1282.72	1337.9	1095.03	730.828	893.909	974.514	805.471
TRINITY_DN16880_c6_g8	1243.5	0.813352	0.175529	4.63372	3.59e-06	0.000141125	1490.08	1719.7	1258.54	1893.94	1284.21	1345.08	1283.59	1026.77	966.364	891.537	1023.84	738.338
TRINITY_DN14645_c5_g1	760.901	0.812665	0.22374	3.63219	0.000281023	0.00405191	789.588	1177.65	840.607	1450.01	586.051	662.447	680.621	520.098	586.991	628.823	747.79	460.134
TRINITY_DN14674_c1_g1	3781.64	0.811703	0.183706	4.41849	9.94e-06	0.000318752	4466.98	6048.79	4276.56	5806.8	3460.09	3534.94	3322.83	2725.98	2566.92	3064	3649.6	2456.16
TRINITY_DN11990_c0_g1	358.624	0.811478	0.262312	3.09356	0.0019777	0.0176633	346.424	620.118	288.521	585.041	409.482	359.995	370.328	276.76	333.178	243.767	267.315	202.554
TRINITY_DN14443_c9_g2	1239.24	0.811085	0.244359	3.31924	0.000902641	0.00989918	1238.07	2254.8	1032.09	2002.8	1234.42	1064.55	901.051	1424.36	1014.23	936.545	929.123	838.882
TRINITY_DN15224_c0_g1	295.575	0.810765	0.226367	3.58163	0.000341453	0.00467247	374.68	333.359	370.749	431.733	243.655	384.63	343.26	202.805	233.022	213.011	252.735	163.262
TRINITY_DN14001_c3_g8	1497.23	0.810382	0.225951	3.58654	0.000335095	0.00460767	2264.44	1340.71	2605.1	1727.81	995.311	1340.93	1382.13	1783.18	1193.24	1157.78	1020.78	1155.34
TRINITY_DN6077_c0_g1	14460.7	0.809955	0.199931	4.05118	5.1e-05	0.00111102	14477.7	24238.4	16777.5	19567.8	11005.3	15384.2	16458.7	12804.1	8552.91	11937	11435.6	10889.4
TRINITY_DN15209_c3_g4	2745.69	0.809707	0.234248	3.45662	0.000546995	0.00678049	3677.74	2313.71	4272.66	4151.49	2114.38	2717.99	2567.3	2906.38	1965.02	2029.36	2785.61	1446.68
TRINITY_DN16500_c6_g3	74.2703	0.809661	0.283873	2.8522	0.00434179	0.0315295	113.511	44.2986	120.845	96.9473	71.7999	70.6505	81.4531	76.0595	57.1386	50.5802	60.366	47.5945
TRINITY_DN14958_c1_g8	6119.88	0.809645	0.195075	4.15044	3.32e-05	0.000800859	7374.44	8495.16	7603.68	9376.08	5153.78	6130.1	5881.62	4679.65	3835.07	4859.45	6396.34	3653.24
TRINITY_DN13077_c0_g1	1003.45	0.809507	0.203494	3.97804	6.95e-05	0.00140688	1275.88	1367.26	1332.84	1255.83	838.048	1192.15	1086.1	705.389	665.472	784.4	957.161	580.856
TRINITY_DN15615_c2_g1	1666.25	0.809453	0.155003	5.22216	1.77e-07	1.21e-05	2024.19	2604.15	1753.6	2167.63	1640.96	1770.95	1547.44	1607.42	1226.43	1186.59	1397.8	1067.79
TRINITY_DN15379_c6_g6	636.07	0.809397	0.191173	4.23384	2.3e-05	0.000599442	694.85	1088.68	660.592	827.958	631.79	610.597	537.268	713.603	493.934	421.694	535.569	416.311
TRINITY_DN14821_c2_g4	943.256	0.809355	0.173173	4.67369	2.96e-06	0.000120291	1093.94	1390.05	1244.09	1380.45	726.137	865.425	831.263	869.648	634.025	767.179	928.224	588.644
TRINITY_DN14292_c5_g3	1284.77	0.808704	0.17202	4.70121	2.59e-06	0.00010792	1415.13	1988.62	1393.82	1778.48	1286.1	1272.6	1168.3	1359.08	914.105	950.822	1130.19	759.977
TRINITY_DN16575_c5_g1	2039.39	0.808618	0.256702	3.15003	0.00163255	0.0153258	2107.44	3738.6	1725.43	3217.3	1989.38	1889.75	1395.64	2251.88	1852.38	1573.26	1624.01	1107.63
TRINITY_DN14347_c3_g5	8072.86	0.808115	0.199788	4.04486	5.24e-05	0.00113395	9683.16	13629.1	10532.6	13139.4	4917.83	5589.35	5498.42	7049.85	6993.62	6861.05	8235.8	4744.14
TRINITY_DN14923_c2_g2	9516.38	0.808068	0.202298	3.99444	6.48e-05	0.00133475	10637.7	14475.6	10674.8	15558.4	8700.88	9003.32	9162.97	6655.4	6318.02	7755.41	9381.06	5872.98
TRINITY_DN29250_c0_g1	1252.5	0.807405	0.211549	3.81664	0.000135282	0.00234304	1489.8	1715.6	1401.1	1954.76	943.511	1411.42	1470.71	893.724	974.388	964.28	1085.61	725.061
TRINITY_DN14896_c4_g4	349.066	0.806907	0.254844	3.16628	0.00154401	0.0147594	359.645	403.724	315.143	728.433	310.012	369.664	373.506	296.45	279.708	232.908	309.226	210.374
TRINITY_DN16986_c7_g1	1185.82	0.806669	0.207636	3.88501	0.000102327	0.00189262	1185.19	2014.05	1185.83	1813.01	1248.46	1058.03	1101.18	1080.71	880.954	886.245	1069.04	707.075
TRINITY_DN16925_c1_g1	1553.96	0.80632	0.214723	3.75517	0.000173226	0.00282058	1646.37	2560.33	1601.38	2700.22	1415.06	1201.02	1028.48	1630.64	1240.84	1177.59	1348.98	1096.59
TRINITY_DN14566_c0_g5	250.936	0.805419	0.215307	3.74079	0.000183442	0.00294619	348.91	409.037	326.149	318.743	180.422	199.623	183.383	239.632	201.69	213.067	260.925	129.657
TRINITY_DN15615_c4_g3	2828.12	0.805369	0.187089	4.30473	1.67e-05	0.000473208	3375.18	2836.44	3842.08	5377.4	2383.75	2596.27	2458.48	2246.17	2358.24	2039.58	2169.83	2254.04
TRINITY_DN14787_c3_g5	440.598	0.805144	0.252922	3.18337	0.00145574	0.0141399	617.446	541.927	904	491.465	214.087	312.942	355.758	385.026	337.505	399.163	463.365	264.499
TRINITY_DN14617_c9_g1	4276.64	0.804945	0.181931	4.42446	9.67e-06	0.000312068	4658.06	5967.62	5848.67	5756.08	3159.5	4041.23	4285.98	4876.43	3139.46	3193.74	3878.52	2514.34
TRINITY_DN14408_c3_g4	1632.01	0.804614	0.218547	3.68165	0.000231733	0.00352154	1785.45	2818.19	1537.05	2309.28	1718.35	1571.8	1356.91	1648.43	1244.8	1114.15	1560.48	919.171
TRINITY_DN12229_c0_g1	419.031	0.804454	0.201043	4.0014	6.3e-05	0.00130409	443.359	658.755	553.197	665.438	305.866	388.188	376.946	306.691	281.457	353.127	421.878	273.468
TRINITY_DN14479_c9_g2	181.735	0.803393	0.294182	2.73093	0.0063155	0.0414577	210.302	282.485	156.07	398.993	169.547	125.192	124.088	114.957	210.013	123.836	155.894	109.44
TRINITY_DN13943_c6_g11	1314.59	0.800726	0.286357	2.79626	0.00516985	0.0358153	1164.19	1681.77	1275.24	3016.79	868.865	1278.43	1251.24	1141.58	1091.8	988.589	1297.62	718.98
TRINITY_DN15243_c5_g3	636.718	0.799406	0.22565	3.54269	0.000396073	0.00523612	566.195	1012.89	594.163	1008.11	603.306	632.373	638.297	757.958	500.244	404.3	540.207	382.566
TRINITY_DN15472_c5_g8	3640.4	0.798845	0.212052	3.76721	0.000165082	0.00272392	4822.04	5191.55	5206.48	3780.96	3356.59	3732.89	3901.85	2766.45	1916.34	2972.12	3664.04	2373.51
TRINITY_DN16883_c8_g1	10020.4	0.79882	0.16465	4.85162	1.22e-06	5.88e-05	11427.7	16758.4	11677.8	14742.7	8582.16	8536.66	8674.96	8455.86	9033.05	7600.81	8312.05	6442.79
TRINITY_DN14185_c0_g2	1571.95	0.798553	0.245625	3.25111	0.00114957	0.0118524	1675.24	2664.67	1508.61	2077.28	1778.49	1389.35	1229.86	1982.64	1283.53	1067.6	1443.88	762.265
TRINITY_DN14231_c4_g9	852.669	0.798474	0.187698	4.25404	2.1e-05	0.000555846	1027.74	1166.89	893.355	1173.42	949.821	930.597	1019.99	619.951	567.048	684.143	670.844	528.223
TRINITY_DN16138_c2_g5	557.838	0.79747	0.236417	3.37316	0.000743118	0.00855554	636.605	766.403	720.243	965.889	322.647	474.913	532.928	495.424	386.121	440.299	630.726	321.854
TRINITY_DN15150_c3_g1	1104.78	0.797464	0.19333	4.12489	3.71e-05	0.000867631	1292.53	1882.84	1202.75	1661.14	1020.89	945.538	959.328	817.768	952.937	848.369	1017.66	655.579
TRINITY_DN14570_c10_g2	346.838	0.797156	0.180845	4.40796	1.04e-05	0.000328284	450.436	409.717	519.658	354.577	319.957	344.21	386.961	379.497	297.794	265.751	200.404	233.094
TRINITY_DN16028_c0_g1	2067.47	0.796743	0.295412	2.69705	0.00699558	0.0447821	1973.47	2090.1	2338.17	4979.59	1166.4	1786.15	1843.41	2081.2	1828.3	1645.95	1919.52	1157.43
TRINITY_DN14550_c7_g5	1035.58	0.796638	0.264447	3.01247	0.00259133	0.0218407	1039.69	1758.77	917.82	1901.43	991.15	819.269	770.78	994.913	979.404	790.211	945.772	517.746
TRINITY_DN15881_c2_g8	400.418	0.796492	0.186502	4.27069	1.95e-05	0.000529005	520.34	561.216	468.143	377.111	382.363	429.013	394.775	562.791	283.396	311.412	250.945	263.514
TRINITY_DN14172_c3_g1	169.704	0.795907	0.267817	2.97183	0.00296033	0.0239172	198.679	337.624	173.644	188.255	194.304	137.999	137.766	152.992	118.229	150.341	84.0415	162.579
TRINITY_DN14756_c4_g1	1469.78	0.795784	0.207878	3.82812	0.000129124	0.00226819	1667.8	2492.79	1604.35	2203.38	1186.43	1273.73	1113.08	1504.9	1117.9	1155.51	1469	848.448
TRINITY_DN14757_c0_g2	1363.35	0.794872	0.180082	4.41394	1.02e-05	0.000324997	1511.03	2073.03	1341.16	2020.39	1440.02	1281.07	1216.26	1474.42	990.991	1014.82	1156.03	841.011
TRINITY_DN15499_c2_g1	185.554	0.794266	0.287576	2.76194	0.00574596	0.0386252	196.951	195.74	234.076	461.221	93.2509	126.288	165.188	129.934	178.897	152.836	168.144	124.123
TRINITY_DN16145_c0_g1	344.137	0.7936	0.249602	3.17946	0.0014755	0.0142969	386.51	455.979	682.136	298.366	300.049	336.379	337.039	282.45	190.88	317.561	300.347	241.95
TRINITY_DN17033_c4_g2	823.879	0.793504	0.195278	4.06346	4.84e-05	0.00106935	890.273	1359.16	971.064	1190	572.647	852.331	760.222	745.531	600.668	652.063	769.57	523.018
TRINITY_DN14248_c7_g8	95.2393	0.793155	0.2323	3.41436	0.000639315	0.00764832	121.411	137.443	119.946	126.719	77.5549	108.407	96.2123	63.2762	76.8288	85.4046	77.6597	52.008
TRINITY_DN14282_c3_g4	664.032	0.792341	0.196083	4.04085	5.33e-05	0.00114767	811.515	848.692	897.582	939.387	519.898	707.273	743.243	479.081	401.124	505.305	643.847	471.44
TRINITY_DN13256_c0_g1	281.482	0.792183	0.210756	3.75878	0.000170744	0.00278957	367.474	296.745	352.382	529.23	174.11	229.133	275.398	263.858	213.73	229.113	232.801	213.807
TRINITY_DN17111_c9_g2	289.054	0.791479	0.215976	3.66467	0.000247661	0.00369068	290.642	507.316	262.137	369.445	311.848	332.092	275.407	295.621	241.944	196.922	202.074	183.195
TRINITY_DN4874_c0_g1	367.846	0.79137	0.260979	3.03232	0.00242684	0.0207897	413.226	674.828	389.097	396.434	358.981	291.147	277.139	531.303	335.351	275.587	266.066	204.993
TRINITY_DN14970_c2_g5	156.721	0.791258	0.262186	3.01793	0.00254507	0.0215334	212.956	213.088	164.847	234.075	142.711	148.727	122.74	163.539	139.948	119.318	158.551	60.1511
TRINITY_DN16390_c0_g1	1075.5	0.791256	0.239162	3.30845	0.000938123	0.0102039	1124.66	1827.32	1000.59	1995.62	1028.55	862.374	785.559	845.693	998.932	807.926	982.746	646.071
TRINITY_DN14799_c4_g1	937.961	0.791214	0.233321	3.39109	0.000696142	0.00814397	1075.45	1450.96	813.868	1609.93	946.752	751.702	746.424	1000.59	832.507	622.032	846.183	559.122
TRINITY_DN13636_c0_g1	353.637	0.791167	0.155166	5.09885	3.42e-07	2.07e-05	463.224	505.154	518.004	488.493	241.451	330.675	284.81	268.387	251.883	269.742	330.648	291.171
TRINITY_DN15284_c0_g1	933.633	0.789644	0.152913	5.16401	2.42e-07	1.54e-05	1127.86	1189.67	1069.76	1270.15	901.499	1125.28	1060.88	765.677	643.246	731.934	652.695	664.935
TRINITY_DN17031_c3_g7	1004.03	0.788816	0.186123	4.23814	2.25e-05	0.000589717	1356.44	1123.44	1641.71	992.353	858.188	1094.43	968.909	1051.64	623.646	833.724	699.27	804.64
TRINITY_DN9537_c0_g1	1403.44	0.786986	0.177175	4.44185	8.92e-06	0.000291798	2017.46	1956.56	2018.37	1562.14	1221.75	1151.9	977.189	1555.75	978.626	1109.13	1285.71	1006.75
TRINITY_DN14004_c3_g2	807.835	0.786928	0.195845	4.01813	5.87e-05	0.00123428	808.001	1285.49	832.705	1056.61	846.143	916.044	925.373	715.778	577.376	640.317	644.486	445.697
TRINITY_DN15543_c4_g6	234.319	0.786871	0.240349	3.27387	0.00106087	0.0112258	291.275	280.429	395.551	262.814	184.687	276.306	242.771	166.333	159.35	169.168	136.692	246.447
TRINITY_DN15949_c6_g3	527.423	0.786783	0.205993	3.81946	0.000133745	0.00233268	661.406	598.596	777.591	623.492	446.558	660	650.231	368.95	435.025	392.627	365.258	349.342
TRINITY_DN14247_c2_g5	268.064	0.786597	0.200756	3.91817	8.92e-05	0.0017025	262.48	422.19	284.708	350.327	259.641	260.089	267.004	349.129	195.231	176.785	166.067	223.113
TRINITY_DN14982_c2_g10	803.196	0.786285	0.176644	4.45124	8.54e-06	0.000283396	812.79	1234.83	914.214	902.144	732.658	947.895	961.878	890.54	553.237	558.462	648.645	481.056
TRINITY_DN13978_c0_g4	220.925	0.786195	0.289767	2.7132	0.0066637	0.0432	334.409	178.896	387.589	170.143	215.497	267.065	267.644	207.512	174.652	126.246	113.568	207.877
TRINITY_DN14303_c2_g4	355.965	0.78565	0.226023	3.47598	0.000508988	0.00641928	378.354	311.949	545.028	428.774	331.124	395.092	474.69	441.365	313.66	232.305	241.37	177.864
TRINITY_DN15041_c17_g1	368.106	0.782303	0.213163	3.66998	0.000242573	0.00364376	389.787	584.496	488.19	630.733	265.48	274.803	208.008	358.167	338.198	285.936	337.315	256.165
TRINITY_DN3992_c0_g1	843.961	0.781855	0.199544	3.9182	8.92e-05	0.0017025	962.49	1438.73	893.982	1254.75	655.933	805.221	682.261	787.686	683.653	684.679	783.869	494.278
TRINITY_DN14231_c2_g1	1024.22	0.781632	0.274879	2.84355	0.00446146	0.0321869	989.069	1223.33	1158.85	2150.22	608.664	1067.05	989.665	892.465	997.84	753.254	924.148	536.09
TRINITY_DN15098_c2_g1	566.513	0.7814	0.152216	5.13349	2.84e-07	1.78e-05	746.088	862.168	715.348	812.878	526.012	422.195	400.735	486.049	407.409	439.494	529.54	450.237
TRINITY_DN14045_c3_g1	1926.04	0.781261	0.291991	2.67563	0.00745884	0.0469655	2086.61	3939.44	1696.67	2781.07	2039.5	1385.87	1195.65	1875.71	1847.8	1301.37	1996.78	966.032
TRINITY_DN15188_c3_g5	1449.43	0.781212	0.193225	4.04302	5.28e-05	0.00114039	2251.69	1781.49	2491.98	1393.49	1172.24	1188.07	1145.35	1356.8	967.016	1194.45	1342.54	1108.01
TRINITY_DN11793_c0_g1	1896.02	0.781185	0.27978	2.79214	0.00523613	0.0361493	1827.29	2938.3	1927.96	3709.73	1466.71	1513.09	1296.84	2018.65	1820.52	1351.07	1979.76	902.272
TRINITY_DN14596_c1_g7	805.626	0.780583	0.241348	3.23427	0.00121955	0.0123779	885.926	967.548	955.986	1457.87	554.477	860.211	890.76	609.951	640.08	596.351	811.105	437.24
TRINITY_DN16408_c4_g6	887.924	0.780531	0.196471	3.97275	7.1e-05	0.00143415	943.053	1480.43	849.839	1255.13	1002.98	821.469	845.726	821.529	685.14	707.787	705.59	536.416
TRINITY_DN16763_c3_g1	121.366	0.78041	0.275832	2.82929	0.0046651	0.0333415	86.5907	195.991	150.82	224.681	116.773	76.1889	113.004	109.405	104.183	103.81	88.8498	86.1001
TRINITY_DN15781_c6_g1	3706.14	0.780335	0.226719	3.44185	0.000577745	0.00707782	4568.22	4405.9	5558.22	4262.1	3520.33	4440.26	4171.59	2601.43	2069.75	3217.79	3563.28	2094.84
TRINITY_DN13236_c0_g1	755.707	0.779898	0.267653	2.91384	0.00357011	0.0273227	798.105	774.79	1141.77	1403.03	476.575	769.785	781.899	523.097	575.983	567.696	842.873	412.873
TRINITY_DN16615_c7_g2	11546.3	0.779829	0.219608	3.55101	0.000383754	0.0051038	12139.4	19383.1	10867.1	18188.8	12192.3	10099.7	9278.32	11124.2	9127.37	8331.58	11034.9	6789.08
TRINITY_DN14078_c2_g1	378.101	0.778994	0.273607	2.84712	0.0044116	0.0319083	387.318	564.364	385.265	747.308	289.054	298.259	322.457	329.112	346.096	338.36	368.811	160.803
TRINITY_DN14566_c0_g1	228.727	0.778694	0.150832	5.16267	2.43e-07	1.54e-05	326.827	277.06	277.77	325.694	190.858	202.491	235.037	205.556	175.466	176.259	172.501	179.212
TRINITY_DN13285_c0_g1	538.571	0.77831	0.176548	4.40849	1.04e-05	0.000328004	604.253	762.879	603.347	843.166	526.44	528.489	515.73	438.383	425.878	417.695	473.285	323.306
TRINITY_DN5892_c0_g1	1852.86	0.778279	0.241023	3.22907	0.00124194	0.0125412	1736.77	2829.98	2809.01	2700.54	1170.69	1895.68	1948.19	1267.46	1347.09	1651.39	1820.49	1057.03
TRINITY_DN15332_c5_g2	4270.51	0.777749	0.225021	3.45634	0.000547568	0.00678336	5026.24	5325.91	5218.99	8339.15	3325.16	3632.53	3520.41	2915.78	3165.32	3678.31	4684.2	2414.16
TRINITY_DN16080_c6_g1	17283.5	0.777728	0.244081	3.18634	0.00144083	0.0140569	16916.3	21710	19852.6	36071.1	11515.2	16072	15930.9	14185.3	16940.5	12512.9	15417.8	10276.7
TRINITY_DN16880_c8_g1	647.553	0.777388	0.237584	3.27205	0.0010677	0.0112861	605.533	1068.83	558.043	1045.03	626.271	607.057	560.499	788.736	542.181	460.307	521.502	386.647
TRINITY_DN14430_c25_g1	2231.58	0.777317	0.259846	2.99145	0.00277654	0.022907	3195.62	2771.55	4289.55	2106.94	1206.36	2050.1	1992.79	1951.16	1177.73	1834.65	2288.52	1913.99
TRINITY_DN16171_c2_g2	101.676	0.776403	0.269631	2.8795	0.00398308	0.0295727	146.429	167.239	145.883	92.5131	99.322	85.3723	61.7395	99.1685	110.615	84.3441	70.81	56.6806
TRINITY_DN13062_c1_g1	34935.9	0.776303	0.192807	4.02633	5.67e-05	0.00120165	45730.3	47937	55656.2	37158	27168.4	31208.5	31639.1	33849.2	22504.5	27953.5	36395.1	22030.9
TRINITY_DN9683_c0_g1	497.55	0.775909	0.192579	4.02904	5.6e-05	0.0011948	666.239	578.936	663.498	668.841	352.762	525.308	540.004	467.011	365.785	399.482	462.067	280.662
TRINITY_DN14205_c5_g1	797.539	0.775678	0.205483	3.7749	0.000160072	0.00266336	941.962	859.835	1180.92	1005.3	664.296	921.229	1039.87	626.222	451.635	598.385	653.809	627.001
TRINITY_DN13465_c1_g1	233.856	0.775005	0.205472	3.77182	0.000162062	0.00269147	260.035	261.033	272.509	374.492	211.08	284.81	251.976	207.459	133.322	194.314	198.324	156.92
TRINITY_DN15455_c0_g2	2036.63	0.774731	0.218086	3.55241	0.000381722	0.00508018	2110.95	2195.32	2220	2950.85	1921.3	2844.48	3075.59	1581.89	1317.92	1449.56	1525.24	1246.5
TRINITY_DN14729_c11_g2	2689.43	0.77463	0.180412	4.29368	1.76e-05	0.000488691	3387.95	3885.56	3497.75	3720.75	2055.47	2764	2525.16	1964.01	1751.02	2212.92	2714.75	1793.86
TRINITY_DN16484_c2_g6	1949.21	0.773964	0.213777	3.62043	0.00029411	0.00419127	1977.59	2910.55	1761.2	3390.87	1845.1	1704.32	1846.53	2084.27	1656.98	1460.52	1567.33	1185.3
TRINITY_DN14288_c4_g4	3162.28	0.773639	0.20936	3.69525	0.000219671	0.0033832	3229.52	4921.1	3343.02	4542.53	2541.17	3743.24	3065.16	3180.56	2473.08	2279.86	2909	1719.1
TRINITY_DN15880_c13_g1	30838.3	0.773396	0.180886	4.27559	1.91e-05	0.000520903	37236.6	45706.5	41342.9	36727.7	26124.6	26686.6	25089.2	36944	23178.4	22696.1	29276.8	19050.6
TRINITY_DN14427_c3_g1	16459.6	0.773369	0.196652	3.93268	8.4e-05	0.00163751	17561.2	23819.2	21068.3	23829	12016.1	14614.6	13646	20483.1	11847.5	11879.9	15610	11140.6
TRINITY_DN14950_c1_g2	3294.94	0.773319	0.203323	3.80341	0.000142718	0.0024526	4133.91	4735.79	4594.9	3375.94	2626.27	3723.29	3762.48	2730.12	1911.79	2480.74	3204.74	2259.35
TRINITY_DN14845_c3_g1	859.548	0.773287	0.271994	2.84303	0.00446872	0.0322276	906.38	1638.59	683.52	1301.18	978.022	790.034	663.358	704.584	857.773	629.95	708.918	452.259
TRINITY_DN35089_c0_g1	450.432	0.77285	0.179112	4.31491	1.6e-05	0.000456794	552.794	570.358	558.69	698.402	352.691	423.54	482.362	372.363	292.272	399.041	403.018	299.648
TRINITY_DN15338_c4_g1	307.394	0.772386	0.239699	3.22232	0.00127155	0.0127624	337.855	507.512	274.203	437.706	384.824	238.873	229.753	368.557	265.334	214.44	213.823	215.846
TRINITY_DN15611_c4_g2	132.531	0.772235	0.262164	2.94562	0.00322304	0.0254301	131.077	175.823	141.764	272.943	101.974	122.923	138.207	84.0398	91.4254	108.757	124.965	96.4792
TRINITY_DN19919_c0_g1	321.172	0.771375	0.264177	2.91992	0.00350122	0.0269199	294.549	431.889	265.473	600.062	248.215	394.461	357.203	330.534	257.767	234.252	263.718	175.943
TRINITY_DN14261_c2_g3	878.998	0.771141	0.193764	3.97979	6.9e-05	0.00139939	816.011	1402.98	989.289	1379.05	948.892	805.714	776.741	743.253	717.952	644.896	722.767	600.426
TRINITY_DN14949_c1_g1	943.268	0.771037	0.173953	4.43243	9.32e-06	0.000302716	1205.95	1377.39	1145.69	1215.54	790.801	962.012	921.872	798.477	581.166	694.698	959.003	666.609
TRINITY_DN14199_c7_g1	13588.6	0.770951	0.235287	3.27664	0.00105051	0.0111281	17789.6	19312.1	21498.6	11831.2	9575.65	14976.2	14762.2	12040	7764.72	11349.4	13414.1	8749.99
TRINITY_DN16414_c0_g11	98.7841	0.769676	0.211775	3.6344	0.000278631	0.00403226	127.999	132.747	140.946	127.914	86.3434	94.6285	98.1956	63.7306	75.1179	70.5736	99.7645	67.4476
TRINITY_DN14628_c1_g6	487.862	0.769093	0.196703	3.90992	9.23e-05	0.0017483	582.859	699.568	522.9	831.386	333.596	409.203	416.645	511.057	358.924	389.607	456.438	342.16
TRINITY_DN16543_c4_g4	98.0803	0.76874	0.250608	3.0675	0.00215861	0.018899	117.472	107.034	118.448	139.658	84.7329	131.333	130.406	64.3232	66.462	70.1007	78.2431	68.7528
TRINITY_DN15686_c9_g2	215.641	0.768607	0.226586	3.39212	0.000693543	0.00813073	281.541	328.362	187.766	275.346	196.777	207.8	182.11	299.431	140.457	152.894	146.774	188.438
TRINITY_DN15698_c4_g3	373.581	0.768315	0.227188	3.38184	0.000720009	0.00835236	408.749	597.182	397.279	598.369	288.936	343.444	393.774	278.983	245.368	306.811	393.558	230.523
TRINITY_DN17054_c6_g3	2181.1	0.768275	0.164167	4.67984	2.87e-06	0.000117699	2230.31	3079.12	2264.73	3194.32	2097.8	2394.03	2427.13	2167.49	1786.07	1612.72	1524.75	1394.71
TRINITY_DN16235_c8_g1	760.781	0.767523	0.260236	2.94934	0.00318453	0.0252162	958.547	1153.79	1207.98	488.586	605.619	1008.77	729.87	738.052	464.508	579.925	632.853	560.869
TRINITY_DN16144_c1_g2	1114.99	0.767211	0.206981	3.70667	0.000210001	0.00327486	1365.49	1951.15	1245.85	1687.81	808.023	866.681	775.823	1006.49	1042.45	900.984	1091.94	637.198
TRINITY_DN14302_c5_g2	372.72	0.766791	0.179377	4.27474	1.91e-05	0.000521683	432.765	526.009	439.376	466.904	324.5	444.359	405.891	334.228	247.837	271.135	345.549	234.089
TRINITY_DN14645_c5_g6	658.19	0.766218	0.203437	3.76636	0.000165646	0.0027287	752.752	754.853	774.055	1022.34	555.41	783.314	827.603	485.605	428.43	534.597	523.187	456.139
TRINITY_DN7917_c0_g1	1827.53	0.765544	0.216482	3.5363	0.000405778	0.0053431	1967.43	3024.81	1854.64	3309.58	1367.08	1576.95	1475.47	1380.12	1360.31	1552.9	1872.76	1188.34
TRINITY_DN14238_c4_g3	64.002	0.76495	0.25706	2.97577	0.00292258	0.0236861	79.9804	62.9037	93.6285	71.7075	64.5671	74.2241	83.3281	57.7065	47.5471	45.6262	30.0661	56.7389
TRINITY_DN14702_c5_g1	3491.31	0.764279	0.18362	4.16229	3.15e-05	0.000767712	4591.18	4644.16	5056.19	5065.04	2364.77	3161.4	3036.51	2577.73	2540.31	2850.81	3816.75	2190.91
TRINITY_DN14725_c8_g1	54309.2	0.764255	0.158277	4.82858	1.38e-06	6.49e-05	70571.4	83229.4	74554	64042.6	46865.7	48221.6	43621.8	48449	42013.7	43464.5	53040.3	33636.5
TRINITY_DN13638_c0_g1	2962.75	0.763942	0.212735	3.59106	0.000329341	0.00454427	3349.98	4752	3541.57	3971.71	2938.57	2605.51	2639.19	2556.1	1975.82	2392.83	3252.85	1576.85
TRINITY_DN40874_c0_g1	714.943	0.763768	0.203141	3.75978	0.000170061	0.00278069	761.244	1074.09	843.663	1137.15	606.236	609.979	587.513	710.353	431.254	570.081	753.561	494.186
TRINITY_DN15563_c11_g5	600.055	0.763539	0.193339	3.94922	7.84e-05	0.00154963	621.682	881.415	636.694	1044.08	542.428	586.421	549.446	464.885	502.775	462.066	504.176	404.585
TRINITY_DN14205_c9_g7	10838.8	0.763438	0.246167	3.1013	0.00192673	0.0173155	14306	14957.3	17742	14756.1	6833.12	9103.66	8411.3	7569.52	6711.94	9543.52	14300.8	5830.73
TRINITY_DN16979_c0_g2	277.817	0.763226	0.225541	3.38398	0.000714444	0.00831205	243.608	437.323	296.054	501.059	236.376	266.563	249.132	234.71	243.676	188.134	229.439	207.731
TRINITY_DN16041_c1_g5	840.358	0.763186	0.198134	3.85186	0.000117224	0.00210548	945.803	1336.68	756.581	1334.27	870.713	818.674	711.03	734.982	653.276	644.502	716.754	561.025
TRINITY_DN15609_c8_g1	1941.03	0.763051	0.209241	3.64676	0.000265566	0.00388003	2134.15	3394.02	1992.31	2907.87	1831.1	1628.19	1516.29	1743.52	1601.42	1563.21	1866.66	1113.61
TRINITY_DN14702_c5_g8	1116.36	0.762403	0.197157	3.86698	0.000110194	0.00200272	1241.7	1748.13	1081.88	1448.77	1064.51	1172.31	1097.8	1285.23	808.143	794.732	1037.38	615.775
TRINITY_DN15573_c10_g1	110.053	0.761811	0.263112	2.89539	0.0037869	0.02851	117.143	166.408	89.1886	176.841	109.662	110.426	99.2689	130.613	100.216	67.6648	58.9799	94.224
TRINITY_DN10589_c0_g1	618.339	0.761733	0.175658	4.33645	1.45e-05	0.000421535	702.353	924.947	626.176	855.493	565.329	691.859	606.243	613.692	445.065	479.823	535.697	373.396
TRINITY_DN15215_c0_g2	4144.98	0.761319	0.199727	3.8118	0.000137956	0.00238728	5020.16	6013.3	5919.85	5733.61	2650.08	4091.07	3810.94	3113.65	2925.13	3419.87	4464.22	2577.84
TRINITY_DN15757_c3_g2	11577.7	0.760104	0.179775	4.22809	2.36e-05	0.000613357	13416.1	17354.5	13241.1	14493.7	11230.3	11745.1	10287.5	12616.3	7624.34	8563.64	11477.6	6882.35
TRINITY_DN14789_c3_g3	7897.15	0.759624	0.178705	4.25071	2.13e-05	0.000561938	10990.5	9564.5	12288.6	10837.3	5860.7	6548.18	6547.77	6323.14	5095.59	6821.99	8561.05	5326.46
TRINITY_DN16722_c7_g6	253.809	0.759164	0.177492	4.27716	1.89e-05	0.000518407	295.137	330.544	273.593	351.412	223.598	319.18	264.947	248.823	164.281	167.61	194.431	212.153
TRINITY_DN11358_c0_g1	167.482	0.758511	0.252364	3.00562	0.00265039	0.0221605	193.241	229.054	157.86	302.138	127.113	171.681	163.687	144.565	176.205	122.947	131.243	90.048
TRINITY_DN16087_c3_g1	520.013	0.758254	0.223154	3.39789	0.000679077	0.00799887	643.382	723.722	800.694	634.575	457.375	489.076	550.307	282.764	297.085	474.94	467.57	418.664
TRINITY_DN15644_c6_g1	289.861	0.758124	0.245175	3.09218	0.00198694	0.0177317	306.372	398.578	351.377	585.744	180.046	209.134	226.904	249.279	285.098	206.472	305.305	174.028
TRINITY_DN13729_c0_g1	306.526	0.758066	0.211832	3.57863	0.000345401	0.00470792	477.974	476.624	413.22	303.128	285.46	262.473	246.75	221.519	209.744	264.708	322.203	194.51
TRINITY_DN16956_c4_g1	149.664	0.757989	0.280815	2.69924	0.00694978	0.0445894	144.73	235.6	120.888	231.765	148.762	123.401	152.059	207.873	152.465	101.387	91.0288	86.0142
TRINITY_DN11927_c0_g1	4223.15	0.757618	0.174905	4.33161	1.48e-05	0.000429658	4946.93	6613.57	4895.65	5504.08	4177.75	3818.57	3601.05	4128.93	3197.17	3175.75	4124.07	2494.25
TRINITY_DN14956_c5_g1	209.239	0.757565	0.205766	3.68169	0.000231692	0.00352154	226.296	271.988	291.372	263.847	181.677	188.331	242.589	225.251	170.095	153.55	104.998	190.873
TRINITY_DN16882_c1_g7	81.6314	0.757361	0.255535	2.96382	0.00303845	0.0243799	90.3618	100.064	104.84	144.902	47.2662	92.0168	67.0981	74.045	73.6172	70.159	62.7136	52.4937
TRINITY_DN16159_c5_g1	514.175	0.756771	0.213258	3.54861	0.000387268	0.00514365	655.633	827.621	577.919	480.923	504.565	450.903	521.089	644.409	341.294	403.79	468.705	293.244
TRINITY_DN16733_c3_g1	1948.71	0.756383	0.186067	4.06511	4.8e-05	0.0010642	2673.76	2473.6	2787.61	2562.86	1519.63	1755.88	1885.86	1506.02	1336.55	1541.77	2141.19	1199.73
TRINITY_DN16615_c6_g1	1029.49	0.756331	0.168335	4.493	7.02e-06	0.000243256	1164.38	1555.31	1081.36	1371.46	1090.37	991.869	1053.83	982.214	759.768	777.762	912.989	612.575
TRINITY_DN14998_c12_g1	51360.8	0.755335	0.152988	4.93722	7.92e-07	4.1e-05	62408.6	66880.6	74082.7	71885.6	37566.6	48078.6	47639.4	44719.6	39576.6	39817.2	49704.4	33969.7
TRINITY_DN14267_c6_g1	1400.16	0.755202	0.260061	2.90394	0.00368499	0.0279438	1311.35	1822.52	1533.35	2935.3	1032.95	1380.39	1367.84	914.141	1132.19	1138.04	1412.58	821.243
TRINITY_DN13828_c9_g1	3587.2	0.755041	0.244621	3.08657	0.00202478	0.0179646	3753.93	6479.57	4031.34	3879.38	2852.94	4174.93	4494.59	2629.69	1987.75	3279.38	2613.37	2869.52
TRINITY_DN29185_c0_g1	283.993	0.754478	0.149821	5.03586	4.76e-07	2.72e-05	403.796	372.321	405.852	346.18	240.866	240.874	224.729	263.211	208.395	225.871	267.059	208.761
TRINITY_DN17119_c2_g1	135.134	0.75404	0.227797	3.31014	0.000932489	0.0101593	128.389	170.382	140.172	183.075	133.409	212.486	167.932	118.252	100.23	96.5962	87.9921	82.6892
TRINITY_DN14303_c3_g4	1258.3	0.752895	0.185279	4.06357	4.83e-05	0.00106935	1492.72	1416.33	1855.8	1738.97	896.903	1205.17	1407.46	1224.91	981.542	927.211	1170.4	782.181
TRINITY_DN15460_c0_g5	761.289	0.752819	0.219886	3.42367	0.000617814	0.0074584	787.868	1309.59	640.085	1184.9	759.801	730.792	729.019	667.416	676.98	533.713	601.556	513.752
TRINITY_DN15099_c3_g1	383.534	0.751958	0.205514	3.65891	0.00025329	0.00374444	406.472	643.465	411.718	379.464	434.526	416.178	488.437	328.524	260.564	245.729	301.406	285.92
TRINITY_DN14512_c2_g6	464.629	0.750832	0.197664	3.79853	0.000145559	0.00249044	483.449	685.496	568.644	760.199	322.644	452.944	457.063	360.765	324.046	348.869	449.679	361.753
TRINITY_DN13401_c0_g1	806.376	0.750592	0.202874	3.6998	0.000215768	0.00334642	996.677	1037.67	972.982	1386.58	712.333	729.706	701.714	525.929	603.439	668.16	850.009	491.308
TRINITY_DN14883_c4_g1	2680.5	0.750455	0.233787	3.20999	0.00132739	0.0132094	4039.21	2811.49	3924.65	2417.84	2439.76	2419.8	2205.15	4063.47	2184.9	1875.5	2139.67	1644.52
TRINITY_DN14267_c5_g1	614.068	0.75039	0.155518	4.82512	1.4e-06	6.56e-05	803.092	786.996	881.398	704.267	506.034	631.622	559.383	603.751	401.671	487.219	564.056	439.324
TRINITY_DN13232_c0_g1	482.231	0.750274	0.191314	3.9217	8.79e-05	0.00169242	467.258	724.933	553.581	773.455	371.357	473.049	467.265	460.518	425.95	367.636	376.444	325.321
TRINITY_DN14945_c1_g1	143.104	0.750152	0.269055	2.7881	0.00530183	0.0364762	205.581	189.493	191.697	198.153	106.337	93.5105	141.301	121.284	75.9134	129.935	183.561	80.4762
TRINITY_DN13950_c9_g1	1847.01	0.749811	0.171728	4.36627	1.26e-05	0.000384232	2218.94	2797.05	2348.88	2448.73	1543.4	1865.59	1745.33	1357.38	1329.57	1423.82	1853.7	1231.71
TRINITY_DN14267_c6_g8	839.953	0.749698	0.215091	3.48549	0.000491237	0.00626107	1171.41	1057.81	1239.07	894.133	706.251	913.447	870.253	628.27	463.545	666.375	884.567	584.29
TRINITY_DN13680_c0_g1	1479.8	0.749671	0.164972	4.54422	5.51e-06	0.000198251	2067.89	2161.51	2079.62	1781.95	1240.4	1162.54	1187.13	1259.38	898.204	1208.49	1516.51	1193.99
TRINITY_DN13938_c4_g1	6419.53	0.749017	0.230539	3.24899	0.00115816	0.0119191	8773.05	10440.5	9108.11	6510.75	5113.95	5356.43	5222.04	5779.79	4376.12	5390.91	7572.71	3389.97
TRINITY_DN14297_c2_g3	1060.92	0.748844	0.18918	3.95838	7.55e-05	0.00150337	1073.83	1744.48	1104.73	1311.57	1211.25	1002.45	911.597	1257.04	716.619	757.069	876.338	764.058
TRINITY_DN9688_c6_g1	38462	0.748706	0.179442	4.17241	3.01e-05	0.000741647	40074.9	53523	49078.1	55050.6	30826.2	37910.9	35982.1	41422.6	32203.9	27484.6	35477.4	22509.4
TRINITY_DN14949_c2_g2	348.228	0.74799	0.224827	3.32696	0.000877981	0.00969828	388.744	459.142	347.068	635.506	289.472	331.093	319.801	318.507	320.525	261.375	317.536	189.962
TRINITY_DN16075_c9_g3	132.013	0.747765	0.179909	4.15636	3.23e-05	0.000784072	190.909	151.168	206.903	195.93	86.3524	103.596	105.79	98.7326	98.998	113.376	118.023	114.378
TRINITY_DN13362_c0_g1	378.954	0.74639	0.236879	3.15093	0.00162753	0.0153076	532.875	308.796	630.862	421.001	275.441	398.09	427.117	423.108	316.872	292.104	297.277	223.911
TRINITY_DN15668_c4_g1	16619.2	0.745832	0.216166	3.45028	0.000560006	0.00690731	18013.6	28736.3	15306.1	18613.7	19425.4	18074.6	15906	17249.2	13653.5	11289.7	14344.3	8818.35
TRINITY_DN15308_c3_g1	298.622	0.745724	0.249559	2.98816	0.00280659	0.0230879	332.077	329.283	350.486	566.302	184.514	285.826	374.482	220.035	221.5	239.669	264.567	214.724
TRINITY_DN8480_c0_g1	357.863	0.745372	0.19277	3.86663	0.000110351	0.00200375	380.737	398.305	409.908	563.83	318.783	417.092	438.339	322.039	278.169	251.583	294.895	220.681
TRINITY_DN15443_c2_g2	5831.61	0.745163	0.280772	2.65398	0.00795479	0.0493365	6014.4	8050.7	7319.47	12347.5	2858.22	4330.08	4503.23	4430.87	5489.38	4607.25	7128.07	2900.19
TRINITY_DN15632_c9_g1	1639.26	0.744987	0.149107	4.99632	5.84e-07	3.24e-05	1800.7	2377.7	2083.31	1947.42	1464.25	1789.15	1823.29	1489.14	1077.22	1265.96	1198.16	1354.86
TRINITY_DN15147_c1_g6	1406.44	0.744893	0.215109	3.46286	0.000534468	0.00665008	1389.89	2395.86	1193.09	1950.57	1443.3	1425.55	1216.48	1728.94	983.038	1053.47	1114.68	982.385
TRINITY_DN15598_c6_g1	957.094	0.74458	0.22878	3.25457	0.00113565	0.0117931	962.9	1346.67	828.208	1808.54	1053.74	958.148	842.674	737.405	717.306	738.621	719.952	770.975
TRINITY_DN15673_c7_g1	348.187	0.743325	0.221865	3.35034	0.000807113	0.00911353	316.775	447.04	305.29	584.523	398.152	383.605	419.993	336.413	221.439	271.701	280.297	213.021
TRINITY_DN14114_c6_g7	201.794	0.742906	0.218287	3.40335	0.000665657	0.00786409	248.171	353.519	207.509	216.412	165.666	198.517	173.269	246.209	134.223	170.93	145.899	161.205
TRINITY_DN15547_c1_g3	2146.36	0.74109	0.220205	3.36546	0.000764169	0.00873217	2818.97	3131.85	2838.9	2245.62	2155.24	1948.6	1691.46	2316.9	1282.85	1607.15	2443.61	1275.12
TRINITY_DN14340_c0_g2	45.5661	0.740534	0.256272	2.88964	0.00385684	0.0288617	60.3857	48.4972	70.5575	55.8236	40.5467	37.588	48.7642	44.1708	34.2531	40.2345	28.1017	37.8703
TRINITY_DN12771_c0_g1	103.889	0.740327	0.184647	4.00941	6.09e-05	0.00127131	123.828	141.559	130.087	126.773	104.545	102.495	103.188	100.798	66.266	73.6278	84.8574	88.643
TRINITY_DN14858_c3_g4	2876.63	0.740051	0.152371	4.85691	1.19e-06	5.77e-05	3398.51	3787.49	3659.64	3995.28	2377.26	2814.09	2824.66	2773.97	1879.65	2264.97	2764.79	1979.3
TRINITY_DN15492_c6_g8	340.332	0.739019	0.251723	2.93584	0.00332642	0.0259616	345.632	560.336	262.196	597.901	296.296	293.306	376.251	296.045	225.369	254.357	259.865	316.427
TRINITY_DN14290_c0_g9	1238.15	0.738797	0.226948	3.25536	0.00113247	0.011789	1562.44	2091.57	1563.6	1088.59	1221.25	1154.04	953.773	1444.14	1243.49	947.053	826.323	761.52
TRINITY_DN14695_c7_g2	429.059	0.738687	0.212653	3.47367	0.000513389	0.0064565	585.222	800.648	482.194	496.148	393.551	339.244	297.388	335.122	333.211	351.727	456.852	277.399
TRINITY_DN14880_c1_g1	901.23	0.738232	0.174795	4.22341	2.41e-05	0.000622178	1186.98	1256.22	1168.01	1283.94	685.351	768.775	779.67	747.584	654.151	753.554	976.675	553.853
TRINITY_DN17068_c1_g1	1494.26	0.738173	0.148375	4.97504	6.52e-07	3.52e-05	1864.55	2049.31	1791.05	1646.43	1337.99	1651.85	1566.38	1612.51	970.061	1142.66	1305.98	992.358
TRINITY_DN14825_c7_g12	812.386	0.737973	0.225778	3.26857	0.00108091	0.0113712	865.206	1341.02	771.828	1297.29	845.305	707.009	727.693	632.324	847.485	601.14	612.875	499.456
TRINITY_DN16438_c2_g1	3205.84	0.73669	0.124603	5.91232	3.37e-09	4.56e-07	3560.6	4256.91	3763.98	4064.08	3032.75	3348.58	3411.38	3643.62	2400.69	2500.25	2416.15	2071.14
TRINITY_DN14540_c3_g1	734.577	0.736128	0.168875	4.35902	1.31e-05	0.000394769	873.693	1192.19	749.723	944.972	778.91	758.106	645.808	614.695	563.394	577.627	587.494	528.316
TRINITY_DN13365_c0_g1	1156.91	0.73546	0.229635	3.20274	0.00136126	0.0134858	1224.04	1956.71	947.21	1512.59	1419.74	1280.15	1019.52	1136.53	999.113	882.331	871.679	633.358
TRINITY_DN12087_c0_g1	1168.79	0.73466	0.201615	3.64387	0.00026857	0.00391757	1418.14	1865.44	1222.64	1609.29	1020.07	1119.94	956.57	1136.72	932.138	941.079	1172.63	630.864
TRINITY_DN13830_c3_g1	177.392	0.734129	0.260249	2.82087	0.00478932	0.0339487	224.73	260.954	293.961	138.417	128.982	177.959	208.965	143.908	113.863	179.778	130.192	127
TRINITY_DN14566_c0_g7	135.987	0.734024	0.243143	3.0189	0.00253695	0.0214739	184.683	160.35	204.995	196.426	78.5292	103.518	125.562	126	79.2098	104.139	162.43	106
TRINITY_DN13965_c0_g2	430.767	0.733798	0.207811	3.53109	0.000413855	0.00543865	561.262	394.38	679.874	697.595	304.54	372.59	398.596	358.168	391.965	277.788	336.28	396.161
TRINITY_DN14729_c13_g1	848.778	0.73303	0.214788	3.41281	0.000642969	0.00768279	878.701	1068.02	932.091	1527.46	642.069	821.979	799.168	866.164	839.022	575.099	695.919	539.643
TRINITY_DN16963_c5_g1	4458.08	0.732258	0.269951	2.71255	0.00667669	0.0432652	5346.19	7578.97	4404.58	5647.61	5411.78	4210.9	2930.39	4133.33	4202.7	3488.13	4274.92	1867.43
TRINITY_DN15529_c6_g1	201.721	0.731268	0.178534	4.09597	4.2e-05	0.000953124	242.466	255.045	242.059	205.083	224.735	272.613	221.078	188.084	124.336	163.975	138.552	142.632
TRINITY_DN14286_c4_g1	2856.56	0.730394	0.181515	4.02388	5.72e-05	0.00121088	3564.8	3399.96	3976.38	3151.79	2569.58	3395.35	3418.17	2304.8	1756.7	2226.59	2554.54	1960.01
TRINITY_DN14408_c3_g1	301.831	0.730082	0.192922	3.78433	0.000154122	0.00259257	314.864	322.913	378.965	412.311	266.673	426.255	363.918	274.529	223.2	199.017	233.602	205.726
TRINITY_DN16363_c2_g4	5954.55	0.729879	0.228215	3.19821	0.00138284	0.0136317	7436.7	9629.91	7170.81	8111.31	4977.41	4324.18	3733.23	6564.08	4833.37	4565.85	6688.22	3419.51
TRINITY_DN6697_c0_g1	125.255	0.729529	0.247896	2.94289	0.00325169	0.0255951	143.708	128.89	165.608	222.046	104.24	122.426	124.877	93.8148	134.047	88.2783	104.286	70.8395
TRINITY_DN13747_c0_g1	11092.6	0.729189	0.267483	2.72611	0.00640855	0.0419221	11118.7	16077.7	14352	6481.47	8865.89	14529.9	15424.2	17289	8081.32	7071.42	6196.52	7623.51
TRINITY_DN14347_c0_g1	3767.98	0.728446	0.2166	3.3631	0.000770729	0.00878693	4754.27	5871.44	3953.77	5971.97	3114.27	3257.24	3187.78	2698.64	2450.29	3110.22	4446.41	2399.47
TRINITY_DN14664_c3_g1	427.267	0.726735	0.205226	3.54115	0.000398394	0.0052633	470.693	735.033	434.299	627.622	407.535	382.117	322.172	376.807	333.451	332.695	424.471	280.306
TRINITY_DN14901_c2_g1	1500.63	0.725699	0.208099	3.48727	0.000487972	0.00622743	1831.73	2496.68	1550.48	2151.61	1422.31	1268.03	1101.21	1328.48	1308.85	1193.59	1516.14	838.387
TRINITY_DN14643_c4_g2	2845.8	0.724263	0.264335	2.73995	0.00614486	0.0406043	2751.45	3175.8	3477.8	6305.72	1743.07	2236.55	2582.39	2367.77	2919.76	2111.37	2766.22	1711.75
TRINITY_DN14245_c6_g2	160.448	0.722775	0.215616	3.35214	0.000801886	0.00908364	240.21	213.043	213.561	144.83	131.795	177.306	137.888	174.792	126.681	116.383	99.6792	149.209
TRINITY_DN14431_c3_g4	846.027	0.722744	0.221016	3.2701	0.0010751	0.0113342	869.837	1175.69	965.579	1703.81	621.857	668.221	672.409	619.05	733.078	696.511	883.742	542.54
TRINITY_DN14054_c3_g3	950.1	0.722553	0.244685	2.95299	0.00314711	0.0250474	755.192	1307.37	926.568	1709.73	858.034	965.917	992.501	1040.24	902.515	647.386	742.908	552.837
TRINITY_DN15545_c5_g6	1800.66	0.722464	0.174961	4.12928	3.64e-05	0.000858289	2231.76	2962.49	2207.9	2171.61	1570.32	1527.75	1462	1668.25	1338.33	1361.09	1895.25	1211.11
TRINITY_DN15055_c4_g9	1626.63	0.72199	0.239887	3.00971	0.00261499	0.0219754	1597.22	2031.84	1874.68	3169.79	1113.16	1452.57	1411.85	1609.9	1468.35	1203.99	1649.09	937.101
TRINITY_DN15240_c1_g3	1639.6	0.721113	0.144639	4.98559	6.18e-07	3.38e-05	2142.93	2430.28	1750.25	2144.98	1691.18	1340.86	1387.54	1651.42	1335.05	1285.71	1253.67	1261.34
TRINITY_DN14206_c3_g2	1055.5	0.72107	0.184053	3.91772	8.94e-05	0.00170405	1142.33	1633	1028.43	1306.9	1049.88	1226.93	1136.97	1039.58	733.874	737.11	973.337	657.622
TRINITY_DN15092_c2_g2	1472.66	0.720963	0.154206	4.67531	2.94e-06	0.000119589	1812.78	1776.13	2048.41	2295.25	1228.75	1273.83	1274.69	1146.85	1049.1	1102.14	1492.39	1171.63
TRINITY_DN16069_c5_g3	14353.5	0.719951	0.238218	3.02223	0.00250919	0.0212933	13544.8	18451.5	16204.5	27778.5	9849.94	13514.6	13470.4	13301.8	14924.2	10806.7	11869	8526.63
TRINITY_DN16164_c2_g10	13172.7	0.719146	0.224137	3.20851	0.00133424	0.0132486	20718.4	17852.3	20155.7	14198.9	12034.6	9046.67	7887.51	11875.1	11119	11102.2	14622.1	7459.43
TRINITY_DN15396_c4_g2	1126.33	0.718895	0.19817	3.62768	0.000285983	0.0041026	1100.89	1735.95	1105.27	1722.1	1161.7	1085.08	1024.41	1140.32	968.539	786.165	981.616	703.937
TRINITY_DN12496_c0_g2	2392.83	0.71879	0.248646	2.89082	0.0038424	0.0287926	2897.05	2740.19	3353.82	2775.07	1937.92	3078.18	3336.96	1443.82	1486.99	1936.23	2197.44	1530.29
TRINITY_DN14460_c8_g1	886.097	0.718496	0.18594	3.86413	0.000111487	0.0020207	1246.47	1284.81	1262.87	1162.41	505.523	705.147	742.283	707.473	656.709	756.558	991.408	611.492
TRINITY_DN588_c0_g1	986.863	0.718495	0.227267	3.16146	0.00156979	0.014934	955.773	1621.27	882.606	1636.93	941.949	986.326	1016.53	705.456	798.087	812.409	823.879	661.134
TRINITY_DN15123_c2_g2	1400.3	0.718373	0.244282	2.94075	0.00327415	0.0257007	1458.08	2377.49	1065.49	1952.51	1647.64	1232.43	1182.62	1722.89	1208.55	935.803	1156.82	863.304
TRINITY_DN15724_c3_g3	772.811	0.718327	0.149012	4.82059	1.43e-06	6.66e-05	868.829	1131.76	836.12	927.404	698.732	867.578	850.263	804.774	536.033	563.547	633.806	554.883
TRINITY_DN16583_c1_g5	596.8	0.717947	0.172883	4.15278	3.28e-05	0.000794486	661.304	801.353	727.316	836.851	527.222	588.851	551.462	625.497	464.408	470.983	565.003	341.352
TRINITY_DN14739_c3_g3	5392.57	0.717585	0.247103	2.90399	0.00368441	0.0279438	5933.7	5609.05	7101.66	10742.8	3396.59	4838.41	5485.28	3732.46	4750.44	4140.64	5672.58	3307.28
TRINITY_DN16687_c6_g1	3283.36	0.7173	0.181462	3.95289	7.72e-05	0.00152889	3748.91	3730.91	3927.52	5358.5	2732.09	3511.46	3520.65	2671.86	2288.82	2498.31	3097.5	2313.74
TRINITY_DN14562_c1_g4	435.492	0.716343	0.214409	3.34102	0.000834725	0.00931924	444.999	555.738	442.319	686.226	418.9	523.546	525.005	334.136	296.897	378.912	352.718	266.504
TRINITY_DN14066_c1_g1	475.096	0.715715	0.188038	3.80622	0.000141106	0.00243211	513.966	770.036	507.743	594.784	496.287	452.203	407.74	505.923	423.539	348.659	389.952	290.322
TRINITY_DN15888_c4_g1	598.566	0.715693	0.151876	4.71234	2.45e-06	0.000103158	622.278	793.488	657.029	910.662	576.286	635.461	579.885	597.669	478.627	448.234	431.129	452.044
TRINITY_DN14627_c7_g1	434.019	0.714925	0.229238	3.1187	0.0018165	0.016619	532.97	472.323	661.421	614.318	219.554	414.578	439.527	465.397	364.557	354.124	290.044	379.42
TRINITY_DN11107_c1_g1	17737	0.714873	0.145242	4.92194	8.57e-07	4.36e-05	22179.9	21672	24979.2	23918	13880.8	16758.4	15777.7	17166.8	14246.8	14660.7	16289.5	11313.9
TRINITY_DN16749_c1_g1	282.346	0.714559	0.254577	2.80685	0.00500289	0.0350655	317.388	274.633	397.727	516.654	200.076	308.713	299.694	158.709	217.34	253.045	247.526	196.644
TRINITY_DN16412_c1_g2	1108.81	0.712813	0.261798	2.72276	0.00647396	0.0422731	1783.54	1330.37	1751.87	1057.1	833.45	1146.47	994.252	790.499	664.731	970.134	1358.34	624.94
TRINITY_DN12749_c0_g1	406.576	0.712549	0.200503	3.5538	0.000379702	0.00506007	387.713	535.08	481.52	631.745	363.364	465.435	414.678	360.236	313.189	258.779	274.313	392.861
TRINITY_DN14794_c4_g1	448.836	0.712333	0.21725	3.27886	0.00104226	0.0110642	513.03	734.001	405.699	748.462	405.33	435.451	348.049	331.117	346.903	371.129	435.286	311.579
TRINITY_DN14036_c6_g4	6312.89	0.711486	0.18636	3.81781	0.00013464	0.00234085	7076.68	9501.33	7240.69	9455.53	5450.41	6058.01	5901.25	4750.16	4945.7	5234.44	6351.52	3788.92
TRINITY_DN14153_c6_g1	352.311	0.710407	0.199189	3.56651	0.000361774	0.00487011	418.465	535.681	417.695	441.645	286.636	326.228	293.986	400.682	359.16	287.189	212.345	248.02
TRINITY_DN15055_c4_g6	340.681	0.710032	0.171076	4.1504	3.32e-05	0.000800859	388.431	501.434	362.615	398.454	339.97	384.177	410.669	295.262	271.927	263.95	226.001	245.287
TRINITY_DN16776_c6_g1	2506.43	0.71001	0.193497	3.66936	0.000243157	0.0036455	3430.08	4314.75	3061.59	3230.07	1736.44	1549.08	1680.1	2492.84	2114.27	2101.62	2567.25	1799.07
TRINITY_DN14497_c1_g1	3352.84	0.709641	0.191519	3.70534	0.000211111	0.00328445	3721.65	5068.4	3454.15	5512.64	3015.79	3214.27	2846.37	2543.5	2800.75	2688.44	3217.77	2150.37
TRINITY_DN15378_c2_g2	1007.6	0.709447	0.221925	3.19679	0.00138966	0.0136718	1052.91	1656.03	936.418	1654.25	973.724	858.371	866.954	852.754	979.329	696.216	926.88	637.378
TRINITY_DN14526_c5_g6	580.717	0.709374	0.228067	3.11038	0.0018685	0.0169551	583.295	936.573	515.15	915.426	613.305	586.961	618.396	397.424	453.679	507.679	435.493	405.221
TRINITY_DN14607_c4_g1	4879.5	0.709011	0.207956	3.40942	0.000651007	0.00774161	6703.49	7698.26	6720.21	5164.4	3949.41	3832.43	3536.29	4865.12	3758.09	4018.64	5442.51	2865.13
TRINITY_DN15998_c8_g1	914.293	0.708327	0.225008	3.14801	0.00164387	0.0153957	1052.92	1394.66	993	1282.34	754.519	712.156	659.639	1231.85	833.737	687.581	801.546	567.565
TRINITY_DN16522_c8_g1	596.241	0.707328	0.237174	2.98232	0.00286074	0.0233271	582.728	841.894	532.341	1062.73	532.647	618.399	713.571	422.639	449.737	475.169	510.47	412.569
TRINITY_DN14675_c1_g1	175.04	0.706935	0.211479	3.34282	0.000829313	0.00929079	263.359	187.563	230.283	189.066	134.038	190.979	173.706	196.313	128.893	169.191	108.188	128.901
TRINITY_DN14471_c6_g1	385.504	0.706538	0.211189	3.34552	0.000821293	0.0092363	503.057	416.107	535.996	447.413	335.384	461.151	476.712	282.703	240.134	256.74	316.442	354.208
TRINITY_DN15090_c5_g1	699.957	0.706257	0.215205	3.28179	0.0010315	0.0109702	739.47	1012.62	723.718	918.332	713.512	795.757	914.185	500.725	497.726	519.404	644.846	419.181
TRINITY_DN14365_c8_g1	367.401	0.70528	0.250315	2.81757	0.00483891	0.0341662	341.504	540.907	346.175	625.03	321.691	416.335	430.432	252.347	356.795	254.701	272.675	250.222
TRINITY_DN16368_c5_g2	320.57	0.705268	0.202993	3.47435	0.000512083	0.00644674	337.283	443.913	298.348	405.046	383.02	319.345	324.168	428.924	281.922	191.842	186.885	246.144
TRINITY_DN14888_c0_g4	952.637	0.70491	0.175882	4.00785	6.13e-05	0.0012784	1088.1	1543.02	1078.75	1053.88	934.406	931.889	839.344	1037.58	616.573	739.537	876.993	691.562
TRINITY_DN15895_c2_g1	526.951	0.7042	0.260598	2.70224	0.00688732	0.0443173	569.61	601.652	540.303	1195.5	369.911	391.681	549.313	327.063	464.964	413.507	494.035	405.868
TRINITY_DN15556_c0_g1	578.033	0.704101	0.202185	3.48245	0.000496842	0.00630967	682.86	1022.9	542.308	882.736	452.284	494.467	450.578	490.327	553.402	442.94	511.485	410.114
TRINITY_DN11970_c0_g1	604.903	0.70409	0.164893	4.26997	1.96e-05	0.000529589	603.46	770.46	598.963	852.886	565.374	708.112	748.948	677.814	419.278	445.343	448.185	420.012
TRINITY_DN13603_c0_g1	412.389	0.70333	0.236559	2.97317	0.00294737	0.0238416	452.035	604.242	370.196	717.089	330.132	422.511	307.562	429.64	392.766	296.924	374.077	251.496
TRINITY_DN16611_c5_g13	186.033	0.702828	0.229818	3.0582	0.00222673	0.0193887	185.862	217.465	269.423	257.181	173.611	213.123	207.742	134.711	112.848	124.846	194.341	141.24
TRINITY_DN16276_c6_g2	1957.9	0.701862	0.189022	3.71312	0.000204717	0.00321771	2233.77	2727.25	2528.07	2868.51	1367.16	1759.07	1920.68	1720.09	1368.61	1615.76	2116.38	1269.44
TRINITY_DN15770_c2_g3	1661.54	0.701745	0.15951	4.39937	1.09e-05	0.000339353	2012.52	2330.39	2335	2099.69	1319.61	1612.85	1566.08	1263.27	1123.73	1505.35	1571.95	1198.1
TRINITY_DN15038_c5_g1	609.479	0.701744	0.198493	3.53536	0.000407226	0.00535862	610.211	898.706	533.211	939.777	588.694	711.973	633.269	566.698	468.175	456.005	488.459	418.574
TRINITY_DN14939_c2_g1	1486.83	0.701141	0.238908	2.93478	0.00333784	0.0260103	1517.66	1883.54	1181.12	2811.09	1753.04	1214.05	1389.43	1548.23	1276.51	1015.34	1094.47	1157.53
TRINITY_DN16023_c0_g1	711.336	0.700944	0.145543	4.81608	1.46e-06	6.71e-05	938.994	957.302	867.891	835.839	673.468	693.646	612.651	737.121	480.664	577.251	658.825	502.386
TRINITY_DN19450_c0_g1	11069	0.700937	0.213381	3.28491	0.00102016	0.0108839	13473.9	14537.6	15792.6	16779.8	7107.1	10040.1	10063.1	7761.65	7868.36	9985.46	12836.2	6582.23
TRINITY_DN14373_c1_g2	2402.86	0.700701	0.222541	3.14865	0.00164029	0.0153767	2819.76	3985.86	2624.39	3637.41	2026.92	1939.84	1538.37	2220.94	2156.12	2002.14	2573.15	1309.47
TRINITY_DN15656_c3_g6	228.461	0.700587	0.245953	2.84845	0.00439322	0.0318232	199.524	328.286	186.768	388.352	259.029	230.795	252.891	220.996	191.045	154.257	136.724	192.872
TRINITY_DN34161_c0_g1	3616.24	0.700425	0.183775	3.81131	0.00013823	0.00238993	4358.95	5704.19	4251.61	5331.96	2981.17	3195.68	3052.9	2426.03	2742.43	3042	3901.13	2406.77
TRINITY_DN14718_c0_g2	227.15	0.700261	0.225723	3.1023	0.00192022	0.0172759	231.927	271.586	247.712	426.82	183.615	241.907	231.985	166.622	188.225	179.87	199.119	156.413
TRINITY_DN14265_c5_g2	484.437	0.700255	0.183443	3.8173	0.00013492	0.00234085	555.875	654.188	620.052	765.459	357.135	463.986	441.346	355.98	336.962	397.302	506.483	358.473
TRINITY_DN14248_c7_g10	151.972	0.699942	0.206925	3.38258	0.000718077	0.00834183	176.655	187.799	193.673	134.504	159.058	209.237	202.521	133.642	109.449	107.047	96.0405	114.037
TRINITY_DN16859_c5_g3	461.523	0.699677	0.149629	4.67608	2.92e-06	0.000119383	540.429	665.488	510.343	655.918	429.362	437.376	396.599	445.888	413.65	350.087	331.892	361.241
TRINITY_DN16220_c5_g1	897.476	0.699651	0.170212	4.11047	3.95e-05	0.000905507	967.229	1234	936.544	1251.35	822.668	947.439	924.477	982.718	571.925	725.809	811.785	593.771
TRINITY_DN11569_c0_g1	2183.46	0.699454	0.215792	3.24134	0.00118971	0.0121432	2352.09	2899.33	2730.52	4137.99	1408.9	1770.41	1846.94	1591.02	1735.28	1796	2493.29	1439.72
TRINITY_DN11764_c0_g1	99.7129	0.699408	0.243109	2.87693	0.00401569	0.0297235	121.193	158.206	143.663	114.413	74.5308	84.3746	86.756	80.1897	50.6515	96.5362	108.333	77.7085
TRINITY_DN15572_c1_g1	709.748	0.698977	0.201952	3.46111	0.000537957	0.00668167	679.501	1026.33	641.114	1079.36	656.334	838.89	786.644	700.739	618.77	501.21	514.418	473.675
TRINITY_DN16444_c4_g1	192.358	0.698823	0.205745	3.39654	0.000682439	0.00802421	217.508	280.591	225.858	309.974	147.246	193.884	162.828	133.658	140.549	183.37	183.391	129.436
TRINITY_DN14247_c2_g1	106.982	0.69872	0.235988	2.96083	0.00306813	0.0245487	101.806	154.999	128.181	118.664	131.851	106.862	84.7403	148.118	88.6708	73.067	65.6104	81.2093
TRINITY_DN14392_c10_g1	743.94	0.698055	0.202711	3.44359	0.000574039	0.0070411	861.329	938.748	1021.63	765.27	677.707	905.688	939.421	603.252	432.36	546.964	702.063	532.85
TRINITY_DN15701_c11_g10	87590.1	0.697876	0.200453	3.48149	0.000498626	0.00632685	101383	142953	115563	94237.7	72101.7	76836.1	68510.2	99527	65760.9	68473.2	90179.4	55555.2
TRINITY_DN16151_c2_g2	392.537	0.697704	0.185265	3.76597	0.000165902	0.00272974	460.031	632.191	477.349	525.462	340.734	291.78	364.787	323.117	292.223	310.199	423.354	269.218
TRINITY_DN15004_c5_g12	6750.63	0.69757	0.199477	3.497	0.000470529	0.00603583	8174.26	8241.18	9781.72	9686.5	4663.59	5968.89	5710.44	6651.6	5093.98	5504.72	7553.74	3976.94
TRINITY_DN15245_c2_g1	219.866	0.69743	0.208811	3.34001	0.000837747	0.00934207	273.704	359.749	261.467	283.728	183.018	202.226	191.585	153.337	141.694	184.143	247.901	155.835
TRINITY_DN15610_c2_g4	2737.23	0.69719	0.201571	3.45879	0.000542614	0.00673457	2582.63	3892.19	2573.99	4294.01	2508.69	3104.13	3278.52	2384.51	1891.68	2070.67	2303.19	1962.59
TRINITY_DN14754_c2_g5	1056.87	0.696764	0.155353	4.48503	7.29e-06	0.000251655	1438.58	1422.46	1457.33	1296.74	971.515	882.406	827.985	915.62	721.099	831.084	1110.61	807.028
TRINITY_DN14855_c7_g1	3195.17	0.69627	0.203852	3.41557	0.000636491	0.00762831	3841.13	4938.78	3789.35	4710.69	3022.1	2471.46	2336.31	2564.91	2345.04	2587.21	3760.28	1974.8
TRINITY_DN14074_c5_g1	18337.9	0.69615	0.245927	2.83072	0.00464431	0.0332436	24480.6	30367.5	25967.3	20944.6	13957.1	13022.8	12081.7	16420.9	12608.6	16298.6	24088.7	9816.27
TRINITY_DN13953_c50_g1	969.399	0.69602	0.249005	2.7952	0.0051867	0.0358579	912.619	1420.52	1196.27	647.602	839.623	1259.48	1244.77	1534.79	539.286	652.216	642.42	743.195
TRINITY_DN15477_c0_g1	1003.71	0.694884	0.199097	3.49017	0.000482713	0.00617221	1150.74	1477.6	1476.96	1563.07	603.526	626.66	704.031	939.516	859.171	934.745	1050.88	657.611
TRINITY_DN15987_c13_g1	12966.4	0.69439	0.2013	3.44952	0.000561585	0.00691821	16965.2	20099.2	18804	11808	10636	12319.2	11315	11825.1	7753.62	10731.2	13288.2	10052.6
TRINITY_DN15922_c2_g1	428.314	0.694051	0.223208	3.10943	0.0018745	0.0169643	416.33	491.625	504.279	603.219	372.146	541.237	576.311	391.994	299.294	301.98	227.829	413.521
TRINITY_DN15724_c3_g1	368.648	0.693909	0.224063	3.09694	0.00195529	0.0175042	376.169	529.164	407.698	435.227	454.376	406.077	369.66	361.184	237.319	342.971	331.493	172.443
TRINITY_DN16336_c0_g4	977.515	0.693794	0.162872	4.25975	2.05e-05	0.000546927	1373.53	1434.25	1341.73	1338.77	601.669	746.2	738.363	758.559	795.119	826.474	1087.73	687.788
TRINITY_DN17061_c7_g2	229.605	0.693052	0.211989	3.26929	0.00107817	0.0113514	261.463	309.658	292.427	209.816	235.027	287.714	269.639	227.617	164.93	165.911	115.58	215.484
TRINITY_DN14265_c5_g1	232.622	0.692955	0.241831	2.86544	0.00416424	0.0304851	219.249	387.832	217.375	401.074	213.028	201.28	160.57	238.047	170.999	190.831	171.581	219.593
TRINITY_DN13942_c4_g5	715.624	0.692935	0.14185	4.88499	1.03e-06	5.12e-05	853.301	969.836	823.492	1125.53	569.344	623.276	647.063	644.353	550.382	565.744	596.33	618.837
TRINITY_DN14633_c2_g1	1196.53	0.692775	0.230785	3.00183	0.00268365	0.0223634	1127.88	1953.31	983.845	2001.58	1216.66	1208.18	1089.09	1026.23	964.822	956.151	1046.33	784.338
TRINITY_DN16539_c4_g2	991.164	0.692617	0.216391	3.20076	0.00137065	0.013545	1085.24	1133.81	1356.58	1879.41	578.485	829.843	831.656	824.044	787.757	819.32	1062.65	705.179
TRINITY_DN14905_c5_g1	1139.55	0.692132	0.161014	4.29857	1.72e-05	0.00048228	1485.89	1578.2	1521.21	1362.96	963.411	1070.04	1180.86	828.499	733.218	943.588	982.863	1023.81
TRINITY_DN15869_c5_g10	1591.27	0.691117	0.196118	3.52398	0.000425112	0.00554991	1707.41	2307.49	1787.88	2646.57	1158.9	1397.33	1384.17	1471.4	1195.92	1273.37	1696.73	1068.09
TRINITY_DN14842_c0_g4	1188.84	0.690604	0.148261	4.65802	3.19e-06	0.000127985	1459.94	1751.39	1489.09	1625.67	1025.48	1032.11	1071.58	889.457	897.739	1059.11	1140.04	824.518
TRINITY_DN15392_c2_g4	312.449	0.689801	0.191668	3.59895	0.00031951	0.00444875	389.447	396.573	430.848	406.195	252.931	294.889	330.105	238.783	191.536	232.286	332.498	253.302
TRINITY_DN14657_c4_g9	267.691	0.689782	0.234164	2.94572	0.00322204	0.0254301	289.297	392.957	233.111	327.755	246.47	402.494	328.482	221.1	155.511	194.134	211.918	209.063
TRINITY_DN20592_c0_g1	740.268	0.68969	0.237387	2.90534	0.00366859	0.0278939	757.77	1332.95	642.834	1009.38	858.002	682.903	646.76	633.258	653.434	628.337	616.87	420.717
TRINITY_DN16794_c2_g2	7816.53	0.689473	0.185963	3.70758	0.000209247	0.00326823	9959.48	10659.8	10530	8093.2	7085.45	8876.57	8240.87	6015.53	5204.49	6337.24	7677.44	5118.26
TRINITY_DN15708_c3_g3	281.496	0.688068	0.195187	3.52518	0.000423201	0.00553586	325.411	365.548	295.43	397.712	249.052	351.882	325.606	208.742	198.676	221.207	227.587	211.098
TRINITY_DN15967_c5_g4	410.718	0.687905	0.217017	3.16983	0.00152529	0.0146296	472.632	617.266	429.137	610.658	282.389	410.463	467.046	316.149	295.945	313.963	424.849	288.12
TRINITY_DN14220_c1_g1	269.922	0.687763	0.178108	3.8615	0.000112692	0.00202957	294.883	381.873	310.704	398.246	199.048	280.987	280.752	235.409	230.312	215.027	195.79	216.031
TRINITY_DN15069_c3_g1	1207.3	0.685618	0.191494	3.58036	0.000343119	0.00468882	1283.55	1886.75	1161.65	1702.36	1272.61	1241.75	1224.42	962.946	986.964	886.733	1084.56	793.325
TRINITY_DN15696_c3_g2	634.644	0.684753	0.191136	3.58254	0.000340268	0.00466267	649.61	983.222	615.826	850.467	597.989	713.274	693.082	584.072	396.547	489.535	571.161	470.948
TRINITY_DN14474_c0_g1	435.499	0.683875	0.256769	2.66338	0.00773596	0.048354	369.781	522.148	486.838	725.754	375.183	551.634	606.455	280.103	334.257	314.527	320.894	338.409
TRINITY_DN14081_c2_g4	1296.74	0.683797	0.174675	3.91468	9.05e-05	0.00172073	1538.93	2130.83	1485.45	1528.61	1110.39	1118.04	1204.16	1281.71	979.233	1107.02	1243.61	832.902
TRINITY_DN15613_c0_g2	363.011	0.683492	0.211964	3.22457	0.00126164	0.0126821	364.715	480.652	419.936	501.556	279.723	461.193	440.62	306.734	256.324	257.717	343.488	243.48
TRINITY_DN29223_c0_g1	1167.68	0.683205	0.181937	3.75518	0.000173218	0.00282058	1617.03	1618.82	1707.65	1062.81	1166.04	1087.85	1025.15	981.492	780.929	952.349	1122.6	889.42
TRINITY_DN14512_c2_g2	230.287	0.682262	0.233975	2.91596	0.00354591	0.0271899	250.296	235.004	312.594	380.548	161.777	255.61	273.481	161.371	167.339	205.791	167.543	192.095
TRINITY_DN11811_c0_g1	805.206	0.681381	0.120259	5.66593	1.46e-08	1.51e-06	964.418	1134.71	1135.22	995.994	669.235	728.425	673.781	721.496	620.325	662.952	695.04	660.879
TRINITY_DN36159_c0_g1	200.214	0.681108	0.237058	2.87317	0.00406382	0.0299491	247.438	245.786	223.729	264.456	149.087	259.805	233.382	166.712	200.027	139.421	165.717	107.014
TRINITY_DN16982_c7_g3	964.76	0.680623	0.179208	3.79794	0.000145903	0.00249044	1221.59	1442.28	1239.22	917.492	828.856	1003.01	1040.89	872.608	639.38	776.365	903.712	691.716
TRINITY_DN15905_c4_g1	2323.97	0.680531	0.191886	3.54653	0.000390339	0.00517753	2547.11	3514.21	2219.62	3525.48	2554.08	2096.2	1995.64	2070.66	2137.64	1770.29	1957	1499.75
TRINITY_DN14754_c2_g6	2677.99	0.680481	0.171643	3.96452	7.35e-05	0.00147109	3473.11	4033.49	3807.78	3622.29	1748.58	2016.97	1843.21	2267.09	2144.16	2366.77	3003.45	1809.02
TRINITY_DN16126_c2_g1	1947.88	0.680189	0.186528	3.64658	0.000265757	0.00388003	2125.94	2510.56	2258.51	3412.68	1560.74	1867.97	1768.16	1438.03	1591.91	1581.05	1913.68	1345.33
TRINITY_DN16769_c3_g3	507.985	0.679521	0.229289	2.96359	0.00304069	0.0243881	468.961	871.281	412.612	705.924	576.43	511.967	447.595	567.968	414.159	332.869	395.285	390.767
TRINITY_DN16489_c8_g1	1705.51	0.679125	0.178511	3.80438	0.000142161	0.00244515	2065.92	2634.4	2162.56	2086.34	1328.47	1437.36	1309.96	1849.6	1318.27	1370.5	1745.55	1157.2
TRINITY_DN15753_c1_g4	5323.04	0.679058	0.198153	3.42693	0.000610442	0.00739636	5949.79	6087.69	6577.44	8341.65	4340.12	5822.43	5694.92	4224.36	3545.4	4322.34	5476.37	3493.95
TRINITY_DN15263_c5_g5	24414.5	0.678316	0.213721	3.17384	0.00150436	0.0144708	28258.1	37804.1	30790.3	36420.7	18517.6	22498.7	20261.4	15139.2	17641.3	21923.3	28693.7	15025.5
TRINITY_DN15576_c0_g2	1019.96	0.677617	0.157107	4.3131	1.61e-05	0.000459887	1274.11	1519.29	1323.75	1222.74	747.128	915.721	903.571	992.1	706.696	910.465	958.963	764.924
TRINITY_DN15431_c1_g10	174.586	0.677437	0.242975	2.7881	0.00530182	0.0364762	166.479	236.261	211.537	342.912	99.9829	155.426	153.798	131.609	156.111	151.969	167.355	121.594
TRINITY_DN17024_c14_g1	51.8612	0.676954	0.255625	2.64823	0.00809151	0.0499173	69.4232	72.6492	55.6331	63.9268	52.4562	48.9366	43.4987	53.8391	52.0266	45.9225	28.7692	35.2526
TRINITY_DN16542_c5_g5	737.665	0.67641	0.200077	3.38074	0.000722901	0.00837613	818.127	1060.96	785.464	765.586	779.078	719.92	699.024	1079.65	663.388	500.535	436.919	543.331
TRINITY_DN16818_c3_g1	178.671	0.675523	0.246058	2.74539	0.00604397	0.0401109	218.833	138.688	261.394	281.767	161.143	172.548	188.851	157.023	176.89	143.019	146.6	97.2983
TRINITY_DN16091_c2_g1	130.015	0.675298	0.220356	3.06458	0.00217979	0.0190432	125.675	130.53	160.285	226.721	111.533	132.726	145.118	126.043	105.986	96.6897	105.84	93.0354
TRINITY_DN15162_c4_g1	651.514	0.675266	0.245005	2.75614	0.00584888	0.0391297	611.075	983.253	525.374	1140.39	594.907	662.465	640.547	619.686	559.726	486.525	613.822	380.405
TRINITY_DN9793_c0_g1	1475.65	0.674646	0.185677	3.63343	0.000279675	0.00404127	1829.17	1963.56	1878.75	1634.22	1387.53	1603.36	1657.33	1172.79	934.505	1162.9	1509.56	974.152
TRINITY_DN16292_c5_g4	382.33	0.674636	0.233176	2.89325	0.00381276	0.0286273	356.409	592.307	303.251	588.528	416.564	388.905	386.914	403.202	325.936	266.266	332.286	227.394
TRINITY_DN16880_c5_g1	1421.45	0.674454	0.200075	3.37101	0.00074894	0.00860264	1479	2259.2	1289.62	2149.83	1433.39	1408.73	1359.32	1182.15	1185.88	1061.6	1294.66	954.07
TRINITY_DN13354_c0_g1	524.163	0.674368	0.180709	3.73179	0.000190124	0.00302661	670.641	624.712	621.161	712.984	467.54	504.212	497.562	544.134	559.034	342.224	409.578	336.171
TRINITY_DN14894_c3_g7	1079.05	0.673961	0.222047	3.03521	0.00240366	0.0206355	1230.74	1119.92	1320.82	2263.36	703.765	883.112	838.676	874.1	1007.42	868.079	1054.73	783.874
TRINITY_DN16739_c1_g5	591.52	0.673428	0.20446	3.29369	0.000988825	0.0106275	663.869	945.314	576.404	907.181	556.266	451.576	515.565	542.879	513.249	465.568	589.473	370.89
TRINITY_DN13847_c0_g1	492.32	0.673374	0.208056	3.23651	0.00121001	0.0122936	553.501	836.293	443.052	679.798	505.644	477.756	447.68	389.248	418.183	403.497	436.268	316.925
TRINITY_DN14387_c4_g1	710.771	0.672924	0.230293	2.92203	0.00347756	0.0268001	1130.37	597.77	1135.64	680.693	580.679	728.119	740.288	709.944	566.919	639.636	585.478	433.714
TRINITY_DN15795_c1_g1	674.192	0.672017	0.175681	3.82521	0.000130662	0.00229097	676.493	910.386	822.713	1018.85	514.553	655.773	733.775	606.71	480.415	573.931	592.599	504.103
TRINITY_DN16996_c9_g5	22952.2	0.671536	0.215919	3.11013	0.00187007	0.0169551	25627.3	31685.1	31772.9	20578.6	24604.5	28358.9	24351.9	19592.8	12638.9	17738.5	23157.3	15320.3
TRINITY_DN6521_c0_g1	649.619	0.671239	0.145237	4.62168	3.81e-06	0.000147534	801.911	724.645	774.79	860.899	607.139	739.781	680.441	617.809	473.66	519.833	570.164	424.36
TRINITY_DN15106_c8_g4	95.5693	0.670872	0.232408	2.88662	0.00389409	0.0290748	120.163	91.3088	146.584	140.271	59.0848	87.2881	102.38	86.1946	73.1003	73.4315	81.9836	85.0414
TRINITY_DN14277_c8_g1	435.642	0.670634	0.251723	2.66418	0.00771765	0.048255	506.665	823.433	334.593	574.473	483.246	387.575	306.294	405.465	389.207	355.644	377.979	283.13
TRINITY_DN15344_c3_g4	1397.86	0.67057	0.211838	3.16548	0.00154826	0.0147929	1498.26	2024.23	1176.48	2204.76	1589.61	1339.86	1239.22	1366.05	1242.55	1024.19	1208.4	860.689
TRINITY_DN12835_c0_g1	318.344	0.67011	0.22977	2.91644	0.00354055	0.0271592	382.836	318.285	475.495	294.23	301.376	427.19	452.67	242.031	208.917	235.938	247.257	233.905
TRINITY_DN15558_c2_g3	77.4664	0.66996	0.244745	2.73738	0.00619313	0.0408283	108.476	92.076	116.16	96.3278	43.6271	59.3271	85.8243	68.8759	65.3396	69.6348	50.4849	73.4424
TRINITY_DN13580_c0_g1	326.891	0.669954	0.170945	3.91912	8.89e-05	0.0017025	395.808	428.747	441.019	491.147	238.61	300.523	300.168	221.688	274.06	276.84	321.807	232.271
TRINITY_DN14984_c3_g1	2557.59	0.669841	0.222841	3.00592	0.00264782	0.0221483	3352.32	2708.31	4211.07	3869.11	1616.04	2241.39	2162.69	1638.73	1880.57	2366.74	3019.89	1624.28
TRINITY_DN16321_c3_g5	461.986	0.669618	0.206204	3.24735	0.00116486	0.0119676	608.76	757.529	491.785	473.232	517.13	439.147	392.705	395.685	303.573	419.81	436.209	308.272
TRINITY_DN16240_c3_g1	500.175	0.669589	0.212735	3.14753	0.00164658	0.0154138	552.42	819.096	490.89	685.382	471.887	503.124	477.581	399.324	361.934	428.65	513.344	298.473
TRINITY_DN14824_c1_g1	14912.1	0.668799	0.156299	4.27898	1.88e-05	0.000514905	17389.1	20188.7	20129.2	18481.5	11145.1	15154.2	15531.8	12998	11901	11881.2	14052.3	10092.7
TRINITY_DN14024_c5_g1	1436.28	0.668561	0.191481	3.49153	0.000480262	0.00614482	1740.17	2196.29	1702.2	1877.74	1384.39	1205.41	1164.58	1233.63	1221.78	1186.91	1522.37	799.843
TRINITY_DN14066_c4_g4	2001.44	0.668135	0.200992	3.32419	0.00088677	0.00976718	2623.84	3406.58	2562.52	2734.01	1320.55	1240.74	1210.67	1788.31	1800.28	1824.8	2227.8	1277.14
TRINITY_DN14413_c4_g2	1617.95	0.667938	0.215114	3.10504	0.00190254	0.0171556	2105.43	2304.05	2399.76	2072.56	938.211	1289.01	1262.82	1449.6	1176.55	1446.09	1974.6	996.722
TRINITY_DN14564_c4_g1	225.764	0.667018	0.217447	3.0675	0.00215861	0.018899	211.605	350.176	195.196	332.919	222.155	257.561	219.412	236.277	196.559	161.008	172.175	154.122
TRINITY_DN14579_c4_g2	698.562	0.665539	0.163394	4.0732	4.64e-05	0.00103711	897.739	958.849	876.971	742.357	707.256	636.797	712.082	655.107	422.801	585.889	656.256	530.643
TRINITY_DN16176_c10_g1	559.617	0.664788	0.219331	3.03099	0.00243757	0.0208236	629.212	887.373	671.887	624.697	555.572	424.81	425.655	722.845	548.884	442.439	425.681	356.353
TRINITY_DN15663_c2_g1	550.83	0.664722	0.193751	3.43081	0.00060179	0.00730934	541.71	839.949	525.443	825.24	518.395	553.506	585.09	499.008	477.92	396.289	468.762	378.649
TRINITY_DN16148_c3_g4	91.8856	0.664497	0.241771	2.74846	0.00598757	0.0398714	100.253	109.022	78.2307	153.521	112.021	105.69	91.8232	76.2635	71.1275	74.363	63.0315	67.2814
TRINITY_DN15004_c5_g5	1308.48	0.66415	0.196502	3.37986	0.000725223	0.00839814	1573.5	1342.33	1944.86	1206.03	1073	1651.56	1671.86	1409.92	1029.47	932.887	838.302	1028.03
TRINITY_DN14312_c2_g7	1483.65	0.663785	0.217659	3.04966	0.00229103	0.0198313	1471.65	2270.74	1326.52	2479.67	1507.62	1319.12	1171.53	1496.22	1377.67	1192.43	1218.32	972.267
TRINITY_DN17995_c0_g1	977.073	0.663784	0.174846	3.7964	0.000146813	0.00249708	963.503	1465.99	970.531	1446.96	926.218	910.447	920.649	1063.24	727.644	759.966	804.565	765.168
TRINITY_DN14365_c9_g4	930.793	0.663492	0.144629	4.58753	4.49e-06	0.000167639	1290.89	1216.8	1134.44	1185.47	783.497	865.947	857.469	782.08	715.701	717.375	951.206	668.651
TRINITY_DN14451_c9_g10	780.765	0.663474	0.211011	3.14426	0.00166509	0.0155478	918.367	953.11	994.328	1116.25	663.49	834.453	857.821	515.011	480.191	645.23	830.005	560.923
TRINITY_DN14966_c3_g2	1495.36	0.663083	0.183203	3.61939	0.000295303	0.00419993	1751.01	2136.3	1859.14	1396.29	1431.15	1693.66	1605.68	1556.36	890.025	1226.46	1396.34	1001.91
TRINITY_DN14472_c1_g1	1718.35	0.662353	0.235934	2.80737	0.00499484	0.0350432	1677.8	2988.56	1457.74	2239.23	1817.47	1739.71	1413.8	2001.56	1414.27	1188.28	1649.31	1032.42
TRINITY_DN15435_c2_g2	1116.53	0.662212	0.201564	3.28536	0.0010185	0.0108817	1300.1	1768.57	1293.54	1761.11	724.41	913.984	1000.89	765.947	903.702	1069.17	1184.11	712.888
TRINITY_DN16371_c6_g4	551.108	0.662038	0.180774	3.66223	0.000250028	0.00370809	589.274	608.888	610.545	860.809	533.628	597.796	638.276	487.799	362.549	381.198	470.865	471.666
TRINITY_DN15281_c7_g2	745.893	0.661726	0.151925	4.35561	1.33e-05	0.000398552	885.065	893.453	939.461	1062.25	577.245	748.194	821.194	634.487	608.217	595.636	637.458	548.054
TRINITY_DN34230_c0_g1	1191.57	0.66154	0.186054	3.55564	0.000377059	0.00503158	1620.62	1407.79	1688.31	1370.76	952.553	1191.49	1123.99	1089.83	744.428	1035	1268.95	805.066
TRINITY_DN16372_c1_g3	94.4593	0.66147	0.198711	3.3288	0.000872218	0.0096507	102.114	98.2781	125.419	133.399	94.5243	102.99	91.5924	94.5716	66.1455	76.6388	81.28	66.5589
TRINITY_DN17767_c0_g1	929.941	0.661466	0.175277	3.77383	0.000160763	0.00267262	1148.71	1170.64	1348.41	1488.11	526.272	750.88	739.495	725.894	776.41	842.549	964.819	677.096
TRINITY_DN16905_c9_g1	230.631	0.661333	0.233953	2.82678	0.00470185	0.0335199	183.45	318.448	237.6	392.673	229.959	228.352	273.168	190.21	156.09	189.392	187.066	181.162
TRINITY_DN17086_c5_g3	3801.88	0.661147	0.198375	3.33281	0.000859741	0.00954985	4718.74	5315.63	5441.42	4315.94	2720.77	2820.06	3175.46	4596.39	3033.02	3232.52	3745.97	2506.58
TRINITY_DN593_c0_g1	1269.25	0.660569	0.224024	2.94866	0.00319158	0.0252419	1371.22	1358.42	1625.07	2301.7	842.576	1211.54	1343.99	966.467	1217.64	1004.37	1175.34	812.689
TRINITY_DN14609_c0_g1	605.201	0.660192	0.228665	2.88715	0.00388744	0.0290469	652.873	730.549	772.605	571.355	583.892	834.393	876.121	513.503	309.985	482.696	543.933	390.508
TRINITY_DN14076_c2_g5	642.162	0.660025	0.186948	3.53052	0.000414746	0.00544676	834.315	891.236	727.587	885.386	555.302	576.977	558.078	560.809	415.804	573.744	709	417.7
TRINITY_DN14033_c4_g2	507.261	0.659273	0.213262	3.09138	0.00199228	0.0177634	572.684	525.493	751.474	477.818	423.848	652.264	738.193	470.144	332.954	391.787	383.452	367.018
TRINITY_DN14894_c3_g8	395.563	0.659119	0.234795	2.80721	0.00499732	0.0350482	424.592	679.374	316.407	573.217	426.954	361.025	332.831	369.731	263.305	317.701	395.421	286.192
TRINITY_DN14188_c1_g4	6569.82	0.658788	0.234591	2.80823	0.00498139	0.0349858	6931.08	10308.8	7401.19	9220.08	5287.21	5388.95	4865.39	7986.53	5867.85	5342.27	6786.75	3451.73
TRINITY_DN14579_c6_g1	95.3875	0.658705	0.217748	3.02508	0.00248569	0.02113	145.872	92.6854	130.76	120.155	73.1583	91.5455	79.0332	100.53	81.1903	67.3017	73.4729	88.9459
TRINITY_DN15917_c6_g1	1296.29	0.658522	0.21208	3.10507	0.00190237	0.0171556	1275.41	2079.03	1186.89	2137.68	1044.88	1251.63	1220.44	1129.71	1112.77	1009.75	1210.33	896.946
TRINITY_DN14867_c3_g6	2467.86	0.657557	0.220302	2.9848	0.00283766	0.0232464	2302.1	2975.95	2200.69	4377.78	2398.74	2762.15	2950.06	2131.79	1732.98	1817.39	2175.65	1789.07
TRINITY_DN16671_c1_g2	1813.05	0.657241	0.181865	3.61389	0.000301638	0.00426587	2344.29	2839.73	2207.12	2338.86	1427.81	1551.84	1316.91	1557.13	1457.73	1564.04	2018.09	1133
TRINITY_DN16484_c1_g3	482.596	0.657151	0.197248	3.3316	0.000863486	0.00957006	503.023	634.26	587.758	837.21	333.558	449.213	473.485	349.49	360.889	450.464	434.78	377.024
TRINITY_DN12403_c0_g1	560.607	0.656986	0.211233	3.11024	0.00186934	0.0169551	593.132	643.988	675.449	548.607	521.07	742.8	805.757	635.769	270.657	433.676	357.008	499.367
TRINITY_DN10346_c0_g1	613.813	0.656635	0.179096	3.66637	0.000246013	0.00366953	724.644	974.549	645.577	717.275	588.253	577.276	590.874	602.535	432.855	491.936	612.348	407.632
TRINITY_DN14613_c0_g1	163.213	0.656162	0.21512	3.05022	0.00228675	0.0198202	176.283	224.991	181.545	254.891	100.185	179.429	150.374	160.243	128.079	122.13	145.323	135.083
TRINITY_DN14405_c4_g3	563.65	0.655914	0.183077	3.58273	0.000340027	0.00466259	639.338	970.487	616.82	741.805	472.2	476.724	507.851	453.916	474.788	457.311	564.884	387.679
TRINITY_DN16615_c7_g5	5998.82	0.655735	0.194234	3.37601	0.000735463	0.00849199	6055.71	8692.89	6089.06	8258.96	6313.76	5529.63	5370.42	7205.59	4659.85	4521.69	5734.75	3553.53
TRINITY_DN13392_c0_g1	1860.56	0.655464	0.209351	3.13094	0.00174249	0.0160696	2678.36	2016.21	2941.42	1661.34	1448.43	1926.19	2106.91	1643.07	1223.15	1470.84	1460.17	1750.61
TRINITY_DN13781_c1_g1	1295.92	0.654775	0.218749	2.99327	0.00276008	0.022828	1308.98	2109.15	1109.78	1886.4	1427.91	1124.12	1140.98	1370.92	1170.69	961.46	1123.79	816.842
TRINITY_DN14525_c6_g4	9782.99	0.654398	0.180652	3.62243	0.000291849	0.00416819	12103.5	12682.6	13893.8	10243.5	7148.83	10715.3	10289.9	9231.76	6296.26	7718.72	9431.4	7640.36
TRINITY_DN14216_c8_g1	2183.79	0.653597	0.156465	4.17727	2.95e-05	0.000727797	2687.48	2896.28	2803.86	2341	2079.53	2265.63	2428.74	1877.94	1476.62	1736.12	2079.71	1532.56
TRINITY_DN16332_c3_g8	2352.93	0.653539	0.18037	3.62332	0.00029085	0.00416042	2663.8	3061.53	3140.28	3121.17	1625.1	2193.91	2367.12	2439.31	1709.69	1800.54	2457.9	1654.75
TRINITY_DN14093_c4_g6	740.068	0.653424	0.183691	3.55719	0.000374837	0.00500529	881.611	1153.13	829.646	932.036	559.283	644.5	702.914	761.208	499.661	608.466	766.115	542.245
TRINITY_DN11626_c0_g1	719.583	0.653025	0.218205	2.99271	0.00276515	0.022851	747.333	984.001	737.718	1211.19	533.533	657.587	708.486	714.775	615.912	575.901	730.053	418.51
TRINITY_DN15815_c3_g1	923.455	0.652702	0.158259	4.12425	3.72e-05	0.000867631	1067.02	1206.64	1092.1	1541.27	741.721	791.963	789.775	730.499	753.658	805.75	885.643	675.423
TRINITY_DN14653_c4_g5	1358.24	0.651443	0.189327	3.44083	0.000579926	0.0070958	1641.25	2298.19	1455.99	1991.48	1116.36	994.702	887.517	1211.45	1320.34	1128.35	1311.59	941.696
TRINITY_DN14346_c6_g11	395.333	0.651397	0.220108	2.95945	0.00308191	0.0246491	417.267	406.618	457.766	694.612	381.242	385.456	452.384	291.822	344.101	331.908	338.505	242.319
TRINITY_DN16219_c0_g9	3158.07	0.651321	0.242708	2.68356	0.0072843	0.046096	3400.59	3978.88	3750.69	6045.72	1870.58	2760.28	2764.71	2388.53	2720.74	2487.57	3808.96	1919.58
TRINITY_DN14205_c9_g5	9253.98	0.650821	0.151654	4.2915	1.77e-05	0.000491464	11228.8	12263.1	11828.3	11443.2	8288.67	8956.71	9008.51	8241.15	6401.89	7522.73	9542.4	6322.32
TRINITY_DN14276_c11_g4	1005.67	0.650691	0.177751	3.66068	0.000251543	0.00372684	1235.66	1361.61	1325.52	1163.44	757.89	938.674	939.849	1101.88	660.562	853.428	1022.69	706.85
TRINITY_DN14998_c13_g1	970.851	0.65061	0.125913	5.16714	2.38e-07	1.51e-05	1108.81	1350.75	1166.15	1303.89	816.631	889.942	876.333	999.321	797.812	775.186	802.822	762.573
TRINITY_DN15111_c5_g15	5144.32	0.648583	0.210744	3.07759	0.00208682	0.0184164	6858.17	5530.09	7430.72	6381.24	4577.41	5209.83	4941.37	4085.06	3261.25	4241.72	6044.33	3170.7
TRINITY_DN15345_c4_g9	2752.75	0.648535	0.200809	3.22961	0.00123957	0.01253	3745.46	4656.97	3380.62	3389.93	2492.12	2064.44	1985.36	1635.35	2058.15	2237.44	3276.56	2110.56
TRINITY_DN14039_c6_g17	1437.37	0.648463	0.180421	3.59416	0.000325443	0.00449572	1601.89	2038.39	1467.67	2092.56	1201.51	1613.53	1535.97	1103.89	1043.99	1145.87	1281.51	1121.67
TRINITY_DN15626_c6_g2	757.424	0.648457	0.147409	4.39904	1.09e-05	0.000339353	954.332	999.766	997.732	853.94	732.944	726.031	623.321	773.037	629.649	569.401	517.727	711.21
TRINITY_DN15679_c3_g3	6478.18	0.648352	0.205791	3.15054	0.00162969	0.0153184	6468.48	7535.18	7093.66	11453	5789.04	6717.78	6900.28	5018.4	6409.72	4734.32	4946.47	4671.74
TRINITY_DN16815_c4_g1	17928.5	0.647634	0.217083	2.98334	0.00285118	0.02331	17564.6	28369.6	17054.2	26460	17962.6	18812.4	18957.6	12864.8	15635	14766.2	15799.6	10895.3
TRINITY_DN14890_c3_g6	1195.43	0.647292	0.204932	3.15857	0.00158545	0.0150354	1417.53	1413.06	1398.2	1996.6	1153.45	1075.95	1083.13	830.816	869.771	1011.19	1323.9	771.516
TRINITY_DN14245_c7_g5	902.587	0.647182	0.236879	2.73212	0.00629277	0.0413754	1088.48	936.73	1068.69	1362.83	665.338	1025.18	1243.39	594.288	608.873	777.386	806.062	653.796
TRINITY_DN16250_c1_g1	435.972	0.647067	0.17933	3.60825	0.000308268	0.00433472	551.776	506.697	669.605	626.454	246.322	379.757	355.317	391.749	334.306	393.319	390.068	386.291
TRINITY_DN14608_c1_g11	3220.08	0.646888	0.208987	3.09535	0.0019658	0.0175746	3488.31	3655.24	3766.06	3484.39	3290.94	3978.76	5232.44	2550.54	1860.02	2439.78	2664.61	2229.87
TRINITY_DN14088_c4_g1	1023.52	0.645865	0.210949	3.06171	0.00220077	0.0192005	958.382	1679.49	968.658	1591.53	1027.99	983.634	958.909	793.694	897.93	829.416	881.358	711.273
TRINITY_DN14793_c3_g1	13886.6	0.645589	0.234219	2.75635	0.00584512	0.0391297	13862.5	17133.2	16273.5	11854.4	13857.8	21690	21381.9	12789.4	7041.15	10005.9	12452.9	8296.46
TRINITY_DN15893_c4_g1	190.004	0.645091	0.235537	2.7388	0.00616631	0.0407189	232.587	193.474	274.102	219.486	194.723	209.907	229.445	133.321	122.307	129.324	209.561	131.808
TRINITY_DN15551_c3_g1	473.461	0.644191	0.185578	3.47127	0.000518004	0.00649809	506.425	609.448	478.324	837.301	393.32	421.215	447.387	436.774	412.208	374.841	392.337	371.955
TRINITY_DN14599_c6_g3	1985.67	0.644026	0.181992	3.53876	0.000402013	0.00530055	2186.97	2514.47	2490.35	3164.25	1370.26	1817.86	1986.34	1669.67	1587.75	1639.08	2028.7	1372.33
TRINITY_DN16042_c10_g2	55071.4	0.643262	0.174057	3.6957	0.000219278	0.00337978	73808	69941.9	75895.3	66835.6	51037.1	47100.9	42277.7	50533.5	47984.5	45458.5	57686	32298.1
TRINITY_DN15441_c6_g2	154.124	0.642198	0.224186	2.86457	0.00417571	0.0305578	182.519	194.819	162.556	218.847	119.137	146.962	200.776	140.14	156.21	111.247	94.3863	121.885
TRINITY_DN38806_c0_g1	4080.8	0.641987	0.235846	2.72206	0.0064877	0.0423212	4887.38	4126.22	5906.88	5977.41	3017.61	4646.36	4552.73	2461.28	2789.41	3574.89	4234.42	2794.95
TRINITY_DN15571_c2_g1	560.62	0.641374	0.187258	3.42508	0.000614626	0.00743346	666.711	775.35	551.211	818.613	546.253	594.632	589.555	384.49	421.515	451.498	428.44	499.175
TRINITY_DN14036_c6_g6	449.676	0.641253	0.173976	3.68586	0.000227928	0.00348339	462.539	560.81	472.484	664.126	398.048	519.835	520.288	414.155	322.361	350.532	382.386	328.543
TRINITY_DN15953_c1_g1	1773.4	0.640906	0.234758	2.73007	0.00633205	0.0415375	1662.63	2705.32	1495.02	3171.02	1717.33	1586.61	1623.64	1529.1	1534.93	1399.97	1711.43	1143.78
TRINITY_DN15169_c2_g2	698.187	0.640731	0.224694	2.85157	0.0043504	0.0315805	789.872	783.639	868.459	1145.64	422.366	759.348	758.244	551.021	449.85	598.292	683.655	567.86
TRINITY_DN15421_c2_g6	697.317	0.640306	0.201652	3.1753	0.00149681	0.0144331	687.879	820.518	871.615	779.239	661.509	875.542	836.578	810.94	706.722	434.991	377.783	504.485
TRINITY_DN16425_c4_g1	2205.01	0.639831	0.195615	3.27087	0.00107219	0.0113155	2282.68	2847.37	2887.73	3331.26	1649.43	2092.25	2286.15	1797.98	1718.96	1859.3	2341.39	1365.63
TRINITY_DN14783_c3_g2	351.553	0.639597	0.199726	3.20238	0.00136298	0.013494	403.912	418.649	466.126	439.174	351.501	400.217	373.588	253.641	205.406	289.248	350.41	266.763
TRINITY_DN11744_c1_g1	164.25	0.638545	0.238664	2.6755	0.00746185	0.0469655	126.442	220.782	184.261	201.918	139.06	192.453	192.882	243.575	136.144	130.878	90.3131	112.288
TRINITY_DN17038_c3_g2	7242.88	0.637694	0.19432	3.28166	0.00103198	0.0109702	9789.06	8286.64	10399.1	7251.26	6891.17	7314.89	7100.06	6914.08	4607.98	5923.35	7846.65	4590.29
TRINITY_DN2198_c0_g1	1150.34	0.637126	0.212189	3.00264	0.00267653	0.0223321	1480.98	1615.39	1665.83	1565.65	798.932	958.227	951.67	694.971	676.419	961.122	1436.69	998.214
TRINITY_DN13148_c0_g1	2506.63	0.636942	0.195702	3.25465	0.00113534	0.0117931	3052.7	4003.35	3048.67	3221.38	2179.35	1907.68	1736.71	2358.54	1794.02	2069.14	2941.08	1766.88
TRINITY_DN14517_c2_g1	1241.06	0.636091	0.16178	3.93183	8.43e-05	0.00164169	1448.08	1722.22	1747.15	1847.48	795.462	966.315	1029.75	983.887	1201.08	1139.13	1169.62	842.613
TRINITY_DN9348_c0_g1	222.254	0.635769	0.221061	2.87599	0.00402768	0.0297704	210.471	280.74	229.683	349.963	203.608	278.087	230.585	195.393	188.939	165.472	204.139	129.966
TRINITY_DN14169_c1_g1	587.715	0.635475	0.209642	3.03125	0.00243545	0.0208236	696.791	877.026	720.204	761.149	431.062	494.872	445.32	657.883	524.787	489.088	618.18	336.215
TRINITY_DN13983_c1_g8	1269.91	0.635347	0.16118	3.94186	8.09e-05	0.00159011	1494.8	1777.05	1527.57	1719.56	1009.25	1215.94	1129.36	1166.03	942.781	1093.9	1309.94	852.697
TRINITY_DN15231_c1_g1	1729.61	0.635098	0.175944	3.60966	0.000306593	0.00432468	1848.83	2600.11	1859.87	2450.8	1622.75	1628.67	1601.21	1501.61	1360.6	1313.58	1791.77	1175.53
TRINITY_DN14089_c5_g1	383.382	0.634889	0.199325	3.18518	0.00144662	0.0140728	388.577	516.56	387.473	525.629	398.765	462.808	401.635	352.893	345.439	259.455	218.026	343.318
TRINITY_DN30393_c0_g1	183.742	0.634427	0.219637	2.88853	0.00387051	0.0289422	177.469	272.922	196.514	270.545	185.432	170.641	136.942	205.697	175.113	156.577	140.135	116.914
TRINITY_DN15085_c3_g13	597.995	0.634375	0.216665	2.92791	0.00341248	0.0264318	709.876	875.477	694.648	627.829	552.608	739.936	668.145	431.755	381.404	525.812	587.37	381.077
TRINITY_DN15730_c1_g3	1371.44	0.633976	0.187678	3.37799	0.000730167	0.00844064	1629.35	2186.96	1435.13	1738.68	1360	1320.07	1266.67	1014.21	957.647	1138.74	1419.79	990.05
TRINITY_DN15507_c5_g1	306.922	0.633666	0.203547	3.11311	0.00185125	0.0168614	335.182	321.411	429.596	503.861	221.75	290.589	280.604	273.778	242.321	233.791	329.774	220.405
TRINITY_DN7993_c0_g1	241.807	0.633196	0.216665	2.92247	0.00347265	0.0267727	255.143	354.07	201.61	260.114	265.438	354.077	301.435	221.219	196.65	172.334	147.352	172.245
TRINITY_DN15370_c6_g1	912.418	0.632828	0.189227	3.34428	0.00082495	0.00926694	1168.84	1174.81	1319.21	1060.15	607.329	863.786	924.068	781.037	619.851	798.688	972.081	659.173
TRINITY_DN14389_c6_g3	3098.46	0.631563	0.237551	2.65864	0.00784563	0.0488399	2666.81	4065.77	2896.15	5327.88	2713.16	3795.85	3651.99	2411.06	2410.08	2380.16	2826.83	2035.73
TRINITY_DN15631_c3_g1	622.26	0.63147	0.169771	3.71955	0.00019958	0.00315664	680.81	931.965	666.801	826.51	490.458	647.89	671.933	545.891	498.276	472.739	560.128	473.718
TRINITY_DN15179_c4_g7	239.152	0.631031	0.19696	3.20385	0.00135601	0.0134405	317.014	287.517	345.821	255.576	159.055	248.598	242.254	233.342	173.93	170.721	206.903	229.095
TRINITY_DN15670_c3_g2	1014.31	0.631009	0.199942	3.15596	0.00159969	0.0151101	1197.6	1865.77	1059.53	1380.71	751.134	829.269	716.929	817.861	1044.48	848.002	970.084	690.4
TRINITY_DN14574_c4_g3	692.569	0.630156	0.153425	4.10726	4e-05	0.000916068	873.497	824.069	837.697	770.481	563.994	764.114	763.165	774.687	467.534	557.765	602.989	510.839
TRINITY_DN16262_c1_g1	530.853	0.629533	0.220453	2.85563	0.00429516	0.0312365	691.447	621.102	793.852	553.941	391.996	601.167	623.866	370.38	354.117	460.212	522.404	385.75
TRINITY_DN15807_c4_g1	4132.29	0.628506	0.219855	2.85873	0.00425341	0.0310237	4527.33	5645.16	4507.22	6278.83	2724.94	3431.52	3681.95	5234.85	4214.85	3466.63	3155.84	2718.43
TRINITY_DN17104_c2_g1	3532.25	0.628495	0.185002	3.39723	0.000680711	0.00801337	4218.38	5240.95	4340.58	4384.83	3169.46	3223.24	3151.64	2891.32	2320.97	3096.74	3991.01	2357.85
TRINITY_DN16623_c0_g2	2265.37	0.62838	0.166168	3.78159	0.000155832	0.0026169	3040.87	2827.16	3160.99	2439.85	1992.94	2355.2	2200.31	1742.85	1561.49	1907.04	2261.18	1694.55
TRINITY_DN14793_c3_g8	284.962	0.627945	0.187342	3.35186	0.000802694	0.00908364	354.472	355.09	370.862	263.688	222.191	304.47	333.291	344.419	215.301	198.274	222.298	235.19
TRINITY_DN15518_c3_g1	11515.6	0.627649	0.183449	3.42138	0.000623046	0.00750789	11727.4	14142.6	15181.3	14445.9	10720.6	13620.3	13171	9256.51	8153.78	9013.15	11335.7	7419.17
TRINITY_DN15223_c1_g2	969.851	0.627175	0.186623	3.36065	0.000777586	0.00885851	1113.44	1383.95	1160.39	1470.17	660.607	830.653	739.73	958.25	769.307	875.974	1021.61	654.124
TRINITY_DN15158_c6_g4	428.991	0.626687	0.149162	4.20138	2.65e-05	0.000671097	500.478	514.241	557.888	472.742	385.974	513.526	477.682	398.215	333.264	327.244	359.26	307.381
TRINITY_DN14757_c0_g1	1549.93	0.626501	0.15937	3.93111	8.46e-05	0.00164235	1620.25	2358.68	1619.12	1948.86	1436.55	1544.11	1618.3	1564.12	1143.41	1127.99	1419.7	1198.04
TRINITY_DN14576_c5_g3	2325.14	0.626261	0.223887	2.79721	0.00515454	0.0357443	2161.84	3950.88	2203.66	3212.38	2681.67	2125.13	1803.08	2294.68	2003.93	1783.63	2192.72	1488.05
TRINITY_DN14004_c5_g3	1844.3	0.626077	0.166451	3.76133	0.000169014	0.00277041	2033.64	2602.73	2104	2279.18	1603.56	1662.48	1970.37	2029.05	1254.56	1488.66	1814.8	1288.62
TRINITY_DN15792_c2_g9	638.307	0.625241	0.179613	3.48105	0.000499455	0.0063293	656.931	893.617	585.164	935.945	633.528	665.523	739.746	560.369	485.498	511.479	502.065	489.822
TRINITY_DN15813_c6_g7	584.723	0.624924	0.193922	3.22256	0.0012705	0.0127583	639.472	950.936	496.353	776.481	611.68	592.93	566.978	526.308	468.723	464.225	502.469	420.127
TRINITY_DN12828_c2_g1	25713.2	0.624596	0.174242	3.58464	0.000337545	0.00463495	27910	32514	36499.5	36828.8	17531.1	23604.8	22756.5	24160.1	20484.2	20784.6	27223	18262.2
TRINITY_DN16208_c2_g1	146.296	0.624272	0.188484	3.31207	0.000926081	0.0101116	178.371	191.818	211.564	156.159	133.481	140.372	117.009	147.666	108.348	109.498	113.265	148.002
TRINITY_DN14441_c3_g2	9644.8	0.623834	0.184115	3.38829	0.000703298	0.00820638	10830	12263.4	14616.2	9003.52	7528.57	10030	10358.9	10790.3	6704.47	7642.11	8736.35	7233.83
TRINITY_DN16990_c13_g1	775.277	0.623734	0.1951	3.19699	0.00138868	0.0136689	898.995	1119.48	895.28	958.085	653.686	716.893	723.659	821.735	585.823	659.96	832.865	436.867
TRINITY_DN13324_c0_g1	5110.42	0.623152	0.220227	2.82959	0.00466075	0.0333224	6383.01	5515.93	7350.59	5841.21	4407	5650.21	5856.94	4026.08	3060.54	4491.82	5614.54	3127.16
TRINITY_DN8893_c0_g1	827.039	0.623125	0.201844	3.08717	0.00202072	0.0179446	957.957	958.834	1218.95	815.878	713.511	963.601	996.813	730.005	474.014	670.586	776.539	647.787
TRINITY_DN14336_c0_g2	735.402	0.62198	0.171288	3.63119	0.00028212	0.00406184	901.432	945.359	821.777	997.641	651.193	770.632	834.229	520.852	559.6	670.04	605.928	546.145
TRINITY_DN13216_c0_g1	2560.57	0.621894	0.197493	3.14894	0.00163862	0.0153682	2756.46	3272.98	3232.41	3689.09	1889.22	2633.62	2650.58	2184.9	1900.24	2250.21	2722.06	1545.02
TRINITY_DN14848_c5_g8	1730.26	0.621883	0.207477	2.99735	0.00272334	0.0226088	2293.84	2136.23	2569.28	2325.05	1085.25	1360.04	1298.08	1632.65	1307.35	1644.59	2045.72	1065.01
TRINITY_DN1772_c0_g1	346.297	0.621394	0.22478	2.76445	0.00570187	0.0384567	336.365	424.099	373.737	643.634	249.962	344.655	375.118	255.019	300.898	273.186	281.695	297.199
TRINITY_DN15602_c2_g4	958.032	0.620866	0.145462	4.26822	1.97e-05	0.00053233	1117.69	1358.43	1077.42	1176.84	1101.65	880.819	835.345	873.108	835.532	748.375	782.436	708.742
TRINITY_DN13950_c4_g1	661.334	0.618489	0.171217	3.61231	0.000303478	0.00428555	791.091	1049.87	710.758	662.628	704.379	714.299	574.088	634.215	531.518	514.126	560.427	488.618
TRINITY_DN16731_c4_g8	1723.52	0.617695	0.154892	3.9879	6.67e-05	0.00136077	2038.57	2389.37	1872.15	1891.32	1823.36	1899.56	1691.11	1735.43	1153.01	1479.78	1567.57	1141.05
TRINITY_DN16132_c1_g4	368.523	0.61741	0.19988	3.08891	0.00200894	0.0178879	371.131	453.733	352.867	623.006	331.23	410.736	343.844	364.852	291.427	256.056	292.761	330.63
TRINITY_DN15442_c1_g1	2372.18	0.617358	0.198662	3.10758	0.00188624	0.0170396	2607.8	2868.33	3093.83	3724.54	1679.86	2231.75	2359.67	1884.36	1824.25	2068.42	2608.34	1515.01
TRINITY_DN14966_c3_g9	385.016	0.616836	0.188209	3.27739	0.0010477	0.01111	500.552	429.488	556.194	466.87	321.752	417.521	370.149	280.653	298.964	327.159	395.22	255.673
TRINITY_DN14766_c2_g1	882.025	0.615518	0.197685	3.11363	0.00184799	0.0168394	895.578	1442.3	802.313	1273.29	912.508	836.869	730.359	812.031	719.271	739.93	785.86	633.984
TRINITY_DN17092_c0_g1	779.583	0.615507	0.223318	2.75618	0.005848	0.0391297	823.754	1126.52	778.488	1173.48	609.089	682.93	650.688	962.823	707.174	562.964	794.085	483.002
TRINITY_DN14943_c1_g6	829.996	0.615345	0.226892	2.71206	0.00668657	0.0432918	813.577	1291.11	737.512	1349.52	813.479	779.296	733.432	706.297	718.148	641.719	860.466	515.39
TRINITY_DN14077_c4_g2	11890.6	0.615287	0.186459	3.29985	0.000967362	0.0104533	14636	14908.1	16961.5	16671.5	8416.42	9814.59	10458.9	9573.9	8957.75	10443.3	14138.8	7705.99
TRINITY_DN16380_c2_g1	749.373	0.615258	0.157191	3.91407	9.08e-05	0.00172183	827.182	1056.17	848.133	1184.43	565.865	653.831	645.706	656.234	586.934	663.405	697.323	607.262
TRINITY_DN16959_c1_g2	353.853	0.61492	0.193148	3.18367	0.00145423	0.0141322	442.517	547.077	319.641	400.675	399.078	362.931	357.525	301.232	311.517	297.326	272.783	233.936
TRINITY_DN14543_c4_g1	156.411	0.614713	0.217787	2.82254	0.0047645	0.0338451	169.59	237.558	174.958	120.321	179.992	154.5	184.993	196.534	104.894	123.175	101.908	128.501
TRINITY_DN16438_c5_g1	246.885	0.614519	0.197607	3.1098	0.00187215	0.0169643	297.736	350.221	313.422	264.447	208.145	304.518	242.313	179.931	165.905	203.258	215.363	217.365
TRINITY_DN14907_c0_g1	214.328	0.613699	0.211652	2.89957	0.00373677	0.028261	278.02	284.397	218.105	278.142	249.059	189.747	164.355	219.96	218.12	189.587	150.186	132.261
TRINITY_DN14931_c5_g3	882.405	0.612541	0.199879	3.06456	0.00217987	0.0190432	1391.14	1231.1	1343.16	834.6	595.705	672.074	628.284	748.302	657.27	811.315	996.431	679.481
TRINITY_DN13929_c9_g3	188.671	0.612341	0.189449	3.23222	0.00122831	0.0124414	193.224	243.335	234.347	221.123	183.617	231.61	226.337	147.09	148.981	131.335	153.607	149.44
TRINITY_DN11064_c0_g1	187.37	0.611974	0.219215	2.79166	0.00524388	0.0361777	197.005	280.154	171.332	238.559	213.588	212.187	183.141	170.637	133.1	128.915	197.052	122.763
TRINITY_DN14097_c7_g2	8827.81	0.611938	0.21488	2.84781	0.00440211	0.0318744	9216.21	10282.7	11415.2	16233.6	5800.08	7584.08	7552.58	7004.38	7554.71	7518.7	9990.15	5781.29
TRINITY_DN16345_c4_g5	328.784	0.61141	0.217686	2.80868	0.00497446	0.034953	309.554	426.036	318.763	539.007	294.508	351.482	398.45	266.423	217.616	262.279	280.553	280.741
TRINITY_DN16100_c3_g2	2183.48	0.611286	0.168296	3.6322	0.000281014	0.00405191	2575.14	2986.19	2432.49	3157.42	1912.76	2052.87	1945.87	1836.97	1633.63	1821.86	2360.42	1486.15
TRINITY_DN14593_c0_g1	4480.77	0.611236	0.174121	3.51042	0.000447404	0.00578772	4600.37	6710.73	4988.47	5610.5	4726.53	4604.42	4245.88	3937.26	3246.31	3473.81	4556.17	3068.79
TRINITY_DN15281_c10_g1	23877.8	0.611115	0.195958	3.1186	0.00181712	0.016619	28415.1	33360.9	34582.4	21121.5	19630	25405.3	23897.3	23205.3	15281.5	20516.9	23761.1	17356.8
TRINITY_DN12464_c0_g1	744.455	0.610841	0.22696	2.69141	0.00711515	0.0452996	767.467	1225.78	684.152	991.536	866.468	567.237	583.091	845.629	643.771	543.296	704.024	511.009
TRINITY_DN15523_c2_g4	684.128	0.610477	0.179359	3.40366	0.000664886	0.00786172	847.082	909.701	959.096	691.805	699.382	720.027	615.7	530.536	465.903	559.996	692.91	517.4
TRINITY_DN14716_c7_g5	1380.93	0.61025	0.201751	3.02477	0.00248819	0.0211422	1301.17	2079.86	1549.04	1915.24	1104.33	1221.63	1255.54	1659.73	1092.06	1051.76	1391.94	948.87
TRINITY_DN15390_c4_g3	2106.67	0.609968	0.195697	3.1169	0.00182764	0.0166846	2390.09	3529.89	2458.34	3288.74	1587.71	1314.39	1282.68	1786.15	1918.59	1921.28	2299.6	1502.64
TRINITY_DN14941_c6_g4	358.424	0.609624	0.186474	3.26922	0.00107845	0.0113514	438.813	513.287	363.329	457.837	408.299	300.135	281.21	374.882	251.404	296.829	342.976	272.085
TRINITY_DN12990_c0_g1	1779.72	0.609227	0.218825	2.78409	0.00536786	0.0368158	2158.74	2345.81	2284.26	2671.33	1250.17	1720.94	1548.56	1172.96	1318.95	1693.09	2136.59	1055.26
TRINITY_DN14469_c1_g2	270.266	0.608874	0.176751	3.44481	0.000571466	0.00701387	353.898	346.369	362.796	287.942	202.682	276.76	277.329	246.712	201.712	188.086	249.988	248.918
TRINITY_DN14277_c8_g2	930.09	0.608652	0.170387	3.57218	0.000354016	0.00479489	917.668	1338.06	919.112	1164.22	1027.65	1075.23	897.609	980.849	765.735	734.274	760.635	580.043
TRINITY_DN14916_c5_g1	385.025	0.608313	0.182075	3.341	0.000834762	0.00931924	437.35	442.045	484.21	569.053	336.754	403.842	386.974	291.917	363.58	305.634	350.888	248.049
TRINITY_DN15385_c12_g1	1261.72	0.608294	0.215817	2.81857	0.00482382	0.034096	1276.86	1793.09	1189.38	1925.49	1404.87	1115.84	1048.18	1330.48	1122.18	1020.12	1197.9	716.246
TRINITY_DN15263_c5_g4	1907.44	0.607721	0.219809	2.76476	0.00569643	0.0384565	1551.49	2749.61	1530.3	2891.91	2164.22	2140.75	1971.07	2167.58	1537.09	1347.02	1583.34	1254.9
TRINITY_DN15049_c7_g3	394.246	0.607095	0.205411	2.95551	0.00312153	0.0248958	420.844	481.029	522.949	448.217	402.446	312.376	374.043	540.759	269.241	311.035	256.571	391.443
TRINITY_DN14364_c7_g5	1678.45	0.607045	0.223568	2.71526	0.00662242	0.0429604	1493.24	2157.39	1439.6	3049.84	1596.09	1732.87	1727.65	1602.5	1386.3	1328.45	1473.92	1153.59
TRINITY_DN14597_c3_g2	2573.21	0.6064	0.190814	3.17797	0.00148313	0.0143429	3539.87	4004.21	3585.1	2827.01	1752.84	1900.56	1836.52	2260.64	1964.77	2217.81	3110.22	1879
TRINITY_DN17126_c8_g1	1187.08	0.606298	0.184125	3.29285	0.000991759	0.0106532	1538	1535.35	1550.4	1259.66	1019.71	1280.1	1255.38	937.37	821.372	1023.81	1232.37	791.444
TRINITY_DN14086_c4_g1	376.34	0.606162	0.225034	2.69365	0.00706748	0.0451116	392.479	395.765	533.322	488.539	305.068	442.137	478.08	289.572	235.431	298.379	387.138	270.173
TRINITY_DN14361_c7_g1	23370.3	0.605171	0.170998	3.53906	0.000401558	0.00529807	27765.3	32943.8	28058.3	28153.2	20531.1	22516.7	21604.2	22003.8	16786.7	19625.7	25499.2	14955.4
TRINITY_DN14952_c1_g1	1184	0.605044	0.172067	3.51634	0.000437543	0.0056935	1221.6	1685.18	1214.56	1780.95	1068.54	1124.46	1158.68	1074.4	829.966	1040.93	1108.07	900.612
TRINITY_DN15291_c0_g1	523.609	0.603708	0.213272	2.83069	0.00464471	0.0332436	506.611	821.888	556.134	550.425	483.96	663.536	466.426	630.471	351.986	421.822	496.798	333.25
TRINITY_DN14650_c5_g6	879.563	0.603496	0.183347	3.29155	0.000996368	0.0106912	1156.11	1306.11	1224.48	1056.38	625.312	693.786	675.982	691.803	733.282	891.931	961.852	537.724
TRINITY_DN15944_c4_g1	271.488	0.603307	0.186934	3.22738	0.00124928	0.0126088	300.403	322.87	296.926	420.418	230.884	297.371	300.226	208.777	209.208	216.969	210.629	243.179
TRINITY_DN14384_c2_g5	1519.1	0.603148	0.148478	4.0622	4.86e-05	0.00107315	2000.02	2175.26	1962.02	1984.66	1054.36	1274.7	1201.36	1226.56	1287.27	1369.56	1615.85	1077.57
TRINITY_DN14280_c1_g4	717.622	0.602864	0.19422	3.10402	0.00190911	0.0172057	738.578	917.618	787.956	1132.43	572.316	738.883	820.246	549.163	519.209	547.112	659.025	628.928
TRINITY_DN16210_c1_g9	1670.21	0.602633	0.163433	3.68734	0.000226611	0.00346593	1595.44	2321.5	1714.05	2317.78	1592.47	1796.37	1817.96	1653.43	1254.05	1325.14	1472.7	1181.65
TRINITY_DN14825_c7_g7	6609.24	0.601215	0.207909	2.89171	0.00383146	0.0287326	7351.21	5704.18	9348.63	10360.3	4988.65	6838.23	6760.5	6361.91	6442.72	4915.53	5761.69	4477.4
TRINITY_DN14752_c3_g2	1033.9	0.600886	0.177055	3.39377	0.000689368	0.00808655	1221.31	1302.2	1369.62	1419.58	756.903	958.569	971.593	901.316	806.838	916.371	1123.61	658.866
TRINITY_DN16456_c5_g3	1491.86	0.600642	0.187602	3.20167	0.00136632	0.0135157	1625.99	2250.54	1445.79	2165.54	1436.36	1318.36	1256.21	1466.99	1264.44	1156.89	1515.39	999.883
TRINITY_DN16482_c3_g4	600.955	0.599263	0.205202	2.92035	0.00349638	0.0268931	652.356	808.638	647.355	984.065	451.977	510.06	557.315	558.282	575.929	457.167	632.472	375.848
TRINITY_DN14881_c2_g4	1768.12	0.599122	0.199212	3.00746	0.00263444	0.0220829	1835.23	2449.33	1698.28	2398.16	1595.87	1636.46	1664.25	2408.12	1506.18	1397.47	1542.63	1085.46
TRINITY_DN11306_c0_g1	1156.06	0.599053	0.199641	3.00066	0.00269399	0.0224257	1326.13	1831.86	1254.36	1530.3	1050.66	1023.05	855.246	1076.21	925.854	1016.11	1277.3	705.717
TRINITY_DN15890_c9_g1	237.037	0.59904	0.159947	3.74524	0.000180223	0.00290387	254.902	271.584	313.89	334.975	205.474	231.943	223.885	234.744	210.103	180.275	174.192	208.479
TRINITY_DN15854_c3_g1	1452.53	0.599036	0.151986	3.9414	8.1e-05	0.00159157	1649.89	2112.24	1489.49	1753.73	1479.29	1429.68	1292.9	1601.38	1291.45	1130.96	1181.99	1017.37
TRINITY_DN14223_c4_g2	405.569	0.598565	0.15872	3.77121	0.000162458	0.00269404	454.348	483.242	519.472	553.821	315.109	405.059	427.367	383.695	383.121	332.24	290.847	318.501
TRINITY_DN16748_c4_g1	1583.77	0.598446	0.213985	2.79667	0.00516316	0.0357822	1880.04	2494.61	1888.15	2219.13	1015.26	1119.13	1052.43	1733.38	1321.17	1463.17	1738.08	1080.69
TRINITY_DN15439_c1_g1	379.566	0.598213	0.183825	3.25424	0.00113695	0.0117931	463.06	478.092	471.741	555.105	264.173	382.093	368.713	270.613	264.608	330.411	383.516	322.662
TRINITY_DN14950_c1_g1	241.329	0.597851	0.21761	2.74735	0.00600793	0.0399744	334.381	195.625	296.313	339.272	235.455	265.021	254.45	207.06	229.668	165.601	152.789	220.306
TRINITY_DN15587_c4_g10	1400.87	0.597185	0.198957	3.00159	0.00268578	0.0223717	1838.82	2221.23	1670.01	1753.78	1054.26	1112.21	934.417	1276.51	1311.53	1260.78	1547.55	829.351
TRINITY_DN16201_c4_g6	2874.72	0.596932	0.167237	3.56938	0.000357833	0.00483671	3912.02	3648.42	3828.9	2981.15	2269.47	2882.33	2744.22	2723.95	2037.94	2581.79	2878.45	2007.98
TRINITY_DN14841_c3_g3	1683.08	0.596588	0.210883	2.829	0.00466941	0.0333588	1928.22	1756.39	2131.98	2614.63	1324.76	1807.9	1875.36	1180.48	1202.91	1356.45	1804.27	1213.6
TRINITY_DN15962_c4_g1	557.18	0.596449	0.20035	2.97704	0.00291044	0.0236101	564.938	689.861	584.19	939.614	540.758	520.078	614.304	396.71	462.69	413.739	500.297	458.979
TRINITY_DN14773_c5_g5	678.559	0.596131	0.14803	4.0271	5.65e-05	0.00120062	654.915	912.939	686.446	742.472	787.877	835.87	707.547	833.878	459.977	522.935	492.543	505.316
TRINITY_DN16910_c2_g6	1233.25	0.596025	0.220531	2.70268	0.00687828	0.0442735	1448.68	2074.36	1347.35	1861.33	805.301	829.381	819.482	1158.66	1129.95	1094.64	1445.15	784.676
TRINITY_DN15587_c4_g5	1384.84	0.595439	0.182307	3.26614	0.00109024	0.0114425	1687.96	2071.84	1459.39	1248.48	1540.02	1551.49	1282.55	1492.7	1061	1024.98	1282.57	915.095
TRINITY_DN15216_c5_g1	340.299	0.594945	0.213273	2.78959	0.00527744	0.0363462	318.825	424.01	297.836	503.764	382.931	385.597	453.992	297.944	300.137	264.098	230.377	224.077
TRINITY_DN14889_c5_g1	177.595	0.594936	0.201152	2.95765	0.00309995	0.0247834	197.03	244.497	177.634	195.907	171.779	210.122	159.016	234.371	110.239	128.905	156.407	145.231
TRINITY_DN14875_c2_g1	734.456	0.59448	0.192809	3.08325	0.0020475	0.0181581	831.085	1087.91	675.936	1046.83	819.789	665.919	613.307	660.889	608.099	586.965	718.253	498.487
TRINITY_DN14579_c6_g4	443.903	0.594323	0.190158	3.12542	0.00177554	0.0163213	529.647	505.731	614.797	738.198	278.11	394.062	381.166	302.422	390.897	370.313	477.632	343.864
TRINITY_DN30651_c0_g1	70.7515	0.594253	0.216655	2.74286	0.00609071	0.0403365	80.0253	101.667	87.2451	115.437	53.6268	44.8333	59.3061	53.4641	59.6562	67.769	66.4591	59.5281
TRINITY_DN16873_c0_g4	2673.35	0.593599	0.165492	3.58687	0.000334669	0.004605	2750.59	3968.96	2760.09	3641.15	2842.21	2698.31	2544.57	2180.86	1991.45	2313.29	2328.46	2060.25
TRINITY_DN14022_c13_g1	339.95	0.593518	0.154516	3.84114	0.000122464	0.00217601	375.142	450.187	445.478	500.329	272.673	307.238	307.744	247.762	265.497	311.407	312.704	283.246
TRINITY_DN15087_c4_g3	1134.35	0.59288	0.194049	3.05531	0.00224825	0.0195547	1204.68	1652.11	1172.47	1651.89	1017.34	966.337	884.502	1296.1	957.87	884.457	1146.41	778.063
TRINITY_DN11945_c0_g2	2581.97	0.592274	0.187285	3.16242	0.00156463	0.0149064	3007.29	3652.95	3196.42	2509.88	2471.29	2680	2468.78	2790.49	1792.89	2221.77	2642.67	1549.16
TRINITY_DN14163_c4_g6	257.904	0.591289	0.183509	3.22212	0.00127245	0.012765	304.658	363.122	349.204	315.135	204.513	227.618	196.692	247.816	242.005	214.276	266.956	162.853
TRINITY_DN14666_c3_g5	257.962	0.591192	0.207205	2.85317	0.00432853	0.0314562	320.245	331.089	255.506	420.232	192.253	248.18	262.369	184.449	218.374	204.14	269.466	189.237
TRINITY_DN34228_c0_g1	657.746	0.590777	0.201628	2.93004	0.00338922	0.0262925	659.386	745.129	788.638	1144.17	488.132	637.634	640.091	574.003	517.47	553.448	674.49	470.359
TRINITY_DN14092_c2_g1	507.923	0.590548	0.186782	3.1617	0.00156853	0.0149292	499.74	646.1	577.808	784.801	392.022	523.935	522.917	482.449	444.315	409.431	471.799	339.76
TRINITY_DN15224_c4_g1	159.558	0.590541	0.187201	3.15458	0.0016073	0.0151603	161.045	170.678	171.879	188.996	159.07	223.931	209.898	171.753	131.723	109.917	97.1235	118.68
TRINITY_DN14448_c12_g3	794.785	0.590482	0.181629	3.25103	0.00114989	0.0118524	944.837	987.879	955.058	1435.23	559.427	527.945	654.243	606.821	684.015	750.925	834.573	596.459
TRINITY_DN5388_c0_g1	309.326	0.590436	0.218777	2.6988	0.00695903	0.0446343	333.322	461.39	298.482	323.472	309.956	429.675	347.974	265.324	211.841	255.572	288.992	185.911
TRINITY_DN16484_c2_g4	1459.88	0.590238	0.141638	4.16723	3.08e-05	0.00075589	1685.64	1985.24	1723.69	1918.6	1196.05	1414.05	1383.68	1353.05	1242.29	1239.84	1381.12	995.283
TRINITY_DN16235_c9_g1	954.026	0.589866	0.175062	3.36948	0.000753105	0.00863451	1065.69	1278.47	1252.65	1449.87	834.038	733.871	639.079	839.267	726.44	919.702	1008.46	700.775
TRINITY_DN15726_c3_g5	413.732	0.589376	0.200676	2.93695	0.00331455	0.0259053	491.736	503.627	511.098	725.276	255.936	322.375	404.661	267.313	322.81	381.721	422.407	355.829
TRINITY_DN15687_c3_g1	1951.77	0.589094	0.184926	3.18556	0.00144474	0.0140728	2406.05	2683.79	2484.44	2783.72	1342.16	1662.35	1702.52	1467.74	1333.25	1787.37	2317.42	1450.38
TRINITY_DN17092_c5_g2	780.487	0.588859	0.177246	3.32227	0.000892877	0.00980833	912.242	921.193	948.975	854.452	751.104	928.21	947.789	679.279	492.951	630.8	761.434	537.412
TRINITY_DN39526_c0_g1	130.668	0.588494	0.190613	3.08738	0.00201931	0.0179401	156.065	153.404	140.329	175.481	125.429	158.25	130.038	113.083	86.5829	117.474	110.812	101.067
TRINITY_DN12651_c0_g1	246.07	0.587464	0.202297	2.90396	0.00368473	0.0279438	266.139	247.012	305.729	353.687	183.799	265.28	305.299	247.311	232.579	182.541	180.096	183.374
TRINITY_DN14758_c4_g1	631.499	0.586487	0.162733	3.60398	0.000313384	0.00438192	653.595	859.183	775.693	810.972	598.121	663.768	590.678	560.723	411.721	556.154	608.023	489.358
TRINITY_DN12804_c0_g1	2422.91	0.586385	0.134103	4.37265	1.23e-05	0.00037722	2775.45	3060.17	2655.02	3387.98	2379.97	2357.17	2324.71	2223.41	1983.89	2061.02	2187.35	1678.74
TRINITY_DN14074_c3_g2	557.551	0.586245	0.201378	2.91117	0.00360083	0.0275049	710.237	743.491	616.303	847.688	431.705	408.208	460.284	527.264	473.392	476.286	652.988	342.76
TRINITY_DN14736_c6_g1	1145.56	0.582643	0.154307	3.77586	0.000159456	0.00265533	1373.33	1299.74	1448.42	1050.81	1143.48	1346.69	1400.53	1225.85	750.06	932.928	961.63	813.273
TRINITY_DN16394_c2_g3	261.208	0.581263	0.206257	2.81815	0.00483017	0.0341287	309.731	335.479	255.07	412.135	179.074	222.336	308.263	236.593	211.25	236.569	221.144	206.851
TRINITY_DN13545_c0_g1	5544.49	0.581053	0.199897	2.90676	0.0036519	0.0277989	7058.36	6138.9	7870.39	5985.39	4875.55	5834.93	5774.86	4906.39	3283.5	4931.99	6093.46	3780.13
TRINITY_DN14950_c0_g1	5942.54	0.579951	0.206687	2.80593	0.0050171	0.0351374	7403.73	4937.9	8031.47	5880.05	5985.87	7986.93	7817.58	5704.3	5174.72	3813.96	3577.04	4996.94
TRINITY_DN15372_c1_g1	1340.43	0.579465	0.160344	3.61387	0.000301655	0.00426587	1529.56	1866.58	1398.65	1768.13	1322.08	1219.09	1273.88	1313.28	1001.13	1126.25	1353.77	912.745
TRINITY_DN14940_c0_g4	3075.33	0.578033	0.173786	3.32612	0.000880633	0.00972216	3475	4278.88	3596.02	4229.47	2577.39	2804.07	2723.49	2782.29	2769.34	2667.06	3170.86	1830.04
TRINITY_DN16844_c4_g4	2157.81	0.577733	0.16845	3.4297	0.000604258	0.00733483	2489.69	3133.79	2284.85	2589.89	2141.92	1967.84	1991.05	2257.76	1554.16	1768.79	2240.23	1473.72
TRINITY_DN518_c0_g1	642.217	0.576881	0.197058	2.92747	0.00341734	0.0264591	694.936	682.51	828.86	986.571	477.215	625.686	718.617	550.307	489.52	518.402	677.09	456.889
TRINITY_DN15229_c8_g6	360.693	0.576645	0.178009	3.23942	0.00119773	0.0122043	408.986	507.229	420.899	529.985	240.496	312.891	308.704	347.086	337.491	276.796	362.004	275.753
TRINITY_DN14125_c4_g10	192.667	0.575796	0.214891	2.67948	0.00737361	0.0465493	190.937	231.645	180.795	293.356	154.502	244.947	206.657	210.685	168.909	160.635	135.555	133.382
TRINITY_DN10912_c0_g1	1416.76	0.574654	0.183921	3.12446	0.00178133	0.016367	1460.03	2130.66	1463.78	1775.04	1519.68	1434.56	1250.24	1380.63	1142.71	1159.16	1406.1	878.555
TRINITY_DN16387_c7_g1	6134.47	0.574623	0.190759	3.0123	0.00259278	0.0218407	7679.23	8581.63	7881.45	7055.21	5855.44	5086.47	5255.08	5266.76	4100.86	5428.89	7310.76	4111.85
TRINITY_DN13926_c5_g5	3189.29	0.574546	0.190586	3.01462	0.00257299	0.0217051	3026.63	4609.03	3144.35	3885.15	3419.69	3717.97	3655.53	2964.63	2540.76	2375.07	3044.4	1888.22
TRINITY_DN15945_c6_g2	953.722	0.574498	0.174768	3.2872	0.00101188	0.0108168	1194.58	1419.75	958.019	1120.38	900.9	1034.28	962.755	702.036	735.207	764.175	903.517	749.079
TRINITY_DN15132_c0_g3	2351.22	0.57412	0.189857	3.02397	0.00249484	0.0211897	2382.73	3588.73	2215.03	3161.76	2623.9	2310.6	2211.33	2097.88	1794.4	1879.37	2333.06	1615.91
TRINITY_DN10248_c0_g1	335.584	0.573674	0.187282	3.06315	0.00219019	0.019125	346.61	442.291	382.462	332.159	358.101	420.256	422.95	312.496	200.882	273.481	232.761	302.558
TRINITY_DN14121_c2_g1	3948.43	0.573504	0.174612	3.28444	0.00102184	0.010894	4269.9	5663.08	4821.47	5296.52	3564.71	3534.96	3581.72	3172.27	2949.15	3370.89	4445.79	2710.74
TRINITY_DN15116_c1_g12	5864.74	0.571385	0.207069	2.75939	0.00579091	0.0388858	7944.92	6972.72	7976.09	5588.77	6296.59	5765.68	5904.26	4754.77	3761.44	5082.94	6555.13	3773.59
TRINITY_DN14101_c5_g1	653.945	0.571228	0.160059	3.56886	0.000358537	0.00484293	727.891	868.564	714.849	652.5	745.367	750.745	638.992	749.812	412.847	508.494	597.993	479.285
TRINITY_DN15336_c0_g1	169.651	0.571197	0.213982	2.66937	0.00759947	0.0476958	177.054	235.917	192.983	186.062	162.269	229.579	192.587	126.494	113.075	136.323	133.012	150.462
TRINITY_DN15898_c5_g2	1305.76	0.571164	0.172783	3.30567	0.000947499	0.0102778	1689.53	1474.98	1817.01	1322.64	1062.49	1500.22	1343.27	1211.26	884.268	1080.55	1254.06	1028.86
TRINITY_DN14820_c4_g1	971.298	0.57112	0.190864	2.99228	0.00276898	0.0228637	986.066	1454.05	872.44	1236.3	1013.06	1192.13	1063.62	779.269	743.014	767.724	796.461	751.435
TRINITY_DN15535_c5_g1	10268.2	0.570977	0.182491	3.1288	0.00175524	0.0161572	11214.8	12603.8	14239	12119.9	6446.87	11187.7	11281	10347.5	8510.83	7968.96	8942.1	8356.18
TRINITY_DN17014_c1_g1	2119.37	0.570697	0.148834	3.83444	0.00012585	0.0022203	2421.88	2751.05	2435.39	3008.75	1679.2	1916.54	1935.63	2134.75	1795.8	1749.58	2086.48	1517.42
TRINITY_DN15710_c3_g1	969.378	0.570677	0.185368	3.07863	0.00207957	0.0183769	1119.94	1286.51	1264.73	783.389	907.346	1073.52	1067.5	1127.75	614.902	730.992	819.368	836.582
TRINITY_DN16030_c12_g2	351.091	0.570559	0.182171	3.132	0.00173618	0.0160187	366.158	543.909	348.143	522.544	335.525	326.669	282.012	296.643	308.564	310.617	275.688	296.62
TRINITY_DN15549_c4_g5	1305.5	0.5704	0.139021	4.10299	4.08e-05	0.000928882	1521.95	1641.77	1651.48	1828.92	1119.52	1184.99	1227.8	1013.99	1143.59	1072.93	1295.07	964.023
TRINITY_DN14241_c7_g6	600.284	0.570045	0.20991	2.71567	0.00661414	0.0429347	592.611	849.977	545.941	998.505	504.043	602.17	579.093	520.268	497.681	540.313	567.131	405.672
TRINITY_DN15463_c2_g6	15051.5	0.569759	0.212349	2.68313	0.00729377	0.0461413	18678.5	23091.5	17349.2	18424.1	13897.1	12642.7	10411	13878.4	13780.7	13019.1	17205.4	8240.4
TRINITY_DN14087_c4_g4	1448.55	0.569556	0.197035	2.89063	0.00384471	0.0287926	1391.72	2153.17	1291.98	2215.69	1268.19	1301.98	1590.16	1426.69	1163.21	1253.95	1067.75	1258.11
TRINITY_DN14301_c1_g1	396.069	0.569151	0.195101	2.91722	0.00353168	0.0271212	398.989	444.928	431.128	635.646	330.083	371.743	468.47	387.722	326.429	299.552	281.047	377.094
TRINITY_DN13917_c0_g1	830.294	0.568831	0.170211	3.34193	0.000831995	0.00930699	898.046	1141.47	848.798	938.609	1037.07	840.796	771.856	906.777	701.816	669.517	702.891	505.877
TRINITY_DN14413_c3_g4	1358.13	0.568204	0.181622	3.12851	0.00175696	0.0161655	1578.19	1541.68	1747.28	1681.71	1297.2	1458.24	1592.28	982.029	1042.01	1196.73	1296.88	883.282
TRINITY_DN815_c0_g1	962.259	0.568151	0.206458	2.75189	0.00592525	0.0395342	836.978	1502.96	973.968	1226.45	952.691	1029.56	962.886	999.214	763.97	812.597	920.701	565.124
TRINITY_DN16271_c2_g1	946.108	0.566844	0.178619	3.17348	0.00150622	0.0144818	1058.08	1437.65	936.341	1222.98	1000.72	935.537	921.109	698.502	784.833	798.033	871.488	688.02
TRINITY_DN15034_c4_g5	441.823	0.566573	0.203344	2.78627	0.00533181	0.0366445	446.126	670.97	456.672	605.042	417.027	390.587	358.121	489.999	477.766	337.572	339.503	312.492
TRINITY_DN16156_c5_g1	6294.39	0.565653	0.184994	3.05768	0.00223055	0.0194092	8382.73	7253.15	10130.5	8334.94	3724.97	4631.11	4867.37	5163.23	5268.85	5689.47	7463.01	4623.32
TRINITY_DN14882_c0_g5	1075.71	0.563835	0.157902	3.57079	0.000355909	0.00481725	1309.19	1481.35	1325.99	1773	626.332	762.185	795.753	854.944	938.757	1011.66	1111.08	918.295
TRINITY_DN14045_c0_g1	359.126	0.563644	0.212275	2.65526	0.00792484	0.0492098	392.975	580.345	385.561	516.197	280.852	253.037	267.646	363.927	307.959	334.084	390.283	236.649
TRINITY_DN16431_c7_g3	768.025	0.563444	0.181878	3.09793	0.00194877	0.0174617	918.788	918.242	974.338	930.063	628.884	770.262	967.263	575.46	528.02	693.764	685.871	625.342
TRINITY_DN14557_c2_g2	518.746	0.562765	0.185517	3.0335	0.00241736	0.0207264	652.129	711.699	735.392	533.425	384.777	488.478	534.115	398.942	360.751	465.336	539.27	420.632
TRINITY_DN17013_c4_g5	1359.71	0.56248	0.189601	2.96665	0.00301063	0.0242321	1676.69	1606.26	1923.65	1593.63	1066.49	1307.91	1346.96	1185.79	983.626	1208.79	1550.73	865.967
TRINITY_DN14247_c1_g2	1194.6	0.562403	0.208312	2.69981	0.006938	0.0445425	1446.86	1152.39	1471.49	1084.6	1237.25	1694.28	1775.81	978.798	738.446	901.412	946.273	907.542
TRINITY_DN14722_c4_g4	1175.78	0.561829	0.16218	3.46424	0.000531729	0.00662015	1256.28	1680.04	1110.67	1456.84	1170.13	1242.65	1262.05	1201.35	864.121	944.57	1095.81	824.871
TRINITY_DN14090_c4_g1	916.936	0.561434	0.187501	2.9943	0.00275078	0.0227796	1117.18	1204.47	1282.64	1201.89	587.165	831.817	778.225	739.229	665.154	808.227	1100.35	686.878
TRINITY_DN15854_c5_g7	985.128	0.560559	0.169729	3.30267	0.000957674	0.0103655	988.076	1535.95	1059.98	962.905	981.038	1089.09	1061.6	1059.62	802.583	729.946	829.319	721.426
TRINITY_DN14925_c1_g3	493.207	0.560433	0.209892	2.6701	0.00758276	0.047621	488.885	592.423	529.759	804.625	391.906	508.321	554.812	409.562	379.518	425.361	503.049	330.261
TRINITY_DN15463_c2_g3	855.377	0.560307	0.13827	4.05227	5.07e-05	0.00110829	1033.88	1194.4	950.687	1006.72	808.076	806.845	788.131	834.488	630.4	751.766	813.957	645.177
TRINITY_DN12886_c0_g1	203.356	0.560232	0.191424	2.92665	0.00342638	0.0265188	243.952	250.382	239.542	169.015	210.763	206.902	220.065	285.688	148.008	171.291	156.773	137.897
TRINITY_DN14220_c9_g1	409.325	0.560176	0.189789	2.95157	0.00316162	0.0251048	448.057	536.94	437.704	530.045	378.7	463.121	480.523	311.189	327.275	305.948	409.345	283.055
TRINITY_DN15683_c8_g4	1464.25	0.559981	0.195736	2.8609	0.00422441	0.0308348	1547.8	2254.1	1437.94	1978.67	1659.54	1372.47	1155.71	1268.25	1237.96	1152.94	1487.3	1018.33
TRINITY_DN15525_c3_g11	970.575	0.559543	0.17799	3.14368	0.00166837	0.0155592	1027.06	1489.98	876.012	1206.14	1001.76	1094.89	992.79	838.994	759.218	804.896	823.128	732.03
TRINITY_DN14547_c3_g1	627.489	0.559172	0.127222	4.39523	1.11e-05	0.000344311	721.308	750.216	713.13	719.327	694.46	610.037	701.144	650.582	544.957	522.567	450.168	451.968
TRINITY_DN14098_c6_g1	16576.6	0.558836	0.188033	2.97201	0.00295861	0.0239131	19628.7	22767.5	18368.6	22693.6	15127.2	13947.6	13538.8	16188.8	12776.5	13308.3	19721.3	10852.9
TRINITY_DN14448_c12_g2	3147.87	0.55805	0.143638	3.88512	0.000102279	0.00189262	3741.93	4722.89	3855.64	4097.49	2461	2518.05	2239.79	2986.4	2581.69	2920.58	3075	2573.98
TRINITY_DN16458_c7_g1	1192.54	0.557652	0.18133	3.07535	0.00210255	0.0185375	1234.23	1729.93	1161.22	1460.97	1416.89	1119.49	1235.94	1155.23	872.453	939.687	1182.84	801.643
TRINITY_DN14206_c4_g1	2678.21	0.557635	0.208484	2.67471	0.00747936	0.0470459	2866.01	4168.7	3018.77	3502.68	2504.66	2509.22	2334.36	2022.63	2214.16	2524.29	2956.55	1516.53
TRINITY_DN14281_c0_g6	1346.67	0.556724	0.180143	3.09046	0.00199845	0.0178105	1657.65	1704.83	1551.42	1643.48	1287.19	1494.41	1381.01	979.837	877.35	1284.44	1306.51	991.91
TRINITY_DN14671_c3_g1	3641.33	0.556157	0.189602	2.93328	0.00335397	0.0260806	4596.01	4596.87	4612.94	4936.08	3119.79	2948.69	2947.37	3187.72	2505.16	3462.29	4394.68	2388.4
TRINITY_DN16383_c5_g1	217.444	0.556051	0.191113	2.90953	0.00361967	0.0276276	271.85	257.078	262.724	246.38	168.14	210.975	254.44	228.185	143.677	172.616	225.43	167.836
TRINITY_DN9637_c0_g1	268.97	0.555894	0.194092	2.86407	0.0041824	0.0305955	335.35	347.698	266.994	311.889	345.407	245.773	295.31	222.138	191.416	229.487	183.212	252.961
TRINITY_DN14276_c9_g3	830.8	0.555336	0.164704	3.37172	0.000747007	0.00859037	1041.97	1054.23	1132.47	1200.56	592.615	614.791	691.046	624.059	680.604	714.63	993.365	629.252
TRINITY_DN15925_c8_g7	987.724	0.554977	0.166127	3.34067	0.00083577	0.00932526	1165.34	1450.37	936.508	1135.9	1086.14	945.445	938.761	1003.36	899.353	769.142	849.528	672.847
TRINITY_DN15993_c4_g2	437.889	0.554473	0.165952	3.34116	0.000834283	0.00931924	431.55	549.657	515.491	654.601	372.105	414.654	477.009	377.096	350.33	347.915	375.06	389.204
TRINITY_DN15876_c5_g2	1087.41	0.554247	0.169911	3.26198	0.00110636	0.0116022	1426.83	1435.05	1629.22	1020.64	927.111	978.918	940.288	932.395	798.67	973.776	1105.98	880.054
TRINITY_DN14480_c6_g5	218.444	0.554224	0.161332	3.43531	0.000591876	0.0072198	224.309	256.069	243.332	289.513	210.774	235.51	227.219	247.831	184.5	182.912	145.8	173.554
TRINITY_DN14024_c3_g1	1740.66	0.55401	0.160192	3.45842	0.000543356	0.00673958	2187.06	1914.2	2254.87	1669.89	1857.17	2052.77	1997.58	1483.96	1277.83	1460.24	1495.64	1236.76
TRINITY_DN14242_c6_g1	349.608	0.553403	0.186747	2.96338	0.00304279	0.0243951	351.383	500.633	371.865	552.039	307.686	288.622	354.64	260.23	283.875	290.236	323.048	311.038
TRINITY_DN15148_c1_g3	949.934	0.55302	0.195781	2.82469	0.00473264	0.033679	1181.42	1072.42	1449.4	1244.85	676.838	876.641	894.469	627.715	754.649	878.262	1079.75	662.809
TRINITY_DN14008_c1_g11	1256.19	0.552997	0.145658	3.79655	0.000146722	0.00249708	1457.41	1643.5	1288.06	1413.64	1243.14	1334.28	1379.47	1356.89	809.814	1032.48	1147.94	967.663
TRINITY_DN14346_c6_g4	2519.61	0.552674	0.147328	3.75131	0.000175912	0.00285524	2630.82	3426.5	2594.84	3421.67	2435.08	2391.88	2406.6	2696.9	2010.18	2009.05	2337.99	1873.75
TRINITY_DN15852_c2_g1	329.188	0.552155	0.186776	2.95624	0.00311412	0.0248467	352.124	443.75	342.168	455.651	304.488	368.88	353.043	243.661	243.482	292.107	304.04	246.863
TRINITY_DN15014_c6_g1	1506.69	0.552034	0.201275	2.74268	0.00609398	0.0403365	1908.36	2405.13	1549.91	1606.88	1587.25	1451.09	1272.87	1200.56	1137.45	1278.53	1661.47	1020.72
TRINITY_DN15307_c4_g1	1549.7	0.551505	0.166897	3.30446	0.0009516	0.0103164	1593.12	2205.5	1475.7	1851.62	1676.47	1807.41	1703.68	1421.91	1326.41	1204.88	1301.32	1028.39
TRINITY_DN14136_c6_g7	5068.5	0.550362	0.151435	3.63431	0.000278726	0.00403226	5910.44	6572.61	5717.37	6917.01	4564.12	4800.85	4677.11	4508.51	3713.16	4448.66	5341.33	3650.85
TRINITY_DN14256_c7_g5	1045.14	0.550103	0.154598	3.55829	0.000373277	0.00498781	1262.37	1290.25	1293.92	1101.1	1007.97	1201.33	1017.63	982.831	701.588	839.243	1039.29	804.115
TRINITY_DN36239_c0_g1	647.53	0.54998	0.19099	2.87962	0.00398152	0.0295721	703.846	777.042	866.666	914.856	460.812	602.686	617.504	596.244	435.336	578.791	730.168	486.415
TRINITY_DN14665_c4_g2	817.048	0.549319	0.178217	3.0823	0.00205407	0.0182082	1021.59	1097.44	1000.54	763.466	759.929	876.936	818.452	808.765	638.044	694.708	819.363	505.341
TRINITY_DN15363_c5_g1	2949.82	0.549055	0.194112	2.82855	0.00467588	0.0333716	2958.3	4528.56	2648.76	4073.68	3104.72	2475.67	2523.64	3378.39	2380.99	2447.83	2638.74	2238.59
TRINITY_DN14887_c5_g3	1919.42	0.548796	0.137562	3.98944	6.62e-05	0.00135756	2190.73	2481.36	2547.01	1988.73	1621.75	1897.25	1890.38	2121.91	1649.27	1621.71	1481.69	1541.22
TRINITY_DN14224_c0_g1	8210.93	0.547909	0.204311	2.68174	0.00732394	0.0462879	10541.8	10583.2	11127.7	8005.07	6960.41	7270.63	7315.17	9185.58	6168.24	6827.61	9513.22	5032.54
TRINITY_DN15133_c6_g1	23920.3	0.547826	0.173194	3.16308	0.0015611	0.014887	26563.1	27558.8	33944.6	32904.3	16183	23303.2	23567.5	20267.5	19502.7	20803.6	24817.3	17628.2
TRINITY_DN15291_c5_g3	3662.55	0.54724	0.195605	2.79768	0.00514717	0.0357365	3973.14	5504.5	3712.49	4624.04	4003.48	3589.1	3419.22	2932.06	2565.03	3461.63	3757.07	2408.82
TRINITY_DN15349_c2_g4	3714.25	0.546649	0.19626	2.78532	0.00534742	0.0367175	3970.43	5401.05	3983.64	4752.83	3356.52	3819.35	3344.14	3543.21	2660.39	3228.55	4214.3	2296.55
TRINITY_DN16437_c4_g5	373.743	0.545896	0.199795	2.73228	0.00628984	0.0413753	351.87	513.725	338.207	596.831	334.033	362.025	372.361	388.641	310.776	331.784	313.535	271.127
TRINITY_DN14473_c2_g1	161.189	0.544153	0.198007	2.74815	0.00599318	0.0398936	183.844	215.824	166.965	202.576	135.878	157.219	166.535	179.967	109.357	142.681	109.351	164.076
TRINITY_DN16142_c4_g1	675.439	0.544152	0.191983	2.83437	0.00459159	0.0329703	662.366	901.641	676.911	1054.82	598.848	699.594	698.021	554.411	567.003	585.319	644.607	461.718
TRINITY_DN12151_c0_g1	441.331	0.54296	0.184464	2.94345	0.00324578	0.0255588	592.061	522.57	600.227	444.701	305.602	456.2	424.261	465.159	328.851	415.523	406.108	334.709
TRINITY_DN14004_c4_g3	732.099	0.542895	0.190594	2.84844	0.00439343	0.0318232	923.145	1007.53	994.151	690.604	647.143	711.728	707.533	617.285	599.92	615.489	804.266	466.395
TRINITY_DN14442_c1_g2	5509.91	0.542617	0.195021	2.78235	0.00539666	0.0369624	5819.83	6204.52	6700.82	8636.41	4307.41	5480.89	6003.32	4180.68	4099.15	4875.99	5834.15	3975.77
TRINITY_DN13507_c1_g1	12334.2	0.542564	0.17257	3.14401	0.00166647	0.0155488	16630	15298.8	16923.5	12265.6	11028.7	12570.6	12025.3	9302.19	9278.45	11195.8	12586.4	8904.43
TRINITY_DN15596_c6_g2	1617.88	0.542096	0.147248	3.68153	0.000231841	0.00352154	1829.33	2209.47	1808.03	2080.29	1359.47	1714.96	1480.53	1490.87	1238.02	1474.98	1540.15	1188.49
TRINITY_DN15696_c3_g12	1163.86	0.542075	0.182055	2.97754	0.00290576	0.0235817	1215.68	1688.04	1218.15	1745.16	947.071	1109.53	1085.74	927.256	895.156	964.431	1255.96	914.133
TRINITY_DN14892_c4_g3	1154.99	0.541939	0.162982	3.32515	0.000883719	0.00974802	1259.11	1592.35	1294.8	1577.96	1056.24	1191.5	1048.61	906.655	927.473	984.161	1187.34	833.731
TRINITY_DN17015_c1_g2	398.928	0.541134	0.191735	2.82231	0.00476793	0.0338453	349.698	471.428	454.497	553.32	490.223	472.313	430.913	310.082	302.038	329.955	318.36	304.312
TRINITY_DN16318_c3_g2	181.51	0.541041	0.191287	2.82843	0.00467769	0.0333716	235.031	266.105	241.98	205.554	113.253	167.224	145.429	149.648	163.417	127.186	187.546	175.746
TRINITY_DN14038_c5_g7	718.901	0.540833	0.161653	3.34565	0.000820902	0.0092363	891.789	1019.13	751.972	882.01	710.356	646.851	643.534	642.093	550.075	619.999	754.508	514.495
TRINITY_DN14827_c4_g1	4525.46	0.540553	0.152243	3.55058	0.000384382	0.00510873	4862.65	6227.1	4934	5749.15	4269.09	4197.63	3899.02	5199.92	4302.68	3603.48	3734.62	3326.21
TRINITY_DN13957_c4_g9	458.309	0.540492	0.184367	2.93161	0.00337213	0.0262008	471.243	582.757	506	368.183	434.51	610.93	621.504	579.199	364.487	317.412	302.152	341.336
TRINITY_DN15168_c3_g4	1723.18	0.539057	0.199416	2.70317	0.0068681	0.0442366	1734.69	2591.88	1613.84	2508.98	1694.2	1529.42	1591.32	1598.58	1248.92	1526.27	1833.31	1206.74
TRINITY_DN14970_c1_g1	302.29	0.538797	0.195188	2.7604	0.005773	0.0387785	356.67	387.316	398.938	383.583	254.498	249.069	353.087	193.285	227.965	245.138	273.259	304.671
TRINITY_DN15220_c4_g1	505.438	0.537803	0.159818	3.36509	0.000765191	0.00873622	553.235	688.558	541.302	588.828	488.703	494.786	466.934	611.982	419.305	472.085	367.41	372.128
TRINITY_DN16309_c1_g1	700.122	0.537663	0.182103	2.95253	0.00315186	0.0250474	850.456	1051.34	733.574	754.859	693.332	589.785	566.731	826.99	683.923	563.524	546.071	540.877
TRINITY_DN14195_c3_g1	371.747	0.536646	0.186077	2.884	0.00392654	0.0292512	473.491	410.78	487.231	415.729	333.399	434.579	373.194	297.877	266.253	373.375	342.377	252.674
TRINITY_DN13870_c5_g3	770.318	0.536584	0.201745	2.65972	0.00782055	0.0487448	1086.26	761.132	1206.91	709.47	608.738	778.934	734.121	759.986	538.935	617.687	699.106	742.538
TRINITY_DN12917_c0_g1	374.094	0.534939	0.194413	2.75155	0.00593136	0.0395616	413.458	513.122	452.63	447.055	269.538	439.947	389.473	302.19	252.17	332.473	364.085	312.992
TRINITY_DN15600_c3_g4	403.722	0.534319	0.193269	2.76464	0.00569849	0.0384565	446.636	432.779	416.632	649.33	336.592	458.586	422.247	342.868	289.014	325.869	342.397	381.711
TRINITY_DN14698_c5_g7	761.469	0.533396	0.144935	3.68025	0.000233004	0.0035338	861.345	1013.01	1014.76	905.621	655.313	793.007	707.296	564.365	606.816	667.716	699.427	648.958
TRINITY_DN15848_c9_g1	306.557	0.53256	0.15192	3.50554	0.000455678	0.00588328	348.452	410.142	341.89	388.122	295.472	307.529	276.027	280.567	251.547	262.016	299.072	217.849
TRINITY_DN16570_c1_g2	157.868	0.53193	0.193117	2.75445	0.00587911	0.039279	161.944	186.089	190.882	180.85	128.727	154.464	208.096	186.65	132.173	114.522	118.188	131.828
TRINITY_DN15051_c7_g6	6787.47	0.531132	0.17743	2.99347	0.00275822	0.0228222	7260.95	8148.26	8615.74	9254.23	4961.26	6638.19	6502.87	7036.54	5300.95	5920.55	7225.9	4584.2
TRINITY_DN15628_c0_g1	1220.3	0.530542	0.143213	3.70456	0.000211761	0.00329199	1303.18	1608.37	1460.33	1552.15	1182.41	1155.02	1225.1	1054.36	1014.99	1018.97	1205.75	862.973
TRINITY_DN11792_c0_g1	1046.53	0.529163	0.190588	2.77648	0.00549511	0.0374304	1261.88	1389.46	1200.42	899.811	1195.78	1211.06	1151.58	952.997	835.669	914.935	942.841	601.949
TRINITY_DN13859_c0_g1	1382.59	0.528453	0.163126	3.23954	0.00119725	0.0122043	1424.6	1905.26	1378.16	2035.01	1274.52	1321.39	1381.19	1198.86	1126.1	1283.41	1214.84	1047.75
TRINITY_DN14201_c3_g1	1151.92	0.527323	0.194872	2.70599	0.00681004	0.0439623	1213.64	1777.43	1042.97	1433.57	1362.49	1169.7	1005.39	1026.72	1063.32	1037.07	897.081	793.707
TRINITY_DN14050_c3_g1	765.133	0.52728	0.150081	3.51331	0.000442561	0.00574752	814.604	1064.15	764.969	934.193	771.671	777.284	820.317	752.567	526.984	666.87	656.103	631.885
TRINITY_DN16882_c1_g4	2131.15	0.527269	0.165505	3.18581	0.00144348	0.014069	2759.86	2670.6	2797.95	2116.86	1830.08	2141.97	2172.87	1899.84	1520.04	1842.15	2236.11	1585.5
TRINITY_DN14828_c2_g4	765.415	0.52708	0.175826	2.99774	0.00271988	0.0225909	864.407	1001.37	779.079	983.542	750.048	873.203	824.5	590.025	575.971	673.52	735.004	534.313
TRINITY_DN15672_c6_g5	3402.38	0.526659	0.16332	3.2247	0.00126103	0.0126821	3785.78	4641.7	4145.11	4343.18	2820.24	3366.85	3113.63	2866.83	2427.39	3038.4	3734.48	2545.02
TRINITY_DN14165_c7_g2	387.134	0.52618	0.139105	3.78262	0.000155184	0.00260821	482.013	514.204	462.067	444.078	370.754	334.111	381.698	335.622	317.824	302.496	322.255	378.485
TRINITY_DN15622_c4_g1	1678.26	0.52591	0.186309	2.82278	0.00476093	0.0338319	1607.49	2477.46	1443.15	2239.29	1882.69	1815.24	1721.38	1560.72	1417.19	1433.42	1351.26	1189.83
TRINITY_DN14924_c0_g3	1283.14	0.525318	0.176186	2.98161	0.00286733	0.0233652	1645.37	1907.07	1368.59	1610.92	1239.54	1096.79	986.344	1001.9	1122.48	1079.34	1435.61	903.694
TRINITY_DN13962_c8_g3	964.459	0.524996	0.176245	2.97879	0.0028939	0.0235528	1028.96	1199.05	997.247	1416.97	774.105	1020.12	943.491	967.529	809.813	820.445	949.319	646.456
TRINITY_DN14159_c11_g1	1535.11	0.524622	0.15065	3.48239	0.000496955	0.00630967	1695.9	2061.98	1726.11	1625.08	1359.25	1567.79	1611.09	1831.63	1253.13	1349.01	1293.42	1046.87
TRINITY_DN15678_c4_g2	744.881	0.52375	0.173682	3.01557	0.00256498	0.0216734	763.365	905.209	984.918	784.353	659.854	804.279	835.335	806.954	476.925	540.739	724.1	652.538
TRINITY_DN14192_c1_g1	3080.69	0.523337	0.190835	2.74235	0.00610018	0.0403627	3636.39	3586.92	4156.87	3773.87	2399.47	3382.56	3347.41	2138.29	2411.34	2576.91	3316.53	2241.71
TRINITY_DN15495_c7_g5	174.758	0.523176	0.195256	2.67943	0.00737466	0.0465493	167.765	263.366	210.45	271.486	155.015	137.383	125.351	136.642	140.614	154.321	177.399	157.308
TRINITY_DN13953_c45_g4	43896.2	0.522806	0.189528	2.75846	0.00580742	0.0389819	52450.4	54024.6	67404.4	45210.1	31786.2	40018.1	37733.5	45633	33113.7	38990.9	48530.5	31859.1
TRINITY_DN14341_c4_g4	6748.55	0.52206	0.177742	2.93718	0.00331213	0.0258966	8645.9	8809.16	9863.01	7178.37	4620.54	5744.96	5669.6	6423.77	5101.68	6267.76	7536.04	5121.78
TRINITY_DN15438_c1_g2	2338.95	0.521658	0.167652	3.11154	0.00186112	0.0169124	2944.08	3018.86	2821	2632.42	2063.07	2346.26	2246.19	2038.17	1655.35	2177.37	2529.82	1594.77
TRINITY_DN14311_c4_g4	1428.98	0.521566	0.155978	3.34384	0.000826279	0.0092714	1624.13	1803.47	1699.64	1376.58	1317.89	1696.58	1613.58	1481.66	953.019	1192.08	1309.6	1079.54
TRINITY_DN13094_c1_g1	300.979	0.520751	0.170867	3.04769	0.00230605	0.0199353	305.093	401.44	303.397	371.866	300.786	343.972	362.808	261.543	257.603	248.35	232.608	222.278
TRINITY_DN16694_c4_g1	768.99	0.520571	0.181892	2.86197	0.00421011	0.0307756	905.046	734.401	1159.27	916.35	592.099	698.381	824.17	808.801	755.406	640.86	599.051	594.042
TRINITY_DN15801_c3_g1	1274.68	0.519747	0.15808	3.28787	0.00100949	0.0108145	1362.91	1669.76	1316.9	1908.92	1056.22	1251.36	1293.43	1078.91	1054.41	1011.29	1139.31	1152.8
TRINITY_DN14758_c6_g3	1462.91	0.519254	0.177515	2.92512	0.00344323	0.0266077	1628.36	1833.28	1763.93	2198.55	1054.62	1311.35	1369.78	1213.6	1225.61	1283.68	1648.63	1023.54
TRINITY_DN14600_c5_g4	968.385	0.518958	0.195934	2.64863	0.00808181	0.0498885	1182.17	1279.45	1234.43	1087.98	902.324	920.159	971.787	699.547	617.292	934.878	1090.13	700.47
TRINITY_DN14702_c5_g6	214.723	0.518883	0.175859	2.95057	0.00317193	0.0251378	285.946	275.433	256.865	220.62	208.525	205.877	236.45	159.15	179.015	180.156	202.878	165.756
TRINITY_DN16650_c2_g8	358.562	0.518164	0.172547	3.00304	0.002673	0.0223121	371.502	476.343	393.365	497.931	292.676	360.836	351.777	343.411	299.938	285.775	370.423	258.765
TRINITY_DN15735_c1_g4	605.482	0.517692	0.159083	3.25422	0.00113703	0.0117931	629.331	727.524	663.814	780.037	623.436	635.134	700.829	549.456	390.078	483.283	537.589	545.273
TRINITY_DN16916_c6_g2	2182.92	0.517509	0.131468	3.93638	8.27e-05	0.00161825	2793.7	2709.69	2831.94	2600.41	1792.75	2014.01	2132.94	1675.87	1761.19	1779.98	2181.05	1921.46
TRINITY_DN14995_c10_g3	1014.53	0.517463	0.166648	3.10514	0.00190192	0.0171556	1087.61	1435.49	958.994	1159.92	1046.61	1267.61	1060.12	919.391	879.262	815.103	717.993	826.204
TRINITY_DN14987_c3_g1	3146.33	0.517461	0.145349	3.56012	0.000370691	0.00495993	3853.29	4057.18	3801.83	3382.89	3088.62	3279.59	2997.13	2744.67	2277.41	2561.89	3244.74	2466.71
TRINITY_DN15053_c4_g7	1690.68	0.516946	0.175093	2.9524	0.00315312	0.0250474	1973.62	2369.41	1810.2	1877.65	1682.43	1726	1560.9	1672.85	1368.12	1505.28	1729.04	1012.62
TRINITY_DN15997_c5_g1	866.089	0.516025	0.13414	3.84691	0.000119617	0.00213879	973.334	1085.73	1020.51	917.081	933.536	887.064	969.265	809.349	596.807	740.385	744.542	715.464
TRINITY_DN14112_c7_g1	591.618	0.516015	0.174146	2.96311	0.00304548	0.024405	554.518	839.499	654.483	800.119	578.979	583.886	636.442	460.802	458.602	500.285	541.518	490.284
TRINITY_DN15312_c8_g1	60050.9	0.515258	0.153035	3.36694	0.000760084	0.00870049	71007.3	70210	88795	71232.4	43988.6	56007.8	54945.8	53648.8	50486.3	51925.1	62765.9	45597.8
TRINITY_DN15911_c2_g5	888.968	0.514473	0.137339	3.74601	0.000179666	0.0028996	880.288	1165.38	958.436	1093.63	930.274	917.227	931.728	922.224	650.947	679.041	799.406	739.035
TRINITY_DN16696_c1_g1	1187.01	0.51424	0.181263	2.83698	0.00455429	0.0327646	1171.11	1879.71	1114.53	1261.15	1215.58	1275.1	1240.7	1288.65	917.258	977.965	1071.9	830.531
TRINITY_DN14405_c3_g1	1413.86	0.513869	0.176857	2.90556	0.003666	0.0278848	1731.45	2132.15	1898.57	1636.32	977.827	1044	941.127	1421	1203.87	1324.09	1526.55	1129.32
TRINITY_DN15429_c5_g3	803.372	0.512591	0.167195	3.06583	0.00217069	0.0189881	899.45	1097.63	844.933	1093.37	663.745	775.795	823.029	683.727	570.348	768.148	791.876	628.418
TRINITY_DN16125_c2_g1	1194.05	0.511898	0.152048	3.3667	0.000760743	0.00870303	1474.55	1490.58	1473.34	1413.45	1040.41	1232.78	1178.9	917.069	933.287	1074.96	1217.86	881.376
TRINITY_DN17031_c4_g3	310.879	0.51143	0.192211	2.66078	0.00779605	0.0486226	286.972	440.514	300.395	450.868	286.79	319.881	331.546	277.611	236.972	261.258	295.112	242.628
TRINITY_DN15642_c7_g1	683.302	0.511412	0.161709	3.16255	0.00156395	0.0149064	755.934	953.432	719.412	840.531	658.831	715.157	706.264	554.86	539.545	519.703	690.106	545.852
TRINITY_DN15645_c8_g3	1202.92	0.511187	0.156458	3.26725	0.00108599	0.0114066	1439.46	1381.11	1656.94	1247.23	1058	1318.32	1296.98	1016.88	952.149	1066.56	1117.39	884.044
TRINITY_DN12183_c0_g2	1157.86	0.510999	0.167396	3.05263	0.00226848	0.0196878	1332.19	1718.36	1335.44	1441.91	915.583	1078.02	1000.29	980.498	1024.81	996.151	1272.71	798.328
TRINITY_DN14398_c2_g1	1398.75	0.510829	0.119365	4.27955	1.87e-05	0.000514905	1615.82	1801.28	1465.01	1658.24	1523.93	1405.24	1288.16	1436.9	1126.95	1132.42	1215.41	1115.66
TRINITY_DN15856_c3_g4	292.896	0.51062	0.184236	2.77155	0.00557905	0.0379019	329.988	388.498	360.261	394.235	209.132	274.06	274.077	248.311	206.768	261.462	334.265	233.695
TRINITY_DN16328_c3_g5	3492.96	0.510205	0.127613	3.99808	6.39e-05	0.00131848	3743.16	4850.14	4348.98	3682.95	3203.9	3399.32	3375.68	3640.49	2915.71	2784.96	2952.17	3018.05
TRINITY_DN15140_c9_g3	1761.88	0.509847	0.148719	3.42826	0.000607457	0.00736758	1937.45	2605.29	1910.18	2444.4	1519.61	1513.66	1429.41	1534.54	1439.04	1618.71	1766.67	1423.61
TRINITY_DN14383_c1_g1	541.799	0.507221	0.157653	3.21734	0.00129387	0.0129472	527.265	703.611	524.829	681.36	548.062	673.129	590.049	540.767	436.293	440.805	444.417	391.002
TRINITY_DN16677_c1_g2	787.242	0.506887	0.187121	2.70887	0.00675118	0.0436248	994.598	992.209	1151.63	645.571	671.632	818.981	790.63	712.802	586.342	678.898	767.746	635.866
TRINITY_DN16759_c0_g1	465.783	0.506802	0.184947	2.74026	0.00613915	0.04058	477.799	652.966	462.423	561.398	519.965	448.331	371.164	579.217	395.648	351.831	418.81	349.839
TRINITY_DN15565_c8_g1	1490.98	0.506679	0.179752	2.81877	0.0048208	0.0340894	1898.51	1886.18	2024.51	1888.51	999.385	1245.06	1298.28	1228.98	1177.15	1380.83	1812.41	1051.96
TRINITY_DN16684_c5_g3	4621.04	0.50517	0.156891	3.21989	0.00128242	0.0128519	5518.36	5468.26	5390.03	5703.6	4309.96	4527.05	4089.78	4883.72	3338.47	3962.8	5002.28	3258.13
TRINITY_DN35631_c0_g1	571.113	0.504596	0.17859	2.82544	0.00472153	0.0336361	556.653	748.264	605.739	825.842	522.689	571.508	607.844	487.699	562.897	425.714	519.427	419.082
TRINITY_DN6804_c1_g1	685.504	0.503121	0.172632	2.91441	0.00356362	0.0272964	793.14	695.143	995.044	756.312	535.405	692.286	798.628	674.829	574.824	607.726	503.693	599.013
TRINITY_DN14088_c3_g1	313.567	0.50229	0.182133	2.75782	0.00581889	0.0390209	343.483	404.083	269.423	438.081	346.998	303.191	347.249	284.763	228.547	251.234	283.971	261.787
TRINITY_DN14199_c12_g1	862.128	0.501971	0.179578	2.79528	0.00518545	0.0358579	912.642	1259.76	833.915	880.441	961.664	905.003	902.756	942.912	683.441	697.687	829.23	536.078
TRINITY_DN16300_c1_g7	773.937	0.501418	0.18741	2.67552	0.00746142	0.0469655	817.024	1219.41	710.179	1010.27	807.894	666.483	730.646	671.663	587.812	675.595	768.104	622.153
TRINITY_DN15647_c6_g3	1143.79	0.501379	0.136656	3.66891	0.000243589	0.00364704	1133.98	1495.38	1249.52	1478.03	1079.71	1187.03	1114.45	1207.46	1026.31	940.65	939.16	873.819
TRINITY_DN4129_c0_g1	836.416	0.500638	0.15068	3.32253	0.000892055	0.00980471	1049.33	1014.47	1113.58	877.86	832.407	747.527	789.931	745.516	877.426	618.307	672.148	698.487
TRINITY_DN29624_c0_g1	2399.93	0.500314	0.144393	3.46494	0.000530358	0.00661096	2826.31	3186.76	2652.55	2732.13	2623.94	2285.87	2026.61	2404.31	1968.64	1966.27	2369.65	1756.08
TRINITY_DN15209_c3_g10	456.69	0.500056	0.146545	3.4123	0.000644179	0.00769262	499.588	655.994	549.613	566.011	422.656	424.628	395.459	359.875	380.899	415.884	446.668	363.003
TRINITY_DN14350_c10_g2	5966.2	0.499889	0.150133	3.32964	0.000869584	0.00962691	6195.57	7022.48	6847.65	6774.68	5545.43	6295.29	6114.68	7820.62	5662.34	4479.81	4426.11	4409.74
TRINITY_DN16939_c6_g1	1063.32	0.499734	0.156848	3.1861	0.00144207	0.0140621	1325.46	1434.29	1330.34	1321.74	924.064	842.585	893.883	856.715	944.486	966.503	1191.33	728.47
TRINITY_DN15068_c4_g9	725.357	0.499368	0.183701	2.71837	0.00656037	0.0426692	751.121	761.538	1031.15	1090.65	508.098	694.826	658.446	637.236	603.552	685.998	732.398	549.268
TRINITY_DN16423_c11_g3	2269.58	0.499283	0.167411	2.98238	0.00286019	0.0233271	2511.09	2694.17	2322.3	3438.06	2253.27	1750.87	2062.95	2448	2136.62	1851.01	1765.57	2001.11
TRINITY_DN16590_c6_g9	1012.91	0.498985	0.162259	3.07524	0.00210333	0.0185375	1083.18	1283.97	1135.35	1506.73	821.074	984.189	973.447	822.563	851.94	882.734	1043.72	765.974
TRINITY_DN16874_c1_g1	416.657	0.498453	0.179993	2.76929	0.00561793	0.0380713	417.283	595.096	411.777	509.265	437.478	444.722	388.666	426.21	331.897	338.414	420.284	278.798
TRINITY_DN15999_c5_g1	655.485	0.497887	0.163073	3.05316	0.00226446	0.0196699	644.563	976.555	649.027	828.549	642.021	674.912	616.418	643.37	585.226	563.477	509.878	531.823
TRINITY_DN14153_c5_g2	1160.17	0.497242	0.184436	2.69602	0.00701741	0.0448641	1048.93	1462.95	1247.07	1447.19	1025.06	1521.02	1461.79	1020.86	836.601	961.452	977.897	911.174
TRINITY_DN14951_c0_g1	1083.23	0.496108	0.139623	3.5532	0.000380571	0.00506825	1209.11	1341.02	1240.1	1305.68	1003	1095.4	1116.82	1074.08	742.263	861.864	946.001	1063.39
TRINITY_DN14495_c5_g2	3653.18	0.495541	0.170127	2.91278	0.00358231	0.0273951	3778.62	4941.67	3229.57	5180.03	4069.43	3744.66	3527.24	3220.29	3069.26	3056.41	3169.95	2851
TRINITY_DN16546_c3_g1	3145.08	0.49452	0.154132	3.20842	0.00133466	0.0132486	3710.73	4264.99	3788.11	3118.72	2833.1	3210.99	3189.51	3058.4	2207.57	2850.99	3096.54	2411.34
TRINITY_DN14848_c1_g1	2611.04	0.494336	0.137948	3.58351	0.000339013	0.0046519	3635.47	3017.68	3584.51	3093.39	2335.2	2202.76	2093.96	1900.37	2233.08	2306.73	2752.98	2176.39
TRINITY_DN15401_c0_g1	886.981	0.493487	0.179403	2.75072	0.00594643	0.0396355	982.012	1226.01	945.166	1145.61	817.128	895.692	942.318	635.405	700.365	806.211	909.485	638.375
TRINITY_DN14698_c5_g5	1305.75	0.493157	0.151677	3.25136	0.00114854	0.0118524	1338.26	1825.89	1233.35	1578.46	1444.1	1438.54	1210	1359.24	1113.05	1052.47	1058.07	1017.55
TRINITY_DN16429_c0_g1	195.106	0.492894	0.186012	2.64979	0.00805415	0.0497641	261.878	219.256	229.956	151.522	212.716	202.935	222.288	224.328	154.914	147.224	166.961	147.297
TRINITY_DN15876_c3_g1	37934.3	0.49275	0.17167	2.87033	0.00410038	0.0301397	39113.7	41632.5	51278.8	60100.7	26486.2	33757.9	32743.7	33560.7	35198.1	31945.8	38890.9	30502.4
TRINITY_DN16380_c2_g12	566.291	0.491843	0.176215	2.79114	0.0052522	0.0361974	634.48	720.08	537.68	621.939	627.147	773.803	593.78	497.579	402.735	481.911	501.068	403.289
TRINITY_DN14831_c5_g1	794.011	0.49176	0.167145	2.94212	0.00325976	0.0256282	719.677	1106.96	733.278	1037.32	866	841.374	819.279	848.815	644.917	627.852	665.006	617.65
TRINITY_DN15027_c9_g2	1360.86	0.491598	0.143749	3.41984	0.000626583	0.00753681	1452.84	1801.81	1376.55	1782.58	1349.01	1336.2	1398.21	1271.23	1078.36	1111.91	1322.63	1049.02
TRINITY_DN15700_c2_g1	1440.23	0.488563	0.165412	2.95361	0.00314081	0.0250095	1541.62	1957.63	1689.28	1498.78	1244.97	1434.52	1374.16	1772.37	1070.5	1197.02	1410.54	1091.29
TRINITY_DN14954_c1_g7	616.816	0.487747	0.17042	2.86203	0.00420944	0.0307756	632.889	674.278	819.882	798.446	477.265	688.006	659.674	567.039	492.716	505.112	478.72	607.767
TRINITY_DN14145_c2_g11	2454.74	0.486878	0.174946	2.78301	0.00538568	0.0369102	2894.61	2655.43	2852.87	3575.82	2353.88	2254.94	2460.62	1858.85	1838.06	2159.91	2711.35	1840.55
TRINITY_DN16377_c1_g17	462.244	0.485308	0.167757	2.89292	0.00381679	0.0286374	518.256	523.466	620.223	592.606	339.026	480.351	496.557	364.976	378.29	391.237	443.142	398.799
TRINITY_DN15729_c0_g2	1882.11	0.482923	0.143944	3.35494	0.000793824	0.0090192	2039.3	2465.66	1955.8	2452.92	1890.45	1765.55	1752.6	1884.16	1548.23	1558.12	1886.05	1386.53
TRINITY_DN14534_c0_g3	2698.56	0.482677	0.176131	2.74044	0.00613569	0.0405706	3340.95	3391.52	3233.24	2818.99	2861.8	2500.78	2300.98	2779.99	1946.68	2285.42	3050.15	1872.17
TRINITY_DN14751_c2_g3	948.687	0.481732	0.181586	2.65292	0.00797994	0.0494746	907.732	1320.12	1047.92	1289.14	727.614	1008.03	969.608	845.09	768.624	867.692	945.007	687.676
TRINITY_DN14112_c6_g1	1135.07	0.481185	0.149015	3.2291	0.0012418	0.0125412	1209.18	1405.26	1257.23	1651.94	971.534	1079.07	1158.06	933.148	942.36	1028.77	1077.14	907.088
TRINITY_DN14735_c5_g2	647.389	0.479999	0.170184	2.82047	0.00479528	0.0339788	718.732	909.411	757.607	884.355	467.271	529.454	594.875	561.172	515.048	633.933	711.286	485.521
TRINITY_DN13735_c1_g1	1115.08	0.479753	0.167642	2.86178	0.00421272	0.0307767	1378.16	1467.83	1446.88	1043.86	983.615	969.088	942.687	1320.04	924.961	1054.34	955.027	894.445
TRINITY_DN14626_c4_g4	920.346	0.479077	0.150321	3.18703	0.00143744	0.0140307	972.289	1188.64	966.617	1088.16	954.792	1031.74	1059.79	757.427	734.188	728.58	827.614	734.317
TRINITY_DN3842_c0_g2	1191.57	0.478998	0.143964	3.32722	0.000877184	0.00969486	1418.34	1657.35	1423.19	1484.13	1174.32	999.295	954.779	892.394	976.376	1039.78	1254.32	1024.58
TRINITY_DN15262_c7_g1	1949.89	0.477232	0.127495	3.74315	0.000181729	0.00292104	2138.78	2367.03	2217.15	2527.41	1673.53	1976.5	2054.62	1798.8	1526.54	1750.71	1788.73	1578.84
TRINITY_DN16651_c6_g1	354.164	0.476071	0.164637	2.89164	0.00383236	0.0287326	389.055	419.078	374.873	409.79	322.36	364.475	431.122	398.037	304.737	297.314	221.58	317.551
TRINITY_DN16463_c7_g1	322.904	0.475117	0.151505	3.13598	0.0017128	0.0158584	369.714	431.687	375.173	346.458	265.746	366.678	309.19	314.759	273.96	269.697	267.843	283.938
TRINITY_DN15034_c4_g7	872.346	0.473353	0.149865	3.15852	0.00158574	0.0150354	998.796	1141.56	1001.15	1206.56	751.924	768.379	741.482	724.188	710.729	761.405	975.742	686.235
TRINITY_DN14161_c3_g1	1068.14	0.473145	0.151629	3.12041	0.00180598	0.0165628	1084.14	1435.44	1055.11	1309.9	1121.13	1137.85	1149.43	1006.85	843.352	943.295	969.621	761.602
TRINITY_DN15722_c7_g9	1789.81	0.472872	0.168534	2.8058	0.00501923	0.0351399	1895.04	2582.95	1700.88	2117.19	2019.14	1844.2	1757.51	1583.78	1493.54	1596.64	1643.26	1243.62
TRINITY_DN14274_c5_g1	514.92	0.47236	0.178404	2.64769	0.00810431	0.0499653	590.701	774.33	536.592	532.238	588.238	421.5	529.224	450.53	434.268	415.137	498.047	408.239
TRINITY_DN15099_c5_g3	5707.64	0.469772	0.158339	2.96687	0.00300849	0.0242275	6603.77	7521.6	6811.09	6738.37	5289.39	5128.58	5437.29	4974.4	4367.81	5387.37	6278.21	3953.79
TRINITY_DN14372_c18_g2	80424.1	0.469578	0.152077	3.08776	0.00201671	0.0179321	95702.3	100501	112683	90942.1	65285.6	70259.7	62102.8	78860.8	67555.6	71571	87948.7	61675.9
TRINITY_DN16299_c4_g3	1844.35	0.468024	0.136872	3.41944	0.000627509	0.00754339	2100.53	2194.65	1971.88	2530.19	1853.56	1658.56	1764.81	1697.84	1661.36	1519.27	1801.24	1378.35
TRINITY_DN17099_c5_g3	382.288	0.467436	0.169577	2.75648	0.0058428	0.0391297	488.513	582.353	472.489	455.829	263.349	292.435	259.086	325.435	306.753	377.002	440.533	323.678
TRINITY_DN14114_c6_g10	630.287	0.466983	0.158158	2.95264	0.00315069	0.0250474	718.813	746.174	831.56	858.944	460.251	537.527	604.276	520.763	485.76	577.946	688.602	532.829
TRINITY_DN13943_c6_g9	636.755	0.46658	0.154915	3.01184	0.00259666	0.0218407	629.966	845.945	658.372	816.004	656.449	672.796	630.181	597.44	540.67	552.603	591.509	449.131
TRINITY_DN11814_c0_g1	356.099	0.464763	0.159136	2.92055	0.00349417	0.0268897	469.581	400.461	429.15	375.603	299.063	389.022	345.91	346.524	257.234	299.701	349.532	311.409
TRINITY_DN29981_c0_g1	651.818	0.464726	0.152914	3.03914	0.00237256	0.0203862	762.974	816.126	808.725	849.852	454.462	643.102	618.677	520.233	554.827	547.549	675.73	569.557
TRINITY_DN13959_c0_g1	1781.95	0.464449	0.175205	2.65088	0.00802813	0.049665	1894.12	2555.25	1726.12	2241.9	1832.88	1533.2	1397.39	2105.36	1582.66	1447.76	1567.37	1499.42
TRINITY_DN16404_c2_g2	2790.36	0.464291	0.157551	2.94692	0.00320957	0.025364	2901.64	3975.66	2778.99	3543.94	2691.63	2627.25	2637.4	2759.54	2307.16	2282.98	2863.5	2114.57
TRINITY_DN14752_c3_g5	688.327	0.463548	0.165484	2.80116	0.00509187	0.0354875	782.157	935.128	706.165	788.642	722.962	755.299	664.417	573.283	501.174	581.118	707.69	541.887
TRINITY_DN16244_c6_g4	287.766	0.463542	0.162701	2.84904	0.00438518	0.0317866	296.705	351.178	310.33	398.945	281.373	303.179	297.392	231.957	254.796	222.535	255.865	248.939
TRINITY_DN15834_c1_g1	366.257	0.4631	0.163496	2.83249	0.00461874	0.0330935	383.356	442.902	483.899	457.874	294.786	376.869	377.159	294.415	286.986	304.768	369.385	322.691
TRINITY_DN14818_c5_g2	327.741	0.46283	0.166095	2.78654	0.00532736	0.0366265	422.709	358.71	403.537	333.894	332.839	325.876	318.67	335.865	327.622	297.574	215.897	259.702
TRINITY_DN15150_c5_g12	2294.88	0.461697	0.139952	3.29897	0.000970418	0.0104806	2428.35	3309.57	2475.3	2713.15	2157.55	2131.25	2103.89	2285.61	1912.49	2060.94	2180.14	1780.32
TRINITY_DN15890_c5_g1	1834.27	0.461389	0.172389	2.67643	0.00744109	0.0468942	1878.93	2440.89	1854.61	2475.32	1596.49	1878.86	2009.32	1594.69	1367.24	1727.12	1824.79	1362.93
TRINITY_DN14758_c4_g4	1960.36	0.460908	0.169334	2.72189	0.00649094	0.0423284	2245.28	2802.17	2225.28	2487.59	1836.75	1624.56	1454.45	1754.47	1734.06	1688.27	2252.61	1418.77
TRINITY_DN15014_c8_g4	366.23	0.460875	0.154325	2.9864	0.00282282	0.023183	450.396	444.154	401.276	414.372	330.842	404.027	386.044	318.693	315.311	317.554	352.117	259.969
TRINITY_DN15022_c4_g1	1758.5	0.460647	0.118585	3.88454	0.000102523	0.00189448	1865.71	2111.54	2054.74	2012.26	1670.87	1713.05	1745.54	2083.83	1431.05	1439.76	1463.04	1510.65
TRINITY_DN13923_c5_g3	1274.09	0.460622	0.153362	3.0035	0.00266893	0.0222874	1317.75	1509.14	1366.8	1879.87	1139.17	1246.97	1318.47	1099.3	1126.69	1080.07	1214.98	989.875
TRINITY_DN14019_c5_g5	707.3	0.460375	0.158688	2.90114	0.00371808	0.0281625	853.147	725.127	968.355	758.136	621.622	700.002	772.34	682.904	546.721	650.066	688.28	520.904
TRINITY_DN16671_c1_g1	760.818	0.459451	0.145527	3.15715	0.00159322	0.0150704	748.093	964.283	822.279	851.004	798.246	940.754	860.913	683.247	589.429	628.995	622.42	620.156
TRINITY_DN15518_c7_g2	344.69	0.458164	0.170662	2.68463	0.00726094	0.0459921	364.281	428.609	358.62	472.68	291.767	372.293	366.797	299.199	252.533	310.109	334.738	284.652
TRINITY_DN16870_c3_g1	501.698	0.457748	0.15139	3.02363	0.00249761	0.0212041	622.581	748.232	530.656	631.091	377.577	480.791	399.282	387.144	442.046	467.717	462.522	470.737
TRINITY_DN14289_c3_g6	2442.97	0.456992	0.167259	2.73223	0.00629068	0.0413753	2680.29	2783.36	3010.86	3496.15	1992.3	2395.82	2287.68	1947.17	1975.26	2182.35	2746.03	1818.36
TRINITY_DN15290_c5_g1	1770.34	0.45624	0.167151	2.7295	0.00634299	0.0415819	2429.1	2309.81	2210.86	1674.6	1894.87	1599.5	1477.82	1357.33	1583.65	1539.28	1770.48	1396.83
TRINITY_DN14276_c10_g1	3959.62	0.456011	0.155536	2.93187	0.00336928	0.026189	4615.38	4783.27	5311.23	3802.04	3680	4209.47	3887.9	3725.84	2939.57	3530.99	4029.09	3000.65
TRINITY_DN14419_c3_g1	1524.67	0.455602	0.164285	2.77325	0.00554995	0.0377651	1703.4	2065.23	1567.49	1949.2	1798.61	1347.72	1304.2	1249.76	1194.71	1321.8	1308.27	1485.67
TRINITY_DN16750_c3_g2	2417.01	0.455311	0.159622	2.85242	0.00433875	0.031519	2900.14	3511.09	2994.31	2499.25	2116.26	2129.48	2045.77	2120.53	2000.71	2178.44	2693.42	1814.69
TRINITY_DN15003_c3_g1	649.94	0.454589	0.142602	3.18782	0.00143348	0.0140191	670.565	815.231	811.735	736.011	561.67	649.999	706.236	632.097	513.742	546.448	634.013	521.536
TRINITY_DN14319_c4_g1	4166.13	0.45427	0.158477	2.86647	0.00415076	0.0304088	5116.83	4264.61	6080.67	4569.69	3205.18	4385.62	4144.22	3602.95	3377.11	3648.14	3935.06	3663.53
TRINITY_DN14853_c2_g7	2234	0.453152	0.151431	2.99247	0.00276734	0.0228596	2414.19	3104.64	2168.5	2691.46	2455.49	2205.76	2150.54	2036.12	1880.67	1871.46	2148.39	1680.74
TRINITY_DN12775_c0_g1	598.917	0.452719	0.126529	3.57797	0.000346269	0.00470921	701.954	751.537	770.695	692.458	493.461	523.391	521.894	597.776	491.075	536.754	577.113	528.895
TRINITY_DN14554_c1_g2	838.618	0.451861	0.164936	2.73961	0.00615117	0.0406324	928.321	1211.33	941.886	741.748	911.649	852.35	795.509	883.155	622.762	719.845	765.407	689.453
TRINITY_DN14543_c3_g5	376.932	0.451276	0.153847	2.93328	0.00335403	0.0260806	483.141	422.178	397.744	409.7	373.524	401.403	437.766	342.989	352.252	278.663	333.828	289.991
TRINITY_DN14909_c3_g3	987.09	0.449966	0.154417	2.91397	0.00356867	0.0273222	1221.32	1082.64	1403.73	1122.89	719.873	938.489	959.927	857.492	813.156	989.469	930.394	805.699
TRINITY_DN15854_c2_g1	717.295	0.449281	0.15443	2.90929	0.00362251	0.0276386	773.748	934.235	736.009	871.428	635.922	829.857	663.385	734.242	543.767	645.692	683.087	556.166
TRINITY_DN14700_c3_g1	2527.48	0.447815	0.121664	3.68075	0.000232552	0.00352964	2749.22	2877.51	3445.74	2738.02	2441	2554.69	2483.23	2383.56	2292.13	2171.56	1984.67	2208.45
TRINITY_DN3685_c0_g1	1110.8	0.445455	0.159231	2.79754	0.00514938	0.0357365	1176.37	1345.28	1149.53	1511.27	1068.83	1202.72	1192.75	877.81	886.617	992.749	1058.1	867.565
TRINITY_DN15747_c0_g2	1827.86	0.443905	0.155955	2.84637	0.00442207	0.0319608	2076.45	2318.19	2114.46	2101.38	1613.3	1886.54	1957.28	1533.82	1276.7	1694.2	1878.87	1483.16
TRINITY_DN14205_c9_g6	729.052	0.443212	0.16691	2.6554	0.00792141	0.0492038	819.088	1034.69	720.071	837.577	762.99	668.229	620.081	775.234	632.464	560.09	747.556	570.543
TRINITY_DN15286_c4_g3	2424.38	0.443049	0.138059	3.20913	0.00133137	0.0132358	2548.2	3120.7	2368	2895.16	2816.76	2489.29	2645.43	2169.37	2038.8	1964.87	2067.74	1968.24
TRINITY_DN15835_c5_g2	636.63	0.441783	0.151238	2.92112	0.00348779	0.0268581	777.017	696.343	680.756	680.71	729.943	714.413	688.808	581.053	460.7	458.384	603.581	567.855
TRINITY_DN15306_c0_g1	609.414	0.441069	0.162018	2.72234	0.00648213	0.0423126	707.374	631.34	816.485	672.971	544.005	625.748	661.75	565.682	416.558	543.528	611.499	516.031
TRINITY_DN16097_c3_g1	2467.37	0.438626	0.155291	2.82455	0.00473468	0.0336815	2714.55	2538.88	3134.76	3064.43	2049.48	2674.88	2674.07	2304.89	2057.28	2138.41	2470.89	1785.89
TRINITY_DN14127_c11_g1	405.871	0.437643	0.147073	2.97568	0.00292338	0.0236861	433.34	572.353	434.515	528.77	391.698	352.137	360.275	344.732	348.823	364.753	390.857	348.196
TRINITY_DN13935_c7_g1	2815.41	0.437258	0.154492	2.8303	0.00465046	0.0332728	3272.02	3196.55	3609.76	3560.24	2165.64	2745.09	2880.9	2279.14	2158.11	2498.85	3028.82	2389.83
TRINITY_DN16203_c8_g2	2271.8	0.435423	0.162441	2.68049	0.00735143	0.0464382	2546.7	2884.94	2562.9	2934.02	2238.72	2032.36	1965.04	2014.04	1842.07	2053.88	2591.55	1595.37
TRINITY_DN16405_c7_g6	568.466	0.435039	0.16084	2.7048	0.00683458	0.0440778	639.547	808.269	598.335	560.142	631.66	625.107	490.163	541.325	465.66	476.447	461.906	523.029
TRINITY_DN15786_c3_g4	877.402	0.434752	0.136977	3.1739	0.00150405	0.0144708	1033.2	1024.02	1090.36	1114.74	803.078	758.338	755.627	792.484	722.105	814.971	944.313	675.588
TRINITY_DN12548_c0_g2	2376.75	0.434735	0.145103	2.99604	0.00273513	0.0226783	2416.07	2721.12	2788.36	2711.77	2044.49	2601.5	2591.29	2774.64	1892.8	1997.22	2259.76	1721.94
TRINITY_DN15073_c8_g2	520.825	0.433887	0.140086	3.0973	0.00195294	0.0174911	553.074	665.35	604.112	654.409	485.004	488.516	497.279	467.077	413.587	433.648	545.242	442.605
TRINITY_DN15560_c4_g2	1676.51	0.43179	0.158308	2.72754	0.00638088	0.0417889	1699.23	2364.47	1711.82	1853.52	1899.25	1596.72	1523.7	1812.72	1339.67	1413.2	1622.06	1281.79
TRINITY_DN15917_c6_g3	451.588	0.431288	0.161111	2.67696	0.00742927	0.0468346	471.072	575.372	498.802	645.435	353.754	429.485	411.743	409.885	439.791	398.3	443.663	341.756
TRINITY_DN16878_c9_g2	741.41	0.430761	0.14982	2.8752	0.00403774	0.0298337	830.958	847.819	775.04	880.52	619.388	899.792	847.162	722.011	611.898	583.716	670.642	607.975
TRINITY_DN14467_c0_g3	2987.64	0.42912	0.145971	2.93976	0.00328462	0.0257524	3118.9	3781.68	3445.22	4305.24	2318.53	2711.26	2496.24	2794.61	2878.4	2560.04	3004	2437.59
TRINITY_DN15216_c2_g2	1777.76	0.428223	0.158919	2.6946	0.00704739	0.0450268	2315.09	2251.05	2295.55	1887.2	1595.06	1649.31	1573.98	1259.12	1439.21	1734.05	1932.8	1400.68
TRINITY_DN15778_c2_g1	702.43	0.428119	0.134197	3.19024	0.00142155	0.0139372	723.953	814.102	720.177	893.546	671.538	758.416	727.671	778.093	588.72	580.635	639.917	532.391
TRINITY_DN15247_c1_g2	1985.9	0.42765	0.152625	2.80197	0.00507915	0.0354471	2253.5	2362.49	2156.94	2053.3	2164.66	2269.22	2374.03	1633.3	1402.59	1740.81	1680.52	1739.44
TRINITY_DN16026_c2_g1	826.741	0.426498	0.156846	2.71922	0.00654357	0.0426157	903.905	984.818	955.964	1103.16	673.535	805.405	777.256	777.411	715.498	718.8	906.537	598.597
TRINITY_DN14044_c6_g2	1726.78	0.426303	0.152397	2.79733	0.00515274	0.0357443	2143.88	2474.07	2095.59	2118.76	1303.14	1244.08	1254.7	1511.07	1549.71	1666.48	1999.9	1359.93
TRINITY_DN14706_c5_g3	1614.32	0.420989	0.140011	3.00682	0.00263996	0.0221105	1749.02	2222.55	1602.56	1987.04	1645.99	1535.19	1470.84	1511.79	1295.82	1347.81	1537.88	1465.36
TRINITY_DN14683_c1_g2	1753.74	0.420586	0.13964	3.01193	0.00259595	0.0218407	1791.84	2230.86	1912.37	2335.7	1768.53	1623.19	1433.86	1773.44	1629.73	1615.2	1464.47	1465.65
TRINITY_DN14375_c4_g4	412.06	0.419739	0.152518	2.75207	0.00592206	0.0395318	532.39	521.302	459.13	502.097	328.103	401.305	357.723	334.065	381.278	390.422	429.876	307.03
TRINITY_DN14827_c5_g5	1190.06	0.415909	0.155593	2.67305	0.00751641	0.047264	1302.81	1585.06	1208.13	1640.61	1140.37	1077.91	1040.32	987.051	935.14	1078.29	1268.92	1016.16
TRINITY_DN16263_c2_g1	388.529	0.413842	0.126008	3.28425	0.00102253	0.0108955	450.49	426.329	421.107	394.641	422.632	424.409	408.785	440.988	335.618	307.454	332.517	297.376
TRINITY_DN15409_c4_g5	1051.73	0.407275	0.13811	2.94893	0.00318877	0.0252398	1028.11	1204.82	1189.12	1373.03	935.194	1101.39	1113.19	1063.72	864.989	855.423	887.23	1004.57
TRINITY_DN14067_c2_g7	471.192	0.4038	0.144426	2.79589	0.00517567	0.0358168	450.651	492.303	511.571	583.036	464.724	536.581	519.747	558.554	347.674	417.857	366.292	405.31
TRINITY_DN14565_c5_g1	397.082	0.402799	0.145493	2.76851	0.00563137	0.0381494	429.757	439.475	429.414	449.431	385.957	405.371	410.848	495.345	376.76	316.656	293.608	332.366
TRINITY_DN14893_c0_g2	1522.36	0.402322	0.10473	3.84153	0.000122272	0.00217454	1762.46	1824.11	1759.87	1823.58	1443.08	1431.47	1430.89	1365.51	1242.75	1400.15	1465.02	1319.39
TRINITY_DN14752_c3_g4	1108.25	0.400452	0.142799	2.8043	0.00504254	0.0352287	1154.92	1313.75	1332.55	1275.9	1071.67	1194.16	1193.84	914.059	844.379	927.648	1072.27	1003.81
TRINITY_DN10054_c0_g1	1025.9	0.399284	0.141769	2.81644	0.00485584	0.0342736	1014.13	1102.92	1285.69	1272.27	1009.63	1090.68	1119.75	872.632	817.382	920.518	877.072	928.134
TRINITY_DN15973_c1_g1	1388.18	0.39882	0.124812	3.19537	0.0013965	0.0137095	1603.82	1675.62	1544.72	1508.48	1322.24	1417.8	1310.3	1467.51	1153.39	1164.38	1401.04	1088.79
TRINITY_DN15229_c4_g1	2021.99	0.395267	0.149161	2.64993	0.00805089	0.0497594	2189.42	2345.09	2362.68	2466.65	1864.37	2100.1	2105.13	1707.33	1585.86	1735.15	2210.52	1591.54
TRINITY_DN16047_c3_g11	757.509	0.393663	0.135676	2.90149	0.0037139	0.0281416	844.999	995.136	738.36	961.773	695.046	760.173	726.234	675.129	660.594	652.16	709.834	670.668
TRINITY_DN15009_c5_g1	445.811	0.39045	0.135817	2.87482	0.00404258	0.0298583	471.885	561.13	452.13	486.903	427.238	511.046	470.351	467.051	400.483	371.88	351.311	378.32
TRINITY_DN16588_c4_g2	1861.04	0.387438	0.138115	2.80518	0.0050289	0.0351828	2104.12	2130.8	2311.81	1793.59	1715.16	2019.58	2029.34	1846.97	1407.75	1592.97	1808.52	1571.82
TRINITY_DN10002_c0_g1	1076.95	0.387278	0.136557	2.83602	0.00456794	0.0328242	1143.7	1421.78	1197.89	1170.46	1019.81	1167.19	1050.93	977.736	915.948	957.071	1058.57	842.372
[truncated: 1,537 more rows]

## Sheet: 4.BCAL_DE_controlVSmild
fold change indicates up (+) and down (-) regulation on 26 degrees
[truncated: 1,269 more rows]

## Sheet: 5.BCAL_DE_mildVShigh
fold change indicates up (+) and down (-) regulation on 26 degrees
[truncated: 338 more rows]

[truncated: 13 more sheets: 6.BFER_DE_contolVShigh, 7.BFER_DE_controlVSmild, 8.BFER_DE_mildVShigh, 9.Demographic_Data, 10.Orthogroups, 11.Cluster-CO, 12.Cluster-C1, 13.Cluster-C2, 14.Cluster-C3, 15.Cluster-C4, 16.Cluster-C5, 17.Cluster-C6, 18.Cluster-C7]
